# Supplementary material for: Proteomic features of soft tissue tumours in adolescents and young adults
Source: Commun Med (Lond). 2024 May 18;4:93. doi: 10.1038/s43856-024-00522-x (PMC11102500; doi:10.1038/s43856-024-00522-x)
Supplement: Supplementary file 5 — Supplementary Data 3 [file 43856_2024_522_MOESM5_ESM.xlsx]

## Sheet: File guide
Supplementary Data 3. Normalised proteomic profiling data for (a) adolescent and young adult (AYA) and (b) older adult (OA) patients.

## Sheet: Supplementary Data 3a
Gene	ST022	ST002	ST019	ST177	ST023	ST307	ST004	ST176	ST178	ST013	ST277	ST001	ST275	ST298	ST168	ST192	ST065	ST308	ST310	ST007	ST268	ST183	ST240	ST287	ST171	ST105	ST304	ST015	ST173	ST283	ST074	ST193	ST273	ST020	ST205	ST201	ST095	ST198	ST204	ST305	ST288	ST194	ST174	ST014	ST272	ST170	ST186	ST312	ST003
IGKV2-40	-1.90906	-0.330652	-0.156699	-0.736562	-1.88303	0.206252	-0.727225	2.39376	0.99062	-0.392286	1.324	-0.630019	1.4465	0.0625553	-0.184632	2.91096	-2.1883	0.472317	2.03361	-2.33627	1.07542	-1.69392	0.714445	1.21101	0.461658	1.7937	0.944892	0.219608	0.42141	1.80372	-1.25667	0.199803	0.731653	1.21145	1.49664	0.497181	-0.178548	-0.192629	-1.31099	0.380911	2.11533	-0.634161	0.385469	1.13339	2.15656	0.17271	-1.24707	2.36703	-0.466341
IGKV3D-11	-1.50811	-0.254668	0.475702	-0.860447	-1.86454	0.857325	-0.725306	1.53256	0.795423	0.226821	1.14549	0.651677	0.654773	0.636077	-0.292615	1.76551	-1.33337	0.922861	1.19752	-1.7167	1.05105	-0.699117	-0.266048	1.17923	-0.317555	1.40146	0.821963	0.0274126	3.1985	1.44833	0.0951729	0.191564	1.36407	0.305755	1.32091	0.864543	-0.489512	-0.889988	-1.49526	0.950053	1.22157	0.167722	-0.168181	1.05086	1.68855	-0.519967	0.00723732	2.28177	-0.200429
IGHV3-49	-2.59903	-1.38036	-0.214895	-0.231223	-1.49023	0.392684	-0.84166	1.8969	1.50129	-0.919644	1.15199	0.483949	-0.0573542	0.12526	-1.04072	3.54322	1.95114	0.725987	1.92495	-1.63985	1.38547	-0.201092	-1.88495	0.284094	0.433307	1.87267	0.727906	-0.573903	2.1506	1.82667	-0.45802	0.943422	0.925911	2.17961	1.68857	1.27236	-0.457857	-1.09067	-1.03108	0.799218	0.429214	1.17987	0.801449	0.103859	2.00963	0.420161	0.333142	2.72261	-0.328074
IGHV3-72	-2.53842	-0.376178	0.00160695	0.376917	-2.98874	0.44192	-0.670047	1.37941	1.53382	0.345969	1.32659	1.051	0.808129	0.0350286	-1.41553	3.03122	0.121472	0.538321	0.787044	-0.611087	1.41055	-0.482919	-1.43818	2.2581	1.20962	0.797873	0.495858	-0.078032	3.45788	1.26268	-0.350114	0.0475471	0.291578	1.23354	1.3163	1.10538	-0.46146	-0.243231	-1.06904	1.43026	2.08734	0.787417	1.14122	2.03517	1.59881	1.94779	-0.149492	2.13172	-0.00847635
IGKV3D-20	-1.45443	0.479188	0.178571	-0.594186	-2.06681	1.37763	-0.25442	2.17657	0.567036	0.0800633	1.5657	0.356227	-0.554869	-0.151761	-1.5853	2.44321	-1.60468	0.285739	1.02539	-1.86449	1.27518	-0.874715	-0.669293	0.967183	-0.385818	0.773526	1.09214	-0.283362	3.25852	1.57951	1.13929	-0.292629	1.06885	1.41465	1.51149	0.851002	-0.161239	-0.368407	-1.38148	1.13674	1.65937	0.410137	2.45537	1.46089	2.05841	-0.840298	-0.345382	1.777	-0.00696088
IGHV5-51	-1.2253	-0.812227	0.00150354	0.342546	-0.678039	0.258959	-0.531059	1.78614	1.01779	-0.084545	1.96254	0.88665	0.383158	1.48694	-1.36016	2.49621	-0.763695	0.533513	1.08344	-2.22299	2.46066	-0.421189	-1.13829	1.14492	-0.0872521	1.29221	1.24283	0.492296	1.28372	2.51798	-1.29215	-0.155933	0.881375	-0.260839	1.78878	-0.576948	-0.816699	-1.12004	-1.28606	0.775827	1.17864	-0.938874	0.974684	2.02554	2.06125	0.50101	-0.767182	2.3049	-1.24815
IGHV5-10-1	-2.87693	-2.17899	0.374962	0.583281	-1.22806	1.13237	-2.16414	1.22436	1.09463	0.0637146	-0.592827	-0.995679	-1.95819	1.42093	-1.05688	2.42784	-0.550436	-1.2736	0.876801	-0.755659	-0.277367	0.243442	0.477201	0.996339	0.17619	1.97331	0.634933	-0.0853871	0.884203	0.4658	0.0831442	-2.60939	2.2446	-0.636595	3.1556	-1.13122	-2.21087	-0.447764	-0.766793	1.13192	-0.411616	-1.17616	0.505693	2.64101	-0.265486	-0.904696	-0.111392	0.521397	-0.588894
UBA6	-0.117557	-0.656111	-0.277498	0.713103	0.747722	-0.397566	0.0543157	-0.917013	-0.173385	-0.572946	0.148519	-0.255481	-0.555539	-0.441779	0.20564	-0.0511762	-0.157096	-0.481886	-0.625735	0.450958	-0.266582	0.222153	0.280544	0.438421	0.682526	-1.51681	-0.587365	-0.251863	-0.222198	-0.147105	-1.1242	0.295245	-0.0885171	-0.153222	-0.140222	-0.0839864	-0.73494	0.317459	0.715247	-0.429265	0.00704799	-0.237052	-0.25368	-0.298128	0.376103	0.0188993	0.521617	-0.384843	-0.0970738
ESYT2	1.89169	0.106564	1.22485	-0.485198	2.27591	0.836244	0.766788	0.331388	-0.428808	0.135387	0.482113	-0.00128095	0.285097	1.04039	0.108705	-0.0689146	0.73567	0.421773	0.350199	-0.254116	0.0865993	-0.135904	-0.734844	0.84793	-0.192068	1.58753	0.517533	0.728011	-0.776599	0.78058	2.06516	-0.0646151	0.577655	0.206851	-0.09167	-0.286527	1.22053	-0.250384	-0.134387	0.56154	1.09378	-0.335428	-0.427882	0.639821	0.821906	-0.37934	-0.892093	0.74037	1.08552
IGLC7	-1.24511	-0.463507	-0.426067	-1.8718	-3.79528	0.514387	-2.24251	-0.615836	0.0278169	-0.919309	-1.23112	-0.427898	-0.187451	0.452222	-0.937645	1.39641	1.27205	0.378421	1.22234	-0.535725	0.563922	-0.07919	-1.41774	0.330017	-0.0763696	-0.698536	1.13193	-1.16027	3.69913	0.669208	-0.898793	-0.0552552	0.468984	-1.72922	-0.18251	-0.0849727	-0.174057	-2.62679	-0.046779	-0.368639	0.985132	0.36629	0.847865	0.098966	0.862571	0.766715	-0.292147	1.04525	-0.12434
ILVBL	0.749293	0.300317	-0.657728	0.500109	0.442476	0.344777	1.85753	0.494409	0.734774	0.00921607	0.879082	0.731476	0.589121	-1.02661	-0.358106	0.356866	0.573236	1.11351	0.815041	0.0367879	-0.325592	1.36368	-1.06384	1.66124	0.586299	-0.725215	0.118948	0.364062	0.692189	1.1406	0.675795	0.126637	0.436435	-0.516096	-1.22433	0.127529	0.131676	0.931648	1.10777	-0.298542	1.12588	0.539434	-0.821022	-0.491092	1.21259	0.0868045	0.149211	-0.323296	1.85015
SSC5D	-0.240792	-0.124987	-0.947095	0.74947	-1.27289	1.63734	-1.40606	0.851659	0.964615	1.65043	2.87563	-0.713569	0.934792	1.68677	-1.11309	1.36239	0.903872	2.32655	2.71807	1.4269	0.901633	1.09951	-1.2457	0.943185	0.00601997	2.31594	0.81582	-0.147007	0.754101	1.56404	2.16611	1.01369	0.188708	2.65634	-1.01914	0.660372	1.68567	-0.91126	1.09017	1.82958	0.806596	1.09306	1.84177	0.707177	1.3772	-3.4695	1.29281	1.33438	-0.205614
SH3PXD2B	1.11074	-0.911086	-0.981255	0.326013	0.662274	2.49259	-0.976112	-0.272688	-1.00646	-0.567285	2.40381	-1.32639	2.24983	2.02732	-0.22666	-0.590288	1.89481	1.51197	1.91857	-0.454315	-0.844075	-0.642218	-0.146948	1.40242	0.478299	-0.459209	1.37292	-0.427334	-0.239124	2.61465	-0.754572	0.14341	2.51916	-0.63868	-0.784782	-0.637975	-0.776835	-0.0550216	-0.162877	1.84151	2.01887	-0.630769	0.0105713	0.00913794	1.98408	-0.566628	-0.895079	0.906522	-1.77591
WDR91	0.338107	-0.459184	-0.266688	0.236135	0.323907	1.26681	0.144475	1.30707	0.469537	0.230409	0.757433	0.00564844	0.971817	0.339844	-0.896359	0.820947	0.741437	0.233902	0.1615	-0.199481	0.824038	-1.2669	0.387502	1.37806	-0.239959	-0.259818	0.290953	-0.550586	-0.299591	0.289084	-0.237014	0.26972	0.920298	1.0573	-0.0128379	0.432001	0.169368	-0.348395	-0.315243	0.469421	0.984902	0.870825	0.996749	0.147344	0.490795	0.516745	0.647614	-0.212562	-0.575124
CNOT1	-0.400638	-0.424329	0.090776	1.11938	1.26213	0.547175	0.0120117	1.22752	1.14905	-0.444053	0.884489	-0.532226	0.998562	-0.298955	1.36167	0.754049	-0.254404	0.390778	0.210732	-0.00782264	0.454948	0.731385	-0.290359	1.36704	0.27911	0.663068	-0.198347	-0.311323	1.20839	0.127993	-0.56034	1.19013	0.756012	1.55778	0.25916	0.708249	-1.82043	-0.0120659	0.785376	0.418598	0.685343	0.727881	1.26887	-0.309827	0.95294	0.944746	-0.293359	-0.147161	0.23588
PGP	-0.282648	2.46047	0.13426	-1.5591	-0.933289	-0.471044	1.59163	-1.60693	-1.49687	-0.765895	-0.265051	1.6287	-0.355396	-0.450394	-0.723315	-0.406636	-0.563052	-0.475587	-0.503339	0.833075	-0.692473	-0.782078	0.207347	-0.376087	-0.0683588	-1.31521	-0.0655263	1.03974	-1.02489	-0.665298	0.925168	-0.358137	-0.0172527	-0.609142	-0.233772	-1.10489	0.459219	-1.17967	-0.468252	-0.241182	-0.211196	-1.20621	-1.18576	-0.334968	-0.258521	-0.419844	-0.922313	-0.545981	2.28128
TUBAL3	-1.03092	-0.518905	-2.84109	-1.25072	0.140855	1.13502	-0.409295	-0.784598	-0.306735	0.352813	0.301521	-0.226507	1.83854	-0.983776	-0.0149717	0.214647	-0.00280335	0.426375	-0.369549	0.123653	0.0296939	-0.351324	0.111149	-0.0953774	1.33071	-0.199334	2.64352	-1.19453	0.0809051	0.674226	0.334208	-0.776712	0.974043	-0.181981	-1.63592	-0.0620286	-0.831741	2.58871	-0.166477	-0.474399	-0.176425	-0.201798	-0.0921024	0.486492	0.0473695	0.459157	-1.54516	-0.273271	-0.342141
UNC119B	-0.544642	-0.901699	-0.575182	0.578161	-0.180627	0.0556253	-1.01694	0.954913	0.00237343	0.51289	-0.0638007	-0.977029	0.542024	0.179626	1.5873	0.67685	-0.0919428	0.426685	0.281482	-0.546209	-0.605806	0.23912	-0.0544622	-0.159474	0.212578	0.338404	0.239764	-0.818064	0.525093	0.023516	0.659754	0.24562	0.360678	0.01392	-0.0961958	1.50933	0.83099	1.33004	0.651422	-0.00366238	-0.502833	0.795328	0.938195	-0.158754	-0.0720843	0.489624	0.559529	-0.0885889	-0.506354
IGLL5	-1.99821	-0.765109	-0.23099	-1.13321	-2.3601	1.5498	-1.41607	0.224286	1.55114	-0.358799	0.932359	0.984641	0.236502	-0.167065	-1.66822	2.58739	-1.67858	0.134037	1.26218	-3.91062	1.09024	-1.67078	0.807428	0.535942	-0.211102	1.55337	0.78584	-1.63122	1.25159	1.58379	0.210464	-0.717325	0.462768	-0.0600181	1.76691	-0.148488	-2.12594	-0.763096	-1.77518	1.53821	0.574121	0.021932	0.872859	1.6988	2.76404	0.571929	-1.02242	2.0206	-0.941485
MCRIP1	0.102516	-0.761446	0.669784	-0.443422	-1.10379	-0.0402845	-0.93696	-0.814714	-1.05503	-0.137233	0.151152	-1.11453	0.357052	0.318082	0.46065	-1.01006	-0.338781	0.557051	-0.210537	0.647484	-1.1766	-1.38678	0.123119	-0.391766	-1.14904	-0.720151	0.682906	-0.28423	-0.514664	-0.567092	-0.433128	-0.965585	-0.141683	-0.0326677	-0.825529	0.0552404	0.0985454	0.0561418	-0.519641	0.0654971	-0.364805	-0.114193	0.877785	-1.03934	-0.709706	-0.27655	-1.02904	-0.686317	-0.604406
SLC35A4	-0.312573	-0.0791152	0.267175	-0.907527	0.0802745	-0.534535	0.00838528	-0.421726	-0.643105	1.61148	-0.420837	0.634977	-0.419087	-0.192976	-1.00797	0.443153	-0.143491	0.392258	0.0106469	-0.628955	-0.516344	-0.985475	-0.133658	-0.863938	-0.427194	0.225406	-0.827946	0.140389	-0.708235	-1.41112	1.80375	-0.402056	-1.17896	-0.255981	-0.0245762	-0.437652	1.08248	0.344051	-0.448309	-0.383145	-0.727027	-0.549166	-0.744251	0.329142	-1.06136	0.8614	-0.744165	0.107449	-0.300891
DNASE2	1.50954	-0.215459	1.19062	-0.225452	-0.31426	-0.667052	-0.43722	-0.199895	-0.612311	-0.693227	-1.27447	-0.140314	-1.04814	-0.224159	-0.614096	-0.427966	0.766078	-0.12201	-1.16379	0.0675977	0.282798	-0.542611	0.427852	-3.10277	-0.946581	-1.27083	-0.517128	0.317709	0.332475	-1.31458	0.554352	-1.08235	-0.111572	0.461476	-0.0987846	0.18824	-0.496158	0.0565884	-0.846788	-0.515064	-1.15434	-0.425619	-1.15311	-0.0885659	-1.03955	-0.292371	0.371941	-0.441723	-0.457301
AGPS	1.87326	0.201537	0.710768	0.321196	2.64616	0.12711	0.52905	0.691249	0.174813	-0.0979492	-0.632594	0.89923	-0.848787	-0.250871	0.2813	1.13792	-0.582562	0.0381251	-0.65849	0.943672	0.24154	0.982806	-0.661505	0.32273	-0.106725	-1.45618	-0.322579	0.729802	1.05935	0.194051	-0.192256	0.527464	-1.48948	-1.99346	-0.627341	0.13509	1.25141	-0.336137	0.742619	0.628023	-0.102373	0.292914	0.38629	-0.275055	-1.43779	0.403982	-0.175568	0.643421	0.78288
KIF2A	0.191826	-0.00518627	0.114831	-0.209551	0.421392	-0.36554	-0.604944	-0.0748563	0.0553461	-1.29873	0.51757	-0.618407	1.07131	-0.243417	0.117947	-0.104578	-0.324769	-0.238883	-0.687467	0.13558	0.0989714	-0.117676	-0.162504	1.06169	-0.152019	-0.116969	0.113217	-0.696103	-0.0957175	0.480162	0.12584	0.64244	0.819348	1.42642	0.115245	-0.339494	-0.0323908	0.705394	0.0157834	-0.416161	0.691326	0.420373	2.54487	0.237978	0.644835	0.420102	0.0140268	-0.289231	-0.64423
DDX39A	0.426712	-0.173	-1.41681	-0.251638	1.62939	2.41224	-0.472518	-0.806386	-0.369143	-0.342949	-0.734696	-0.0933401	-1.2123	-1.01544	0.0539967	0.544713	-1.70113	0.306031	0.192143	2.00687	-0.168479	-1.01358	0.0497496	-0.617431	-1.14223	0.565239	2.36084	-0.691971	-0.846724	-0.49594	0.00181727	0.176499	-1.29929	0.0273803	-0.16391	-1.04687	0.412403	-0.637919	-1.27505	2.45802	-2.32263	-1.00467	0.522995	0.0770189	-0.761811	0.673233	-0.580015	-0.162536	0.383675
PDLIM1	-1.26005	0.834668	0.726643	-0.260672	-1.33106	-0.39323	0.370684	-1.51382	0.0160914	2.02199	0.0180114	0.165411	0.139882	0.111932	-1.87184	-0.412031	-1.39948	-0.173115	0.425128	1.18063	0.57476	0.448165	0.929715	-2.35513	-0.630986	-0.178517	-1.37907	0.795717	-1.09776	-0.981028	0.286551	-0.234132	-1.28269	0.130194	-0.537614	-1.22861	1.13878	-1.63458	-1.13237	0.694875	-1.47286	-1.31976	-0.0802889	0.670792	0.648113	-1.57304	-0.637274	0.114574	-0.34445
ACOT7	-0.594354	-0.862892	1.65417	0.921786	0.660531	2.14569	-0.570161	-0.565075	0.855475	-0.300823	-1.19518	-0.0449901	-0.99801	-0.55065	1.02777	-0.264356	1.16816	0.333919	-0.649834	2.00925	0.120839	0.698817	-0.401275	-0.78777	-0.596969	1.44657	-2.70926	0.766806	-0.650725	-0.694616	-1.5086	-0.590873	-0.63084	0.67976	-0.198374	-0.725805	0.599704	-0.59534	0.802063	-0.874169	-1.71104	-0.86677	0.754559	0.343969	-0.207545	-0.123542	1.6453	0.734346	-0.802084
MYO1C	-0.45746	-0.229243	1.33193	1.50294	-0.087611	0.706764	-0.0487077	0.212638	1.14781	1.16175	0.126162	-0.941052	0.66421	1.21429	-0.760639	0.48784	0.583998	0.236796	-0.170714	0.907191	1.80035	1.15359	-0.821698	0.843761	0.580886	0.439928	-0.147329	0.832879	0.476706	1.00926	-0.0890191	0.515477	0.581777	1.13726	-0.309024	0.566431	0.68814	-0.376016	0.670317	0.208881	0.965497	1.47946	1.26284	0.664956	0.780974	0.629488	0.680467	0.040593	-0.695212
MYO1F	-0.191143	0.294181	0.234052	-1.32536	-0.028034	-0.613501	0.189919	0.452408	-1.31287	-0.533287	-1.23928	0.0997857	-0.801668	0.0797131	-1.93115	-0.381908	-1.01429	0.673254	0.899007	0.402069	0.135113	0.122234	2.98876	-0.688487	-0.387382	-0.0816041	-1.72205	0.35573	0.162278	-0.972923	-0.793438	-1.0453	1.27776	-0.215708	2.70498	-0.687822	-0.445633	0.022286	-1.51935	-1.3096	-0.652452	-1.18685	-1.0488	2.2077	0.683203	-0.418293	0.966553	0.832295	-0.953493
SNAP23	-1.12617	-0.554955	-0.417423	-0.411102	-1.42483	-0.574107	-0.329356	-0.182062	-0.792088	-0.529877	-0.292493	-0.479968	-0.356606	0.397538	-0.225057	-0.549959	-0.0185875	0.111381	-0.237539	-0.431407	-0.107049	-1.02052	0.917207	-0.313299	-0.603676	-1.01008	-0.245659	-0.48332	-0.222273	-0.313136	0.413856	-0.947418	0.203054	0.198761	1.39088	-0.0659931	-0.852231	-0.0989748	-0.704469	0.126144	-0.141245	-0.765554	-0.5206	0.171508	-0.244191	0.520577	-0.682421	-0.305898	-0.359421
HAX1	-0.793161	0.260238	0.0747774	0.0798346	-0.80968	-1.81138	0.0252178	-0.912818	-1.97774	0.088391	0.0848886	-0.105579	-0.0516857	-1.57291	-0.379226	-0.163657	0.385762	0.259928	-0.026913	-0.059605	-1.52235	-0.568231	-0.0807524	-1.2252	-0.716866	0.127782	-0.0427725	-0.62928	-0.145049	-0.0290937	0.923116	-0.554205	-1.4353	-0.418662	-0.848283	-0.533957	0.75593	0.0929244	-0.437747	-1.04174	-0.830682	-1.00864	0.242023	-1.33176	-1.34167	0.488099	-0.857501	-0.864477	-0.0679751
AIP	-1.20384	-0.166125	0.0105636	-0.408379	-0.292315	0.210482	-0.498678	-0.0287586	-0.118205	-0.486055	-0.298221	-0.450788	-0.00536854	-0.17154	0.132501	-0.697641	0.0491342	-0.35932	-0.118041	-0.290121	-0.638848	-0.257825	0.0529812	0.554	-0.207186	-0.637618	0.274326	-0.30465	-0.511782	-0.17305	-0.600514	0.0778307	0.195905	-0.191773	-0.522713	-0.497398	0.0258502	0.338765	-0.595172	0.266077	0.0592438	0.411584	0.0434396	-0.705201	0.108608	-0.0498394	-0.51737	-0.328621	0.330683
GTPBP1	0.361244	-0.604557	-0.511906	0.560102	1.16033	-0.278831	-0.259855	0.273935	-0.134876	0.568536	0.45749	-0.749882	0.2086	0.309207	0.571396	0.84458	0.125364	0.0207311	-0.548512	-0.366443	0.069725	0.288466	-0.274199	0.227371	0.236859	-0.464625	-0.201717	-0.229369	0.178091	0.27158	0.00580508	0.224196	0.2457	-0.0446937	-0.27286	0.502395	0.0351846	0.524536	0.289619	-0.873103	0.0494188	0.609424	0.499707	-0.705101	0.334094	0.898646	0.379106	0.440762	-0.924924
STXBP3	-0.786853	-0.351554	0.411725	-0.0836567	0.305594	0.749281	0.125006	0.364634	-0.0388527	0.076668	-0.297739	-0.2023	-1.02344	0.62202	0.0142933	0.326824	-0.860007	0.780729	1.09266	0.945203	0.0677929	0.852184	-0.225731	-0.758879	0.512083	0.26278	0.558076	-0.0350395	-0.150433	0.816254	0.286844	0.0189051	1.0629	0.53936	-0.13557	-0.966665	-0.168141	0.429051	0.564995	0.643031	-0.314503	0.436188	1.0483	0.232429	0.686077	0.436861	0.873565	0.427574	-0.20338
SMAP	0.280491	-0.620279	0.394494	0.116482	-0.194544	-1.16193	-0.615564	0.300051	-0.551946	-0.257141	-1.13105	-0.990486	-0.87463	-0.657173	0.223225	-1.16248	-0.0792645	-1.23551	-0.821523	-0.531902	-1.03759	-0.277783	-0.323492	-1.07519	-0.411806	0.120596	-1.19578	-0.918797	-1.03388	-1.16525	-0.256474	-0.37287	-0.273722	-0.247274	-0.273888	-0.305152	-0.0782117	0.662791	0.162746	-1.07132	-0.933713	0.0291403	0.313647	-0.812919	-0.403368	0.137875	-0.0525617	-1.06892	-0.101499
AP3B1	-0.47494	0.0820186	0.602916	0.608374	0.251412	0.655538	0.813804	0.847988	0.782066	-0.192225	0.876351	0.464598	0.952217	0.600242	0.322075	0.574712	0.119167	-0.0786958	0.819273	0.512216	0.159443	0.313249	0.595412	1.41084	0.121374	0.914607	0.0151507	0.064407	0.340804	0.968661	-1.2917	0.718016	0.970662	0.342219	0.318861	0.276965	-1.13408	0.628491	0.966364	0.178544	0.83064	0.22722	0.552381	-0.447943	1.17244	0.544159	0.762395	0.416015	0.410028
NDUFS8	0.483305	1.83181	0.569075	0.238874	0.014995	-0.86917	1.47536	-0.639952	-0.520841	-0.0992646	-0.0689962	1.06905	-0.398578	-0.578339	0.130569	-0.718829	1.50478	0.514	-0.468048	-1.59752	-0.33998	0.600448	0.0284085	-0.804605	0.310881	0.218819	-0.368241	1.01538	-1.2292	-0.902851	-0.052581	0.0243507	-0.525149	-0.258696	-0.65411	-0.537251	0.605837	0.543972	0.625319	-0.56713	-0.705615	0.374969	0.0969441	-0.808911	-0.970809	-0.692783	-0.83055	-0.368857	1.92802
PSMD11	0.699148	0.360374	0.0874416	0.481086	0.784116	0.206249	0.49415	0.588082	0.576938	-0.466088	0.124211	0.408292	0.0911596	0.16887	0.277563	0.354579	0.341455	-0.0561401	-0.0487061	0.396003	0.271278	0.733126	-0.372513	0.758589	0.233479	-0.430625	-0.0433678	0.0123708	0.395003	0.209073	-1.0143	0.708766	0.307444	0.197312	-0.0403096	-0.0371603	-0.333346	0.40455	0.693883	-0.394515	0.185273	0.680087	0.63429	-0.0246537	0.600518	0.383883	0.55216	-0.00458266	0.219693
PSMD12	0.898765	0.548946	-0.453686	0.466056	1.27856	0.922439	0.828651	0.816219	0.40025	-0.11141	0.325387	0.726382	0.565077	0.48032	0.172396	-0.181011	0.701367	-0.359434	0.283805	0.56772	0.584465	0.561292	-0.504222	1.04641	0.729762	-0.626436	0.245172	-0.0236285	0.251613	0.579777	-1.02412	0.861621	0.640833	0.0951977	-0.1955	-0.0393332	-0.0214847	0.611986	0.538385	0.274363	0.512384	0.265391	0.935155	-0.599122	1.11282	0.30846	0.488986	0.167968	0.346393
PSMD9	-0.495818	-0.257842	-0.627583	-0.633217	-0.606139	-0.37708	-0.390634	-0.977527	-0.498835	-0.197475	-0.287221	0.191301	-0.309956	-0.296293	0.287314	-0.667668	-0.212163	-0.647671	-0.444706	-0.1654	0.635228	-0.680691	0.466993	-0.282672	-0.59305	-0.807251	-0.154995	-0.171875	-1.08918	-0.375503	1.40719	-0.744123	-0.369311	-0.298744	-0.019625	-0.130608	0.716086	-0.262118	-0.477919	-0.139305	-0.927207	-0.4603	-0.361573	-0.548669	-0.417208	-0.39727	-0.225178	-0.563243	-0.557917
ATOX1	0.363968	0.00381538	-0.7906	-1.27931	-0.38664	-0.174735	-0.0635812	-1.57062	-1.13028	0.66368	-0.183529	0.0128969	0.507526	0.589473	-0.656719	-1.40933	-0.570162	0.666629	0.295302	-1.68896	-1.15647	-0.957077	-0.325647	-0.394193	-0.747156	-1.61507	0.309808	-0.77719	-0.863149	-0.438308	0.856618	-0.931191	0.0229632	-0.473845	-1.04465	-0.459542	-0.148768	0.09414	-1.08648	0.320742	-0.348347	-0.46997	-0.78812	-0.639638	-0.0368117	-0.807141	-1.5271	-0.610642	0.118239
PGRMC1	0.472566	-1.06648	-1.04456	-1.01068	0.779789	0.133572	-0.751597	-0.773611	-1.09002	0.58296	-0.107865	-0.421578	0.126398	0.873174	-0.101445	-1.60021	-1.47737	0.515815	-0.132413	-1.94518	-1.32104	-0.857583	0.249048	0.262351	-1.08854	1.07939	0.609567	-0.400188	-0.752888	-0.0315845	2.11182	-1.87204	0.33336	-1.95388	-1.15539	-0.271108	0.77807	-0.429739	-0.875972	0.121992	0.588858	-0.978489	-0.944653	-1.72023	0.182332	-1.28032	-1.55064	0.19538	-0.249032
SUPT5H	-0.217707	-0.382293	0.92113	0.0974698	0.993793	0.190265	-0.23465	1.18939	0.395406	-0.192628	-0.652683	-0.0133692	-0.701777	-1.27781	0.417811	0.267829	-0.714314	-0.233768	0.0452921	0.506655	0.850283	0.364315	-0.407857	0.358454	-0.801446	0.0667831	0.159486	-0.00560273	1.26512	-0.849805	-0.516304	0.592246	-0.919177	-0.435654	-0.511892	0.617623	-0.348176	-0.364371	0.0848027	-0.132787	-0.359935	0.653478	5.27305	-0.600148	-0.641848	0.144712	0.511799	-0.0943355	-0.627036
DFFA	-0.297297	-1.26969	0.160946	0.299127	-0.278311	-0.324802	-1.02676	0.0100185	0.245718	-0.760686	-0.614017	-1.14565	-0.378087	-0.805683	0.492437	-0.367683	0.190304	-0.93787	-0.284306	-0.401479	-0.396166	-0.0284263	-0.479157	-0.363777	0.73996	0.0572186	-0.0649547	-0.653273	0.806618	-0.410226	-0.164685	-0.0277991	-0.402605	0.258259	-0.421802	0.42322	0.432062	0.400572	0.445221	-0.863227	-0.560704	0.571565	-0.432144	-0.379087	-0.59155	0.129418	0.156586	-1.2606	-1.24601
HIP1	0.0128108	-0.407471	0.0211075	0.0079963	0.779004	-0.126708	-0.362039	-0.125074	-0.524476	-0.522495	-1.07638	-1.3914	-0.622204	0.185292	0.24625	0.0736638	0.259411	0.688745	-0.549706	1.02673	1.12887	-0.789483	0.61184	-0.366887	0.194362	0.426377	-0.0478067	0.244966	0.125144	-0.383093	0.120837	0.815272	1.52589	-0.945847	0.420881	-0.262706	-0.131639	-0.596133	-0.252493	-0.638025	-0.405724	-0.342247	0.243199	0.0610267	0.684479	0.168231	0.90207	0.543836	-1.81079
CLIC1	0.239801	-0.804234	1.73946	0.398626	0.0540418	-0.345184	-0.691749	-0.667511	-0.0933952	0.206099	-0.276639	-0.845683	-0.390584	-0.526111	-0.0977392	0.032889	-1.04271	-0.169914	-0.455446	-0.00633893	0.170582	-0.416776	1.09209	-0.158154	-0.153848	-1.43986	-0.197804	0.54635	-0.357876	-0.761475	0.409548	-0.0198416	-0.0869076	0.771085	0.288933	-0.501622	-0.892833	-0.205698	-0.247141	-0.427139	-0.682833	-0.0602833	-0.781943	0.303781	-0.0968972	-0.237328	0.14719	-0.859031	-0.216959
EIF3F	0.645763	0.466776	0.326933	0.0857137	0.140962	0.214137	0.150707	-0.146464	-0.562148	-0.0841102	0.169901	-0.0263216	0.145504	-0.06938	0.220177	-0.600359	0.834147	0.484103	0.00120391	0.0231668	-0.309647	-0.154995	0.156	0.314058	-0.690295	0.217931	0.286308	-0.310515	-0.467167	-0.32812	-0.534639	-0.39041	-0.00379902	-0.599511	-0.174244	-0.604984	0.0608129	0.326036	0.0650535	-0.0344954	0.385706	0.0331033	-0.0386005	-0.352538	-0.142046	-0.00168266	-0.031936	-0.405323	0.463202
PDHX	0.928389	2.09288	0.906305	1.90442	1.39689	-0.600736	1.77416	0.585676	1.25253	-0.109018	0.597924	1.08245	-0.71794	-1.43979	0.200096	0.520467	0.582449	-0.658557	-0.466041	0.943682	1.54589	2.42358	-0.655577	0.0353303	1.75508	-0.334615	-0.419935	2.07364	-0.0608976	-0.328202	0.350552	1.22773	-0.698831	-1.28069	0.146218	-0.136358	-0.117458	-0.245968	2.01247	-0.492855	0.216728	0.738845	0.243639	-0.0192462	-0.353972	0.656045	2.38959	-0.368855	1.14441
MATN2	-0.126381	-1.28093	0.425657	-0.533847	-0.896824	-0.138525	-0.694056	0.442464	2.08197	1.744	0.170779	-1.62238	-0.227234	-0.929942	-0.842418	0.443604	0.72418	-0.0983675	-0.667635	-1.87411	-0.978052	-0.477262	-0.796965	-5.5972	-1.02577	1.96424	0.447776	2.73393	0.730859	-0.660021	1.92224	-0.0140404	-0.705688	-0.792889	0.518294	-0.403411	1.78667	-0.145431	-0.272712	0.126006	-1.02819	-0.124395	-1.40202	-1.42704	-1.22415	-1.47431	-2.28628	-1.92899	0.0395261
QSOX1	-1.27678	-1.05962	-0.0806009	0.238481	-0.169854	1.43212	-0.823453	0.774927	-0.227345	1.30799	1.49977	-0.000171394	0.749174	1.58767	-0.613889	1.86319	-1.31421	1.37748	1.72075	-0.504209	-0.497939	-0.898889	0.283594	0.776806	-0.170144	-0.563153	1.94566	-0.916386	2.32635	2.03629	0.299077	0.50507	1.88307	-0.727784	1.95309	-1.03031	-0.141407	-0.943887	-1.31721	1.59584	1.4427	-0.522221	0.645614	1.2124	1.61529	-0.565668	0.954727	1.25455	-0.0731899
DCTN6	-0.529479	-0.0445412	-1.08594	-0.397308	-0.49196	0.114939	-0.229603	-0.748547	-0.618408	-0.387153	-0.103546	-0.560802	-0.194015	0.338847	-0.12174	-1.49324	-0.583435	-0.00763552	0.104526	1.51397	-0.560359	-0.781325	0.0293324	0.122983	1.28697	-0.0749488	0.250545	-0.0122673	-0.767871	-0.265216	0.900075	-0.614052	0.454867	-0.123356	0.0847987	-0.384242	-0.419707	-0.15981	-0.295012	-0.127091	-0.274881	-0.621541	-0.572309	-0.906295	0.234923	-0.90973	0.485221	-0.465503	-0.487844
WASL	0.6166	-0.0204405	1.16983	0.138133	0.219889	0.112322	0.337328	0.182682	-1.03829	-0.106212	-0.144747	-0.0666883	-0.272989	0.0419641	-0.0136137	-0.395271	0.72355	-0.281309	-0.291568	-0.616402	0.407165	-0.415187	-0.839572	0.137772	-0.102844	-0.0111591	-0.370318	0.541801	-0.153897	-0.103577	-0.180606	-0.165451	-0.0454054	-0.830731	-0.773913	-0.0860095	0.130534	0.0547366	-0.748125	0.116328	0.442614	-0.0308322	-0.211064	-0.735935	-0.24035	0.381826	0.0877403	-0.406844	0.783856
IPO5	-1.10508	-0.939292	-0.627829	-0.390785	0.372355	0.29204	-0.280022	-0.532625	-0.299112	-0.956138	0.106304	-0.884452	0.0644549	-0.397141	0.852333	-0.203243	0.210958	-0.523465	0.391176	0.136146	0.0587767	-0.333947	0.352131	0.913642	0.160719	-0.4005	0.233849	-1.04076	-0.526316	0.12775	0.727264	0.140895	0.718268	-0.935274	-0.431293	-0.478874	-0.905172	-0.369381	-0.0110617	-0.100148	0.115644	-0.568247	0.295051	-0.983948	0.407464	0.0158047	-0.483625	-0.702373	-0.856443
SAP18	0.928822	-0.456724	-0.31993	0.0712642	-0.426518	-0.993365	-0.863105	-0.275902	-0.809434	-0.913225	-0.888752	-1.00538	-0.904271	-0.491067	0.646339	-1.02135	-0.124394	-1.0205	-0.771925	-0.179499	-0.789363	-0.656423	0.396929	-0.823248	-0.88678	0.125806	-0.809584	-1.3856	-0.272876	-1.00173	0.882311	-0.777432	-0.923573	-0.983297	-0.494352	0.0207906	0.507598	0.129875	-0.314861	-0.909116	-0.834285	-0.315204	-1.06474	-1.23805	-1.65197	-0.292034	-0.318625	-1.86233	-0.413582
EML1	0.0542124	0.12212	-1.04857	0.0682101	-1.41602	1.93434	0.165922	-0.292133	-0.62233	0.212559	1.25465	-0.334585	1.67606	1.62276	0.0856076	0.122119	-1.80383	1.40614	1.04129	-1.0528	0.0628381	-0.261051	-0.962397	1.44236	-0.516609	0.266848	1.40964	0.091517	-0.448604	0.524727	-0.820496	-0.361083	1.98021	1.14628	-0.950831	-0.143304	0.508013	0.188262	-0.678542	1.53757	1.22492	-0.37583	-0.697088	-0.566992	0.940546	-0.877095	-1.23283	-0.0527968	-1.26583
IGF2BP3	3.91262	-0.897647	1.48001	-1.10872	-3.43779	3.03649	-1.82676	0.829658	-2.34927	-1.83431	2.46189	-0.779466	2.81613	-1.55487	0.325569	0.690015	1.94726	2.00194	2.24712	3.94278	6.25718	-0.251756	-0.79526	-1.27004	1.70825	2.05453	2.29961	1.39676	2.31206	-1.06384	0.98257	2.4376	2.37798	-4.01127	2.26188	0.939829	-2.86948	1.47676	-1.57794	3.22598	-1.71333	-0.946657	-2.50103	1.58164	3.03731	1.64159	0.820525	2.93915	0.340388
DNM1L	0.0308974	0.16302	0.105409	0.0954415	0.212344	-0.51252	0.497446	-0.435143	-0.168085	-1.1397	-0.428442	0.768933	-0.679777	-0.806345	1.10465	0.489552	0.181498	-0.934617	-0.998852	0.0178352	-0.470855	-0.235308	0.2115	-0.37687	-0.100713	-1.02624	-0.617861	-0.197793	-0.2861	-0.414706	0.40702	0.0373419	-0.504888	-0.740126	-0.32907	0.277677	0.32838	0.284109	0.434185	-0.942414	-0.630752	-0.144479	0.790237	-0.191177	-0.61226	0.183155	0.497206	-0.628213	0.703666
RTCA	0.667311	0.768129	0.484722	0.212798	1.28836	1.23075	0.314992	0.983825	0.181351	0.0525263	0.678256	-0.0471082	1.07598	-0.0588338	1.03317	0.790174	0.442587	0.232476	0.557525	0.228752	0.524033	0.00613988	-0.612658	0.764226	0.51469	0.0557748	0.434643	0.416709	0.745123	0.826337	-1.05754	0.757148	-0.405193	1.15817	-0.659578	0.566692	-0.356837	1.08464	-0.488516	0.582022	0.355056	0.0123932	1.00581	0.136986	0.0437563	0.474868	0.352834	0.369032	0.402823
GOLIM4	-1.37599	-0.87941	0.0204331	0.147118	-1.32398	0.711862	-0.181563	-1.45661	-0.355169	-1.25602	0.532449	-0.617794	0.235253	0.476791	-1.02633	-0.747001	-0.343134	0.125935	0.233799	-0.957945	-0.581501	0.444406	0.708755	0.655103	0.286062	0.0465294	0.310075	-0.331983	0.322798	0.184319	-0.74277	0.209156	0.677679	-0.606472	-0.809589	-0.68445	-1.20223	-0.590867	0.284489	0.474103	0.430069	-0.380026	-0.767211	0.38664	-0.786497	-1.4303	-0.902799	0.204064	-1.11888
AGRN	0.79665	0.357078	0.930435	1.39077	0.0873833	-0.556712	1.17934	0.99543	2.45806	0.391063	-0.00874494	1.27901	-0.442199	-0.916442	1.41871	2.88213	0.653083	-0.750267	-0.848408	-0.722518	1.14981	1.74345	0.777907	-0.256185	-0.451931	0.629248	-0.128134	1.54227	1.00501	-0.954326	1.90345	0.549943	-0.66651	-0.215263	0.107709	0.937535	1.88573	1.51373	0.824041	-0.311843	-0.307506	2.49929	1.04948	0.32461	-0.497796	0.987528	1.63354	0.211507	-0.0749616
PLOD2	-2.18705	-0.562705	0.873057	-1.03819	-1.16603	0.728738	0.349195	-0.775568	-1.88266	-1.51223	2.14802	0.678017	0.741809	-1.43002	-0.159076	-1.05878	-0.638285	-0.0729892	0.76026	-0.103311	-0.081053	-1.95494	2.53092	0.301866	-1.43901	-0.0763613	0.62213	0.496793	-1.60273	0.735694	-0.235827	-0.585667	1.32655	-1.88989	-0.11481	-2.78564	0.391753	-0.856592	-1.60281	0.962316	-0.130256	-2.29545	-0.75338	0.575914	1.53441	-3.41501	-0.34057	-0.660595	0.209418
HMGN4	0.64341	-0.0388789	-0.0749536	1.47605	-0.129483	-0.239646	-0.255312	1.0675	-0.0138413	-0.0422859	-0.908332	-0.528179	-1.17632	0.662362	-0.0921611	0.0302804	0.282438	-1.35519	-0.619885	-0.635946	-0.66626	0.0398979	-0.741227	-0.579542	0.380526	1.85884	-0.28911	0.83028	-0.95697	-0.916756	0.596241	-0.687057	-0.90746	0.396594	-0.323714	1.244	-0.400497	0.850113	0.890949	-0.372805	-0.331014	0.910949	-0.283591	0.059788	-1.31619	0.176024	1.25493	-0.41784	0.394523
NDUFA4	0.790859	2.73007	0.5597	0.508713	0.709441	-0.83348	2.12515	-0.0166422	0.00191551	0.944666	-0.0250453	1.06761	0.143341	-0.368061	0.185611	0.117572	1.20414	0.373686	-0.295464	0.278106	-0.0502817	1.59287	-0.240661	-0.0561265	1.25862	0.192281	0.0321494	1.46669	0.0927393	0.239336	0.227878	0.660751	-0.762293	0.459518	-0.0850806	0.343637	0.840359	0.777188	0.961732	-0.158204	-0.0264427	-0.371576	-0.177437	-0.443885	-0.971553	-0.167438	-0.0510101	0.392908	2.19945
PSMD14	0.395047	0.283014	-0.462858	-0.0136429	0.982232	0.78506	0.330119	0.287267	0.285816	-0.756841	0.162809	0.272097	0.225645	-0.558514	0.221995	-0.860341	0.279373	-0.0736204	-0.00311115	0.686143	0.288411	0.684659	-0.629287	0.671282	-0.260435	0.0519234	-0.223627	-0.417131	0.228241	0.103148	-1.07952	0.77641	0.374726	-0.997837	-0.315173	-0.637992	-0.312356	0.600763	0.1131	0.0733297	0.304217	0.736948	0.867575	-0.619834	0.466413	-0.648979	0.659619	-0.00573444	0.0834169
BIN1	-1.93449	2.41153	-0.932315	-1.71262	-0.737161	-0.77771	1.87604	-0.5902	-1.21473	-1.31608	1.15902	1.49816	-0.643011	-0.621461	-0.704334	-1.31846	-1.11341	-1.32285	-1.25912	-0.751826	-0.329001	1.47964	-1.00017	-1.03852	1.1274	0.0954937	-0.724409	2.23758	-1.01218	-1.10303	-0.124178	1.84368	-1.21734	1.16849	-1.09527	-0.280712	1.01485	-1.52016	0.69325	-0.977971	1.27847	-1.74743	-2.55643	-0.691404	-0.622979	-1.59455	-1.33656	1.9848	1.48573
KPNA3	0.0424261	0.755146	0.164629	-0.348323	0.92114	0.629021	-0.134687	0.28378	-0.13883	0.122361	0.611854	-0.199281	0.489558	0.332902	0.399825	0.469546	-0.455507	0.548705	0.495147	0.948567	-0.423304	-0.195252	0.36757	0.379435	0.448164	0.0935956	0.153036	0.427661	0.0396082	0.62705	-0.244538	0.900219	0.49536	-0.146215	-0.679969	0.140999	-0.534363	-0.094843	0.130652	0.575908	0.149939	-0.478276	0.184451	-0.446005	0.305813	0.370702	-0.559668	0.0551643	0.369574
VWA5A	-1.48188	0.457608	-0.124536	2.39609	-0.986798	1.87972	0.725714	1.27039	2.23844	0.967995	-0.0682733	0.785262	1.22197	2.57649	0.607741	0.914116	-0.516347	0.186208	-0.158488	0.575419	0.567198	1.77973	-0.362083	0.288805	1.68097	0.00905383	-0.0898756	-0.697782	1.18695	-0.00145171	-0.901253	1.25412	-0.769974	0.345888	0.482304	1.70656	1.43893	1.5512	1.26731	0.974616	1.90691	2.73209	0.431635	-0.127924	0.0819531	2.36186	2.15197	0.877352	-0.653806
SDCBP	0.682816	-0.810615	2.23659	0.644095	0.504875	-0.529275	-0.885064	-0.482293	-1.09293	-0.284259	0.386961	0.285357	0.690886	0.480342	0.636072	0.473462	0.105727	0.445171	0.724889	1.18975	0.0535332	-0.62926	1.04132	0.307588	0.102619	0.299926	-0.773239	-1.06388	-0.422095	-0.744534	-0.12379	-0.0927602	-0.0761855	0.718935	1.29068	-1.68717	0.304595	0.113534	-0.698662	-0.198788	-0.0617241	-0.771849	0.253959	0.669845	-0.134452	0.217673	0.935836	-0.1956	-1.94369
NOP56	-0.890608	-0.5674	0.520531	0.710965	1.90455	0.638774	-0.518058	1.28957	0.911772	0.023199	-0.597944	-0.289837	-0.467249	-0.501966	1.06458	1.11746	0.825464	-1.78396	0.552936	0.880801	-0.730519	0.660904	-1.9041	0.454125	0.705276	1.71029	-0.101292	-0.911348	0.640428	0.198941	-0.640101	1.78951	-0.328372	0.388948	-0.478596	0.435975	-0.442612	0.168726	0.510474	0.0698104	0.209286	0.358995	0.40983	0.581955	-0.602472	0.451647	0.806231	0.239385	-0.334425
DDX3X	-0.217309	0.0130601	-0.144018	-0.341204	-0.00361176	0.252324	-0.246899	0.223066	-0.276382	0.317052	-0.375701	-0.297075	0.351221	0.00490434	0.59004	0.553108	0.384653	-0.0954401	0.217244	0.499747	-0.395272	-0.831224	0.0802723	0.30362	0.32221	0.255838	-0.0266874	-0.261817	0.517897	0.255985	-0.320011	0.144587	-0.177139	-0.00263327	-0.760297	0.488419	0.24535	0.587861	-0.425167	0.119871	0.0782137	-0.888847	0.391235	-0.666418	0.113809	0.14593	-0.403086	-0.308073	0.564693
RNASET2	-0.144161	-0.421489	0.109881	-0.220056	-1.03277	-0.469005	-0.633162	-0.281499	-1.14674	-0.21666	-1.34524	0.43167	-0.815449	1.03329	0.582251	0.257396	-0.0682437	-0.035958	-1.14009	-0.537916	-0.55729	-0.6296	1.77005	-1.69118	-1.4485	-0.886346	-1.53508	0.247592	0.970157	-1.97568	0.00578926	-1.24561	-0.795239	1.10566	0.382065	-0.0106527	-0.489295	-0.206212	0.211279	-1.2111	-0.795362	-0.661384	-0.822605	1.18002	-1.55004	0.342107	0.00983014	0.288132	0.0401784
PODXL	-1.14222	0.414895	0.13964	1.02981	-1.33367	0.116099	1.81874	-1.10102	-0.439996	-0.167723	-0.8982	0.407853	-0.752434	-1.34032	-0.698064	-0.0632607	-1.37943	-2.4097	-0.915903	3.79839	2.98932	0.519775	0.792117	-1.12726	1.04684	-0.532087	0.562731	2.29332	-1.88611	-0.028335	0.474175	-0.7713	-0.396428	-0.825399	-0.601341	-0.713063	-1.16962	-0.84025	-0.552566	0.221015	0.775408	-0.170298	0.38629	2.80057	-0.0938137	-0.323958	-1.38862	0.441254	-0.393008
PIR	-1.32324	0.264082	0.116147	-0.660138	-0.0335314	-0.698715	0.145556	-2.94316	-2.06949	1.23828	-3.55648	0.0335945	-4.16985	-1.64929	-0.650002	-1.27797	1.16942	0.529184	0.00647164	0.434663	-1.02855	0.236188	-1.00929	0.350516	0.0481541	0.293173	-0.581725	-0.0608103	0.575038	0.178967	1.49986	-0.942178	-0.858649	1.91113	-1.67127	-0.222719	1.58192	0.324025	-0.781351	-2.14188	-0.0260305	-0.499674	0.411562	-1.0512	-0.798755	-2.12043	0.255285	-0.687422	-0.388501
KPNA4	-0.358823	0.287222	-0.276124	0.443089	0.270317	-0.28198	-0.183579	-0.581192	-0.117902	-0.792522	-0.1487	-0.0887685	-0.241962	-0.262263	-0.470079	-0.49379	-0.181141	-1.53859	0.0974613	-0.123815	-0.15219	-0.122944	0.0483791	0.160479	0.189908	0.177815	-0.336663	0.147918	-0.633236	-0.144635	0.72998	0.525494	-0.0330865	-0.70946	-0.443027	0.0340931	-0.316496	-0.160417	0.376636	-0.150897	-0.426732	-0.936073	0.0998896	-0.418771	-0.0591798	-1.22259	-0.254985	-0.370045	-0.307958
NFIB	0.607611	-0.368773	-1.79984	1.86635	-0.664595	-0.398558	-0.68967	3.80956	2.40927	0.642042	-0.537533	-1.26995	-0.073595	-1.61429	0.590363	1.53005	-0.452539	-1.44106	-0.694709	-1.40881	0.694423	1.32469	-0.363239	-2.32663	0.718232	0.863969	-1.57981	-0.0236636	0.459128	-1.39074	-1.65531	2.40698	-0.731655	0.487167	0.972968	2.12534	0.533454	-0.192132	0.609382	-0.0497625	-0.731544	2.6827	1.84606	0.249499	-0.504795	2.48184	0.651754	-0.633851	-0.889797
PPP6C	-0.188732	-0.0977899	0.359126	0.0978294	0.494993	-0.22438	-0.287907	-0.0433733	-0.41613	-0.8137	-0.254262	-0.310573	0.00915615	0.032815	0.614167	-0.547815	0.0695997	0.289751	-0.532394	0.188311	0.193603	-0.743211	0.251621	-0.0332347	0.305839	-0.23173	0.37633	-0.0762648	-0.00112144	-0.326886	-0.917163	0.0895318	-0.329917	0.0142643	0.0432088	-0.829278	0.113291	0.384379	-0.218969	-0.00455936	-0.450047	0.162529	0.486614	-0.319621	-0.302442	-0.199926	0.249451	-0.612975	0.220482
MAN2B1	0.49099	-0.316927	-0.487829	-0.585863	-0.803362	0.408562	-0.972175	-1.34696	-1.91048	-0.707036	0.120765	-0.350516	0.475445	0.770432	0.0070555	-0.400035	0.0346554	1.09314	0.431269	-0.174997	-0.889658	-1.11632	1.26229	0.00809959	-0.852522	0.470934	0.621259	-0.55869	-0.536677	-0.247738	-0.339366	-0.574062	0.893304	0.50677	-0.142865	-0.949759	-0.725007	-0.528862	-0.871421	0.197589	0.485192	-0.912742	-1.26201	-0.052118	-0.090281	-1.10107	-1.14396	-0.936363	0.0984273
PDXK	0.605255	0.210372	0.969215	0.518015	0.374292	1.219	0.00636074	0.0607092	0.399625	-0.0542276	0.283738	-0.226799	1.10845	0.939407	1.25142	-0.112452	-0.981648	1.27181	1.25058	0.327299	-0.171861	0.968389	0.0111154	1.20783	0.371838	-0.118243	1.38192	0.00843279	-0.0745249	1.0147	0.102164	-0.608738	1.48952	0.698091	0.494178	1.09557	-0.095756	-0.338603	1.58232	0.763619	1.52355	0.79644	0.295359	0.303206	1.19011	0.383852	2.01453	0.271653	-0.205614
ARID1A	0.903287	-0.668809	-0.256668	-0.910343	0.860696	-0.213962	-0.86723	-0.143405	-1.03719	0.580495	1.3651	-0.746635	0.463264	-0.545878	-0.755456	-1.30516	-0.846254	0.0350713	-0.69025	0.258629	-0.0311354	-0.635321	-0.262791	0.303981	-0.0380473	0.618556	1.43526	-0.900294	-0.28993	-0.874396	0.127136	-0.247068	1.02755	0.160066	-1.13754	-0.408589	-0.508802	-0.115514	-0.613426	-0.76983	-0.675504	-1.67965	4.72962	-0.898955	0.40282	-0.818854	-1.04729	-1.05624	-2.07155
ISLR	-1.77007	0.426132	0.0362837	1.52687	-3.14035	0.751405	-0.826365	-0.844699	-1.44717	0.168324	0.816411	0.460739	1.69399	1.50181	-1.58143	-0.213809	-2.77127	1.18818	1.79061	-0.815872	-1.31001	-0.304475	-1.14287	-3.07699	-0.658699	1.66982	0.98714	0.110588	-0.826677	0.936446	0.150339	0.0457267	0.63376	-1.06575	-3.30287	-1.11567	-0.324624	-1.5514	0.4657	2.24455	-1.18987	-0.0660303	-0.853657	0.143449	1.16362	-3.04765	2.33152	0.488019	0.788413
HSPB6	-0.168756	3.20204	-1.91682	-3.58761	-1.4782	-2.19995	1.28048	-1.66589	-1.06536	-0.133216	0.74907	-0.455635	-0.33012	-1.49535	-2.87145	-2.50333	-0.00179233	-1.59919	-1.65979	-4.52834	-0.672222	1.74343	-0.982336	-6.26959	0.667986	1.83472	-0.717105	1.80711	-2.01082	-3.24531	2.63005	1.02271	-1.28004	0.534731	-4.06408	-0.447882	1.38091	-2.54447	0.542524	-2.14421	-0.239386	-0.430662	4.44331	-0.205949	-0.717622	-3.76753	-3.43541	1.30422	1.13142
NDUFAB1	0.324643	1.64875	0.249636	-1.06627	-0.125672	-0.712294	1.08309	-1.16379	-1.03662	-0.177834	-0.69539	0.8466	-1.59245	0.151348	-0.829235	-2.28752	0.75902	-0.00866953	-0.252751	-1.2322	-0.857067	1.12176	0.691072	-1.8522	-1.02167	0.0714402	-0.290886	0.101936	-1.512	-0.372483	0.431126	-0.684685	-1.16908	-2.2266	-0.502474	-2.16744	1.19611	-0.596655	-0.415388	-0.211136	-1.19174	-0.330413	-0.508885	-1.45942	-0.917238	-1.96824	-2.06006	0.154456	1.40286
UBFD1	0.689556	-0.579839	0.743066	-0.175659	0.394558	0.136083	-0.638838	0.51258	-0.496095	-1.26357	0.54247	-0.569992	0.13661	0.324764	0.665415	0.178558	-0.435597	-0.484106	0.802654	-1.35108	-1.12409	-0.350563	-0.408545	0.359328	-0.665855	0.139149	0.0807724	-1.22706	-0.234377	0.0720983	-0.106137	0.314599	0.293639	-1.50591	-0.610078	-0.466136	-0.39906	-0.28618	0.126697	0.288394	-0.0543677	-1.03264	0.606024	-1.21238	0.231311	0.455506	-0.0773518	-0.635262	-0.828893
COPE	0.148667	-0.292675	0.625747	-0.305128	-0.252813	1.36818	-0.380276	-0.47219	-0.842093	0.517206	1.18119	-0.309563	1.51384	0.759876	0.0600051	-0.405643	-0.587507	1.40358	1.59466	-0.0642796	-0.712019	-0.290331	-0.203205	1.37378	-0.0861353	1.02911	1.23301	-0.297557	0.226294	0.98715	-1.58675	-0.304991	1.4848	0.33751	-0.366137	-0.32062	-0.342582	-0.176461	-0.309557	1.04401	0.999334	-0.24711	0.198654	-0.634456	0.836213	-0.089176	-0.325492	0.8196	0.235572
AP3D1	-0.151132	-0.622516	0.256273	1.00798	0.845574	1.10375	0.708215	0.876354	0.700968	-0.202615	0.687434	0.151216	-0.172025	0.107672	0.31699	0.790499	0.747356	-0.652567	-0.204	0.185557	0.474846	0.602252	0.509294	1.84863	0.759632	-0.96811	3.26816	-0.288042	0.47046	1.09381	-0.809049	0.677139	0.429459	0.187078	-0.353375	-0.120375	-1.21069	0.656232	0.991227	-0.402028	0.982037	0.121236	0.722106	0.131216	0.517023	0.808217	0.872725	0.424605	-0.114482
CCS	-0.651989	1.30659	0.250768	-0.454276	-0.624566	-0.631765	1.00127	-0.00252461	-0.352579	-0.509028	-1.1288	0.461922	-1.2549	-0.634224	-0.164347	-0.0716731	-0.442327	-0.0944297	-0.570128	-0.478823	0.975177	-0.338986	0.525187	-0.963893	-0.822713	-0.167156	-0.491599	-0.228158	-0.665847	-1.0982	-0.119423	-0.566705	-0.635424	-0.535048	0.3891	-1.03867	-0.762763	-0.0987394	-0.287978	-0.714095	-0.894483	-0.153444	-1.27613	-1.3947	-0.828403	0.642503	0.144515	-0.402534	0.985718
STX16	0.0747746	0.00322145	-0.8458	-0.369252	-0.113027	0.527195	0.347238	-0.681751	-0.304587	-0.790299	0.685583	0.0150926	0.755738	0.25726	0.113845	-0.978585	0.214509	0.246475	0.630198	-0.279942	-0.513959	-0.415416	-0.548772	-0.60558	-0.254275	0.562516	0.807546	-0.371073	-0.0699854	0.442712	0.565084	-0.309547	0.363812	-0.384437	0.160931	0.301103	-0.599639	-0.239411	0.382164	0.410839	0.374144	-0.553973	-0.108418	-0.736524	0.263909	-0.716607	-0.222697	0.00951848	1.18592
PDCD5	0.0315766	-0.163182	-0.287728	-1.00288	-0.139969	-0.960843	-0.761611	-1.11889	-1.59105	-0.366523	-0.73668	-0.973237	-0.706214	-1.05476	-0.598196	-1.70359	0.000976177	-0.643061	-0.680335	-0.933727	-0.986241	-1.88655	0.394003	-1.32617	-1.17607	-0.938829	-0.325855	-0.422356	-1.35703	-1.05638	1.71042	-1.10248	-0.733332	-1.04394	-0.698133	-0.804893	0.396375	0.0173009	-1.00395	-0.438386	-1.42064	-1.94689	-1.53998	-0.705214	-0.885144	-1.67147	-1.23937	-1.3664	0.0121904
PRMT5	0.0912277	0.121176	0.206249	0.351196	1.0194	0.130296	-0.188952	0.569533	0.0575967	-0.604026	-0.0742041	-0.0524294	0.122065	-0.794403	1.04842	0.0899094	0.913593	-0.0793278	-0.381766	-0.227345	0.527551	0.420212	-0.687447	0.165342	0.506824	0.294488	-0.395948	-0.17675	0.686422	-0.538012	-1.43554	0.576221	0.0173907	0.0753572	-0.0188393	0.690388	-0.02283	1.14991	0.706672	-0.58029	0.0508165	0.817845	0.240652	-0.629854	0.173791	0.514131	0.406221	-0.556365	-0.0770056
SLC9A3R1	0.360226	0.676451	0.145857	0.15424	-2.09627	-2.31786	1.56048	-1.5692	-0.676879	0.875152	-2.44075	0.886165	-2.70779	-1.28667	0.259647	-1.18457	0.0892884	-1.92677	-2.88639	-0.381779	-0.294844	-0.576938	1.87513	-2.74903	-1.46044	1.10548	-1.84395	-0.145039	-2.09105	-1.97907	1.44382	-2.56079	-1.66424	-0.332679	1.01031	-1.4375	0.5752	-0.743768	0.40468	-1.5186	-2.67984	-1.86391	-1.98996	0.880319	-2.01526	0.553345	0.00876532	-1.63071	0.763125
TPP1	0.125346	1.59455	0.622801	-0.856668	0.022492	-0.219673	0.951084	-0.523986	-1.21391	-1.39809	-0.346046	2.05003	0.128463	0.741749	-0.460548	-1.08816	-0.114028	0.370225	-0.216942	0.280559	-1.06337	-0.669563	0.41675	0.00184704	-0.682767	0.616634	0.149637	0.307275	-0.414823	-0.617381	0.0765766	-1.42797	-0.0195528	1.24456	-0.322819	-0.971196	1.31307	0.272046	-0.907149	0.0086501	0.812986	-1.25987	-0.249842	-0.0467615	0.00781759	-1.1641	-0.478742	0.127177	1.1772
TCERG1	0.072095	-1.00145	0.114831	0.294581	0.691027	-0.457697	-0.776626	0.400488	0.1416	-0.45427	-0.532063	-1.02279	-0.886203	-0.983075	0.390848	0.603481	-0.222855	-0.957451	-0.473138	0.113745	0.11003	0.587233	-0.346934	0.252956	0.518457	-0.114862	3.26263	-0.218668	0.623982	-0.272925	-0.122058	1.00372	-0.152999	-0.163173	-0.492254	0.194813	-0.501342	0.209432	0.362942	-0.423729	-0.533559	-0.141205	-0.256021	0.141852	0.00942268	0.688212	0.508448	-0.886702	-1.30405
NRP1	0.553107	-1.11437	-1.24528	1.31589	-1.86238	0.701911	-0.190796	-0.106733	0.69369	-0.456543	0.61559	-0.905272	0.0724963	0.656086	-0.424345	0.779557	-2.43199	0.646904	1.23944	0.135701	1.4288	-0.174972	-0.136763	-0.0410889	0.593326	0.130364	1.07859	-0.728046	0.278606	-0.058561	0.0240885	0.561972	0.901593	-0.207013	0.68452	0.0533469	0.620414	0.471366	-0.52719	1.41889	0.288047	0.35836	-0.306074	0.661603	1.34924	0.288345	0.495263	0.171839	-1.38903
TNPO2	-0.31046	-0.691436	-1.21527	0.123684	1.21132	0.241457	-0.389586	1.19133	0.830998	-1.58685	-0.39572	-0.469433	0.294273	0.0723106	1.71181	1.17119	-0.701342	0.769563	0.967977	-0.258601	0.855042	0.883337	-0.396237	-0.476041	0.491379	0.803665	-0.441397	-1.26776	0.959275	-0.275344	0.954241	0.926204	0.0652771	0.0294715	0.061057	1.20802	0.890482	0.862035	0.459619	-0.97474	-0.891985	1.63808	0.750891	-1.35389	-0.117779	1.31296	0.345323	-0.576993	0.00519113
APOL1	0.496591	-0.483489	0.682644	-0.619214	-1.91537	0.228089	-0.951773	1.62189	2.15272	-0.243672	1.16289	2.25278	1.24914	1.96026	-0.815592	3.17617	1.04713	0.643832	1.3765	-0.796549	1.69146	-0.338953	1.27768	0.605089	0.670859	1.03334	1.65645	0.270643	3.14626	0.939483	-1.18597	-0.579768	1.22297	0.79801	1.25398	0.727239	-1.77275	0.649413	-1.32813	1.78251	1.61934	0.37694	2.5083	1.48544	2.99503	0.407747	-0.969646	1.26332	0.346688
PSMA7	0.530248	0.408072	0.0746791	-0.31143	0.0204196	-0.0362048	-0.0272626	-1.00715	-0.495536	0.0149021	-0.556305	0.32733	-0.367642	-0.294554	0.316644	-0.37831	-0.109698	-0.31189	-0.280624	-0.120446	0.0676631	-0.282689	-0.414849	-0.483367	-0.31821	-0.386976	-0.0498165	-0.0950178	-0.318899	-0.658208	-0.450053	-0.255771	-0.322968	-0.0336917	0.188016	-0.424674	0.00830506	0.161153	0.072146	-0.184114	-0.807529	-0.0532317	-0.658537	-0.0590291	-0.538791	-0.484358	-0.239229	-0.732116	0.0464516
SCAMP3	-0.401664	0.0755258	-0.52444	0.434705	0.198033	0.0844648	1.41103	-0.575418	-0.569997	-1.07666	0.222586	1.07894	0.242362	-0.616449	-0.360478	0.000947657	-0.0426025	0.606643	0.318911	0.155232	-1.0169	-0.17237	-0.880362	0.566557	-0.218912	-1.47161	-0.0511171	0.458318	-0.427027	0.498261	-0.29364	0.205838	0.319869	-0.697205	-1.95064	-1.62151	-0.843366	-0.88328	0.463747	-0.0378064	0.00786704	-0.364822	0.504106	-0.735074	0.224467	-0.188163	0.886204	0.530422	2.19469
OPLAH	-0.431283	1.03585	2.78718	1.40658	-0.710536	0.490629	0.782323	1.33038	0.911994	0.444219	0.141547	1.07095	0.295218	-0.364764	2.51576	2.02689	-1.43853	0.599607	0.178345	1.53463	0.0419434	0.947333	-0.763191	0.19295	0.389353	-1.24171	0.156936	0.718969	1.02499	0.00721682	0.399807	0.947858	-0.408486	0.538462	0.550211	1.89185	0.143928	-0.302167	0.133962	0.0224947	-0.0845089	1.7861	5.01672	0.731057	0.573325	2.43943	1.18898	-0.863327	0.143792
BCKDK	-0.894262	1.67132	0.34977	0.431982	-0.722402	0.661527	1.07324	-0.401676	-0.309814	-0.434752	0.0107484	1.11607	-0.912873	-0.143972	0.239168	0.543507	0.920725	0.736447	0.30499	-0.457647	-0.180122	-0.47815	-0.555373	-0.620763	0.293909	0.920863	0.683109	0.0428593	-1.27354	-1.30871	0.730545	0.201921	-1.57009	-0.566771	-1.57033	-1.19524	1.66905	0.139386	0.339322	0.00136884	-1.73794	-0.259848	0.540887	0.355407	-1.15156	0.516001	0.275888	0.2054	1.4639
IFIT3	0.215575	-0.0854302	2.99622	0.0365175	0.763499	0.382432	-0.58706	-0.446581	-0.102862	1.38716	-1.21002	0.231727	-0.740067	-0.439729	-1.5826	0.00704056	-1.46351	0.195013	-1.10763	-0.675188	0.396422	0.582635	-0.939947	2.70842	-1.04578	1.6334	-0.958102	-0.578441	-0.655686	0.279771	0.397479	-0.510427	0.137492	0.48831	-0.480704	-0.731559	0.117873	-1.02242	-0.0115251	-1.05418	-0.469406	0.066557	-0.948491	-0.666792	0.126996	-1.25198	1.23031	0.086618	0.000819751
TAX1BP3	-0.246545	0.0429451	0.147866	0.131217	-1.4182	-0.0322468	-0.107537	-0.310724	-0.319795	0.704233	0.781708	-0.589939	1.32301	1.04162	0.0113248	-0.896551	-0.502688	1.63596	0.763404	0.664348	-0.424047	-0.391584	-0.137914	0.353172	-0.841832	0.204161	1.13745	0.163661	0.0789441	0.0749627	-0.223805	-1.18692	1.08865	-0.0690311	-0.347599	0.588923	-0.225434	-0.574877	-0.503194	0.816789	0.133234	0.0484827	-0.255915	0.490645	0.802153	-1.13278	-1.46147	-0.531262	0.818026
GIPC1	-0.874081	0.460868	0.29308	0.536788	-0.0365161	-1.87337	0.386937	-0.749472	0.0359067	0.699285	-0.054526	-0.102388	0.487757	0.142525	-0.491852	-0.408711	-0.56764	0.431619	0.284591	0.430338	-0.803571	-0.442823	0.121675	-0.0204373	-0.814935	0.53386	0.194877	-0.0141202	-0.330003	-0.600584	0.199089	-1.71931	0.304521	-0.123291	-0.655049	-0.172454	-0.781052	-0.498475	0.0340937	-0.853872	0.0354913	-0.281641	-0.137573	0.171031	0.178046	0.360092	-0.2525	0.351288	0.640461
HAT1	-0.890033	-0.503456	-1.1769	-0.341343	-0.740234	0.0991612	-0.744262	-0.336033	-0.379576	1.08371	-1.38383	-1.07849	-1.90862	-1.77858	0.509617	0.0668488	-0.392428	-0.637398	-0.578288	0.934342	1.06693	-0.164406	-0.641598	-0.0111503	-1.04277	1.1608	0.214441	0.283917	0.0849204	-1.29101	-0.422402	1.12538	0.0669708	-0.43162	-0.466748	-0.103855	0.238093	-1.20207	-0.518517	-0.205611	0.509232	0.276304	0.361872	0.43829	-0.302657	0.84963	-0.340518	-0.168052	-1.40032
UBE2L6	-1.46295	-0.394495	1.72602	-0.0298045	-0.459441	-0.833354	-0.857756	-1.2943	-0.951836	0.807778	-1.11717	-0.548457	-0.790006	-0.286696	-2.32503	-1.03283	3.72017	-0.167233	-0.0478243	-1.66013	-0.7253	-0.556471	0.290573	0.464539	-1.99096	0.378865	-1.06369	0.113307	-3.10361	-0.176896	0.543566	-1.00274	-1.10495	0.589093	-0.829982	-1.12601	-0.11491	-2.01856	-0.666926	-1.23999	-0.574457	0.167352	-0.890301	-0.111891	-0.829787	-1.33817	0.603233	-0.255439	-0.17002
CASK	-0.0154459	-1.57508	-0.236048	0.544576	1.54087	1.18703	-0.721513	0.504113	0.406202	0.438062	1.15297	-1.38827	1.27653	1.22821	1.36566	0.55335	0.190956	1.00814	1.48487	-0.484508	-0.161283	0.450006	-0.176103	1.99088	0.817152	-0.0410256	0.974153	-0.787478	1.24067	1.94789	-0.138683	0.941903	2.14719	0.819816	-0.273238	0.121037	-0.908118	0.651086	1.14393	0.415044	1.81294	0.666242	0.865842	-0.890482	1.56158	0.982537	0.68607	1.30154	-0.720006
UQCRQ	0.105788	2.28986	1.06836	0.226047	0.376857	-1.66	1.46428	-0.0739523	-0.364871	1.46743	0.0769437	1.11288	-0.492575	-0.49729	0.399794	0.265283	1.03218	0.181553	-0.284252	-0.061525	-0.276084	0.942739	-0.0322538	-0.265182	0.770402	0.326601	-0.876706	1.70798	-0.549367	-0.932262	-0.329782	0.259038	-0.940131	-0.223401	-0.0576262	0.402593	0.584144	0.43673	0.879375	-1.30767	-0.419102	0.611948	-0.0190032	-0.114898	-1.29577	-0.554878	0.441137	0.0410442	1.59166
MYL12B	-0.476696	-0.782463	0.536069	-0.957657	-1.06853	-0.27767	-0.96513	-1.39734	-1.44408	0.747545	-0.202762	-1.22651	-0.0384872	0.0766271	-0.591222	-0.5287	-1.11127	-0.165199	-0.550753	-0.607433	-0.394139	-1.36535	1.56239	-0.578954	-1.4652	-0.470018	0.129195	-0.0361786	-1.23333	-0.647153	1.40152	-1.32156	0.0124153	-0.587776	-0.0689779	-1.14694	0.16188	-1.53492	-0.960762	-0.193684	-0.706294	-1.19448	-1.09326	0.192223	-0.573591	-1.05544	-1.28224	-0.822687	-1.06504
HGS	-0.562444	-0.511392	-0.419627	0.43388	0.382691	0.663894	0.00157097	-0.0326245	0.197785	-0.149039	0.497508	-0.120297	0.512469	-0.474309	0.19353	-0.183001	0.650236	-0.571378	0.739595	-0.413818	0.294459	0.0663485	0.0384831	0.720341	0.319559	-0.312171	-0.459332	-1.12606	0.260355	0.904222	0.0107205	0.442609	0.97954	0.0481058	0.129158	0.0559468	-0.796204	0.035952	0.298923	-0.0919799	0.0936285	0.287827	0.263598	-0.586703	0.605423	-0.287633	0.24125	-0.393563	-0.0189639
PPP1R12A	-0.361923	-1.21212	-0.898484	-0.296209	1.3729	-0.16084	-1.12344	-0.564304	-0.244628	-0.588853	0.0443701	-1.12028	-0.197344	-0.583892	-0.154684	0.504398	-0.716443	-0.792715	-0.321827	-0.166051	-0.480855	-0.746368	0.921836	0.410961	-0.149049	1.30079	0.0335439	-0.923465	-0.446252	0.0946898	2.10028	-0.266413	-0.238332	0.107366	-0.400979	-0.767955	0.404013	-0.496956	-0.72588	-0.225563	-0.537897	-0.271318	0.231643	-0.0163207	0.209161	-0.430334	-0.609117	-0.110777	-1.48988
GAK	-0.438518	-0.329301	0.546694	0.463757	-0.607431	-0.236141	-0.35386	0.135046	-0.322034	-0.850811	0.33296	-0.263661	-0.260412	0.0597243	0.734495	-0.447278	0.00642544	-0.20134	-0.525059	-0.294135	-0.313953	-0.168638	1.52235	0.53915	3.40648	-0.386088	-0.227075	-1.20856	0.379205	-0.525066	-0.400694	-0.446065	0.0581345	3.14323	0.358873	-0.10539	-0.429751	2.18946	-0.0863204	-0.295071	-0.366786	-0.436123	0.610957	-0.0155211	0.00439167	-0.483976	0.0672261	-0.20903	0.214381
HNRNPDL	-0.371948	-0.47501	-0.955167	-0.318839	0.258421	0.177871	-0.985153	0.17431	0.175693	-1.67694	-0.339994	-0.820225	0.356997	-1.4716	0.605196	-0.141041	0.186517	-0.577027	0.1258	0.300421	-0.334323	0.215594	-0.181437	0.236086	-0.0235109	0.697043	0.2727	-0.918656	0.565156	-0.288445	-0.266107	0.540277	-0.0780694	-0.329881	-0.0483728	1.02834	-0.479494	0.627857	-0.00915011	-0.0979974	-0.33395	0.510326	1.32505	-1.7354	0.0836942	0.429045	-0.51195	-0.693676	-0.164366
XPO1	-0.734767	-0.637291	-0.769957	0.232328	0.962572	-0.401324	-0.326874	1.20584	0.718648	-0.901383	-0.271767	-0.581701	-0.365288	0.316064	0.892598	0.637692	0.0907098	0.405759	0.105929	0.0179142	0.539466	0.173692	-0.251948	-0.0577138	0.03613	-0.433799	-0.908855	-0.614939	0.335376	1.01087	0.0657103	0.937157	0.539167	-0.578143	0.527924	-0.222393	-0.759707	0.325764	0.105045	-0.780773	-0.312426	-0.0965322	0.470326	0.284488	0.884649	0.719472	0.137895	0.576297	-0.927853
SEC16A	0.214705	-1.00813	-0.291933	-0.119953	0.23422	-0.293847	-1.15534	-0.0953567	0.847663	-0.516689	-0.466682	-1.02148	-0.30723	-0.313704	-1.63057	0.298369	0.0848	1.69864	1.14942	-0.426633	-0.308765	-0.390264	-0.755515	0.994383	1.51476	-0.0768986	0.255664	0.0642247	0.20378	1.71164	0.0560837	0.515107	0.187592	2.43408	0.417015	1.45974	0.083769	0.0626615	-0.412827	-0.460536	-0.0633844	0.156486	0.227933	-0.788921	0.64707	-1.04786	-0.562535	0.0261062	-0.0924532
PLXNB2	0.208796	-0.780778	-0.30269	0.393224	0.642146	0.157389	-0.666168	0.444868	0.433157	-0.399495	0.346464	-0.84214	0.643889	0.231562	0.090213	0.287246	-0.2908	0.30815	-0.0642254	-0.37149	-0.665452	0.158305	-0.471135	0.912125	0.32221	0.334437	0.491946	-0.597215	0.526049	0.7433	0.399471	0.140734	1.18109	0.419871	0.23568	0.269089	-0.686061	0.268423	0.0912951	0.25261	0.468945	0.601385	-0.292593	-0.718546	0.491528	0.509761	-0.271329	0.356933	-1.07925
U2SURP	-0.127727	-0.532504	-2.11384	0.457039	1.28204	0.468195	-0.695397	0.444885	0.951378	-0.0843048	-0.25217	-0.346084	0.328174	-0.484707	1.33781	0.904446	-0.113758	0.154891	0.537343	0.486812	0.820233	0.605314	-0.405249	0.426623	0.406824	0.205305	0.00355892	-1.19423	0.752783	-0.252386	0.0888056	1.5215	-0.399535	-1.11395	-0.738838	0.607214	-1.05556	0.254508	0.0705283	0.0285062	-0.930541	-0.570661	0.153	-0.225986	-0.468378	0.175784	0.554081	-0.0141115	-1.07296
SYNM	-0.23126	1.4274	-1.55052	-2.33023	-2.12745	-0.599939	0.180935	-0.966155	-1.84804	0.0375516	0.47366	0.00849734	-0.719123	-1.13926	0.13108	-0.285283	-2.19335	-0.708083	-0.163528	0.573516	-0.956591	0.39061	0.390081	-1.31809	1.10221	-1.07801	-0.755432	0.820684	-0.971277	-0.10336	4.22992	1.22861	-1.24752	-1.52441	0.275753	-0.220796	2.47759	-1.28165	-0.536915	-0.689483	-0.343768	-0.989528	-1.8052	0.0881085	-1.13588	-1.89296	-2.56102	1.56824	-0.18415
PFAS	-0.88629	-0.519449	0.35084	-0.643826	0.381716	-0.222398	-0.446641	-0.541876	-0.271099	0.269388	-0.31953	-0.741646	-0.190608	0.10733	-0.229789	-0.013522	1.11618	-0.634482	-1.08122	0.824966	0.832347	-0.0335592	0.39669	-0.669891	-0.333738	-0.337701	-0.341417	0.113993	-0.0186297	-0.313823	0.792696	0.652356	-0.0995382	-0.175346	-0.670436	-0.0820761	0.0339713	-0.329068	-0.497844	-0.461254	-0.737555	0.407537	-0.29019	0.0295176	-0.0906357	0.791057	-0.179003	-1.00695	-0.682341
DCLK1	0.498595	-1.55979	-1.28364	-1.21735	1.41167	0.650473	-0.96249	1.04943	-1.34147	-0.00843059	0.0238473	-0.910442	1.184	0.241283	-1.19534	-0.117918	-0.201752	1.00218	0.605175	-0.708139	0.304124	-0.746657	-1.02903	0.55025	0.78046	1.58396	0.0784178	0.236207	-0.656408	1.12633	-1.45174	-0.599641	0.868366	3.63196	-1.05934	0.811263	-0.692123	-1.88736	-0.632518	0.313886	0.841962	-0.606472	-0.701376	-1.52549	-0.274591	-0.674735	-1.63233	0.781079	-0.206017
LSM1	0.0688157	-0.303532	0.0327083	-0.472905	-0.13269	-0.0288598	-0.717318	-0.753178	-1.32135	0.0938591	-0.0655014	-0.525534	0.0167233	0.128989	0.0652803	-1.02703	-0.898934	0.621226	-0.0940284	-1.06447	-1.31582	-0.90171	0.282553	-0.383467	-1.26522	0.54603	0.99799	-0.912834	-0.410769	-0.493488	0.808687	-0.605356	-0.260873	-0.1895	0.782154	-0.402088	0.00825287	-0.321427	-0.384181	-0.282292	-0.459951	0.120713	0.0394369	-0.779551	-0.90697	-1.63953	-0.68645	-0.40979	0.0317824
SCAMP2	-0.359597	0.175962	-0.30152	0.525846	-0.836672	0.24572	1.74595	0.304474	-0.432047	-0.450136	0.6301	1.40086	0.362774	0.857316	-0.781289	-0.0180718	-0.405899	0.851363	0.604475	0.465003	0.330203	-0.267469	0.164797	1.53463	0.202599	-1.28825	-0.312615	0.21764	-0.504852	1.26846	1.6973	-0.900892	1.11655	1.1297	-0.201849	-0.244052	-1.69547	-0.457824	0.0752296	0.499495	0.836754	-0.332595	-0.834306	0.567254	0.561218	0.409489	0.128946	-0.404402	0.941928
ARPC1B	-0.73043	-0.0778136	0.812799	0.241907	-0.586278	0.869477	0.312021	-0.671898	-0.326599	-0.307609	0.923462	-0.0133692	0.624221	0.927691	-1.08766	-0.0242338	0.12019	0.285102	0.251771	0.506626	0.120992	-0.159033	1.47082	0.504285	-0.0126244	-0.860898	0.5787	0.476126	0.0603035	0.303148	-1.03808	-0.231468	0.964613	0.969451	0.736675	-0.599164	0.270545	-0.758506	-0.216283	0.68515	0.574707	-0.603907	-0.399997	1.08959	0.498259	-0.862975	-0.0578227	-0.349413	0.0728804
ARPC2	-0.426126	-0.336405	-0.332109	-0.0874495	0.00401906	0.429268	0.141344	-0.338939	-0.554925	-0.273865	0.566506	-0.24426	0.117899	0.759047	-0.0384423	-0.692419	-0.287555	0.176149	-0.103377	0.00718048	0.0554152	-0.459806	0.995595	0.131622	-0.585084	-0.674587	0.262342	0.0940002	-0.701134	0.12986	-0.437486	-0.272847	0.586984	0.389939	0.970166	-0.653075	0.15802	-0.539946	-0.16111	0.108193	0.172045	-0.635698	-0.138075	0.656898	0.481165	-0.644432	-0.4526	-0.406859	-0.0123574
ARPC3	-0.308899	-0.225638	0.140446	-0.784834	-0.323261	0.0140359	-0.311222	-1.13306	-0.895514	-0.308469	0.242349	-0.357521	-0.105025	-0.0812001	-0.264555	-0.732589	-0.588947	-0.254727	-0.253926	-0.213331	-0.415728	-1.35541	0.972061	-0.0338584	-0.471195	-1.06925	-0.0014746	-0.235461	-0.895806	0.305235	0.184459	-0.847598	0.336701	0.277332	0.91112	-0.989886	0.337653	-0.611384	-0.870243	0.071189	0.0197905	-1.41924	-0.561426	0.172122	-0.0147743	-1.42821	-0.830451	-0.997739	-0.181149
POLR1C	-0.506536	-0.399675	0.624737	-0.357549	-0.118483	0.135334	-0.659173	-0.131977	-0.792751	-0.400865	-0.946433	-0.676208	-1.03017	-0.121854	0.231683	-1.78825	0.927546	-0.488855	-0.810295	0.538689	0.179879	-0.129141	0.214289	-0.471661	-1.41762	0.422505	0.0873486	-0.948847	0.14442	-0.913305	-0.142687	-0.302737	-0.610022	-0.536306	-0.385973	0.12046	-0.731029	-0.0697681	-0.265015	0.0125419	-0.474018	-0.397509	0.040454	-1.03696	-0.720875	-0.779977	-0.319956	0.126189	-0.171985
PGRMC2	0.123184	-0.168734	-0.366988	-1.06863	-0.400908	-0.114801	-0.115124	-0.0289681	-1.31309	0.0691546	-0.114108	-0.293633	-0.253732	0.885373	-0.467673	-0.850274	-0.48774	0.479565	0.14231	-1.06787	-1.30786	-0.979659	-0.400234	-0.313482	-1.29164	-0.184922	0.293978	-0.539038	-1.30619	-0.16065	0.267981	-0.919511	-0.105782	-0.610517	-2.10768	-0.728874	0.878519	-0.690508	-0.679352	0.0783921	0.0240727	-0.531104	-1.01362	-1.29177	-0.136767	-1.01499	-0.972724	-0.173016	0.590363
PFDN6	0.239764	-0.379411	-0.150261	-1.0677	-0.0319353	-0.483439	-0.517326	-1.24216	-1.13398	-0.857368	0.0380817	-0.383808	0.249841	-0.677241	-0.586325	-1.17587	-0.231238	-0.335095	-0.731744	-0.473675	-1.50737	-0.952323	-0.108394	-0.666928	-0.675041	-0.420217	-0.158529	-0.755814	-0.691628	-0.960637	0.408118	-0.267819	-0.133565	-0.69269	-0.667061	-1.04635	-0.0840206	-0.206971	-0.606517	-0.370404	-0.539435	-0.10858	-0.680437	-0.326991	-0.494552	-0.813209	-0.77539	-1.154	-0.0983254
LAMA5	0.489343	-0.0894204	1.1382	0.489498	-0.960547	-1.0087	1.12562	1.80413	2.473	1.66993	-1.03157	1.16707	-0.220882	-1.16495	0.783469	1.27376	0.185814	-0.427608	-0.20451	-0.600476	-0.392912	1.42576	-0.604216	-2.08516	-0.0844094	1.62828	0.358369	0.415084	0.809148	-1.05413	3.4261	-0.601956	-0.96795	0.609594	0.391274	1.08669	3.05192	0.867215	0.170619	-0.738721	-1.24733	2.39845	0.543553	0.709734	-0.487623	0.171585	0.022282	-0.122449	0.124601
ZNF185	1.90054	-0.557795	-0.231941	1.09314	1.11462	-0.898249	-0.536071	0.74853	-0.190067	1.90655	-0.969272	-0.276737	-0.829836	-1.95217	0.733111	0.0747396	0.227025	-0.606475	-0.698637	3.05575	-1.67284	0.304417	0.105989	-1.18323	1.25916	0.553887	1.50566	1.55678	0.256921	-0.966767	-1.34931	0.19965	-0.534919	1.00637	-0.330593	0.505261	-0.317904	0.893109	1.08488	-0.834203	-1.53351	0.921188	0.682855	1.92296	-0.307643	0.827164	0.186689	-0.29257	-1.56436
CLIC2	-0.979048	-0.408223	0.061563	-2.75391	-0.904423	-1.13923	0.267539	0.108327	-0.191542	1.42785	-1.52265	-0.622755	-1.17442	0.015753	-2.51276	-0.562416	-0.606027	0.204551	0.0144692	-0.406445	0.279476	-0.254983	-0.904803	-2.13281	-0.344713	0.13076	-2.31057	0.294458	-0.748844	-0.829527	-1.33167	-1.51564	-2.02793	1.58085	-0.392026	0.0641811	0.647139	-1.10875	-0.987458	-0.212535	-1.36182	0.404156	-0.394403	0.126854	-1.501	-0.591489	-1.36831	-0.0601033	0.717928
OGT	0.416253	-0.054036	-0.10373	0.432249	1.05523	-0.0925406	-0.238945	0.790678	0.615346	-0.608018	0.0589235	-0.210414	-0.0559186	-1.03944	0.898679	0.953546	0.0300402	-0.298476	-0.226667	0.394935	-0.299531	0.453108	-0.337087	0.714711	0.299208	0.135081	-0.399376	-0.629792	0.478723	0.320796	-0.333726	0.625179	-0.295838	-0.963133	-0.253337	0.555959	0.0241308	0.902552	0.0702202	-0.360994	-0.0153985	0.00942399	0.384016	-0.760109	0.0270597	0.892261	0.529731	0.0146942	0.0672092
PMM2	-1.87074	-0.611491	0.210317	-0.256588	-1.39168	1.18885	-0.175766	-0.273958	-0.900687	-0.379966	0.538419	-0.31168	0.13822	0.233003	-0.0366919	0.269745	-0.208917	1.28093	0.982781	1.54078	-0.321157	-0.659003	-0.101846	1.48534	-0.446909	-0.736776	1.08359	-0.898964	0.173163	0.740174	0.0493822	-0.147009	0.839511	-0.619487	-0.331015	-0.685199	-0.706961	-2.056	-0.895611	1.15238	1.15367	-0.22974	-0.0655583	-0.966432	0.773673	-0.195268	-0.902412	-0.0273571	-0.429293
HMGB3	1.7618	-1.545	-0.321951	0.336621	0.580589	-1.4068	-1.47471	0.0787617	-0.124901	-0.66519	-0.855865	-1.21681	-1.57526	-1.46546	1.61746	-0.627057	-0.208339	-2.91394	-0.383068	-0.773	0.398865	-0.580447	0.082198	-0.98353	-0.0877807	0.948537	-1.91372	-1.22958	-0.710848	-0.91863	-0.0219176	1.16018	-0.576338	-2.03353	0.667204	0.00915806	-0.00213289	-0.355494	-0.185423	-1.18396	-1.02696	-1.21945	1.11824	-0.395899	-1.1325	-0.0280953	-0.505581	-0.658641	-1.24164
PPM1G	0.713047	-0.987807	-0.429297	0.454134	0.431589	-1.37773	-0.682664	0.325919	0.121401	0.333194	-0.689001	-0.99651	-0.935348	-1.0679	0.945372	0.176183	-0.172429	-1.18605	-0.194282	0.633334	-0.693487	-0.463589	0.270529	-0.28116	-0.214395	-0.949271	-1.07388	-0.823128	0.542001	-0.696	0.363325	0.392782	-0.453902	-0.433201	-0.233841	0.400948	-0.857811	0.263554	0.253245	-1.09789	-0.6832	-0.168955	-0.271827	-0.389117	-0.671568	0.76543	-0.16141	-0.962513	-1.12537
INPPL1	-0.0209918	-0.329859	-0.106576	0.408147	0.798577	0.209466	-0.802362	-0.0274872	0.600259	-1.12402	0.0758102	-0.621454	0.296097	-0.335445	0.854793	-0.0344416	0.604876	-0.170381	-0.448855	-0.660912	-0.354449	-0.273606	1.37013	0.443781	-0.0241274	0.154279	-0.142731	-0.75689	0.423211	-0.0165836	0.43647	0.535151	0.634834	0.478788	-0.387393	0.331179	-0.234791	0.238682	0.0347609	0.385377	0.314005	0.327303	0.677572	-0.64455	0.930051	0.944452	-0.432742	0.473218	-0.431849
EIF3D	0.13931	0.317776	0.76609	0.326497	0.611743	-0.118079	0.220361	0.310606	-0.215256	0.154227	0.537782	0.0110539	0.323073	0.0886639	0.560404	-0.0155363	1.16333	-0.193353	-0.0782337	0.419427	0.0686257	0.0145788	-0.563982	0.358479	0.3	0.373257	-0.181938	0.276322	-0.253388	0.112838	-1.04252	0.299285	0.570749	0.0219281	-0.316008	-0.63258	-0.361159	0.897615	0.46583	-0.333441	0.0365624	0.685858	0.162297	-0.144996	0.394241	0.283786	0.522458	-0.124947	0.407039
EIF3H	0.768626	0.347778	0.145823	0.916671	0.38556	0.378254	0.370536	0.489892	0.143378	0.420006	0.548439	0.156736	0.298171	0.144274	0.695733	0.315313	0.856964	-0.0503607	0.0452166	0.631908	0.0166162	0.0468797	-0.996044	0.670617	0.444363	0.158314	-0.371399	0.177394	-0.182505	0.178707	-1.57942	0.371844	0.48155	-0.184422	-0.2496	-0.110062	-0.507023	0.696539	0.651943	0.417662	0.457396	0.561194	0.528634	0.258208	0.797982	0.790102	0.674674	0.492909	0.343442
BCAT2	0.052083	0.651636	1.0755	1.05235	0.133783	0.0692548	-0.13405	1.40776	0.592829	-0.452149	-0.397896	-0.946299	-0.531332	-0.184416	0.453148	-0.563234	0.719692	-1.43948	-1.84179	0.105959	0.601112	1.00804	-1.01544	-1.03626	0.96437	-0.511837	-0.204197	0.742518	-0.216511	0.761409	-0.918338	0.785196	-0.959908	-0.956191	0.0188414	0.124757	0.511026	0.728839	0.614754	-1.03924	-0.539422	1.27682	-0.117881	0.14179	-0.5229	0.368947	0.196333	-0.330373	-1.1731
STX7	0.525017	1.11089	0.173847	0.218804	-0.503315	0.599641	1.79666	-0.502496	-0.522144	0.0958415	-0.0452529	2.45783	-0.137489	0.567067	-0.797944	0.00567027	1.30721	0.512799	0.270402	0.195312	-0.471691	-0.560696	0.614612	-0.536389	0.549649	-0.640699	-0.818407	-0.156017	-0.0832886	0.481728	0.232485	-0.582882	0.629514	0.359289	0.215887	0.355061	-0.0620265	-0.664624	-0.124739	0.342397	-0.146682	-0.46304	-0.734393	0.231482	-0.712127	0.0329142	-0.0645287	0.173884	2.75347
P4HA2	-2.47651	-1.45208	-0.114802	-0.882631	-1.02655	2.94627	-1.15117	-0.615283	-1.85893	-0.261233	3.55822	-0.582386	3.06367	2.0388	-1.61321	0.0305821	-1.77268	1.72741	2.4935	0.0168654	-1.73428	-1.35184	0.894374	1.9304	0.281211	-1.21122	1.40294	-0.26872	0.138533	2.55755	-1.07178	-0.0553273	3.56613	-1.04173	-1.2963	-2.20854	-1.0766	-0.645984	-1.4497	2.1413	3.22238	-1.9515	0.060195	0.366201	2.67348	-2.13058	-1.50329	1.78818	-1.02409
YKT6	0.135473	0.176666	0.020002	-0.153406	-0.662134	0.984111	0.38026	-0.0652652	-0.471102	-0.189856	1.1368	0.327137	1.14769	1.33589	-0.245606	-0.249582	-0.151341	1.02396	0.695539	0.410747	0.165206	-0.357526	-0.14081	0.798022	-0.0402322	-0.468859	0.656781	-0.293193	0.29564	0.648236	-0.594774	0.0286455	0.619804	0.286612	-0.124357	-0.149269	-0.27838	0.0368158	-0.166589	1.04323	0.604809	-0.448923	-0.454432	-0.285841	0.465988	0.0271907	-0.355528	0.482341	0.832273
ARPC5	-0.863375	-0.576419	0.218571	-0.894012	-0.754682	-0.158044	-0.638782	-1.12256	-1.25644	-0.0122018	0.356723	-0.670859	-0.0237734	0.195484	-0.876966	-1.74266	-0.895407	0.513809	-0.269271	-0.480477	-0.680178	-1.41843	1.26	-0.484939	-1.3412	-0.589833	0.296717	-0.230105	-1.75646	-0.299199	0.48282	-1.48357	0.375991	-0.372808	0.768059	-1.73524	0.0160473	-1.24859	-1.29322	0.274762	-0.325642	-1.52928	-0.319617	0.213164	-0.0330855	-1.50427	-1.43351	-0.299052	-0.145092
POLR2D	0.160146	-0.573781	0.122117	-0.358611	-0.41345	0.385048	-1.24275	-0.125088	-0.973693	0.274697	-1.02956	-1.22099	-0.825668	-0.642031	0.855713	-0.0904104	-0.37293	0.140201	-0.833372	-0.585485	-0.902017	-0.963523	-0.0680517	-1.10516	-0.923525	0.0892869	0.226925	-0.162089	-0.418246	-1.29939	0.194028	-0.640648	0.216285	-0.569758	0.147992	0.101844	0.0551761	0.445849	-0.0852577	0.313446	-0.997989	-0.348749	0.167908	-0.53447	0.260683	0.0222052	-0.71565	-0.647985	0.0976169
TAPBP	-0.388149	-0.0106582	2.03204	-0.400642	0.345577	0.430461	0.591765	-1.18146	-1.15526	0.638128	-0.884227	0.232401	-1.3959	0.575929	-1.80244	0.16733	-1.15457	0.608762	0.698742	0.109785	-0.40831	-0.22674	0.276676	0.152413	-1.55161	-0.147343	0.26621	0.347041	-1.58258	-0.873482	-0.254965	-0.516743	0.780362	0.00844756	0.649707	-1.66042	-0.112012	-2.15196	-1.07695	0.411581	-1.32901	-1.08651	-0.153861	0.90792	-0.130924	-1.14179	0.411412	-0.347022	1.25524
DHX15	0.911493	-0.628043	0.19297	0.322733	1.13167	-0.607019	-0.465192	0.765527	0.568639	-0.390983	-0.55217	-0.489135	-0.0933735	-0.937485	0.984339	0.501348	0.247818	-1.0917	-0.350339	0.614768	-0.112479	0.56407	-0.53433	-0.0111026	0.273875	1.31669	-1.05754	-0.65816	0.671219	-0.510876	-1.18303	0.925107	-0.353742	-0.20186	0.105501	0.629247	0.510458	0.849897	0.492976	-0.752616	-0.528656	0.528407	0.644639	-0.458811	-0.2912	0.800802	0.382648	-0.764742	-0.369791
RNMT	1.74533	-0.188786	-0.333808	0.242619	1.3318	-0.0896536	-0.468225	0.920243	0.171408	-0.410984	-0.125376	-0.204242	0.258904	-0.640687	1.12952	0.8347	0.250696	-0.656194	-0.204205	1.0139	-0.662043	0.320086	-0.519263	0.0399978	0.228888	0.677923	-0.281783	-1.0245	1.21583	-0.489551	-0.35084	0.667662	0.130705	-0.0491664	0.10534	1.2219	0.133927	1.03321	0.618682	-0.242752	-0.146988	0.472126	0.102199	-1.0267	0.11021	0.80338	-0.219736	0.0461218	0.250771
CYB5B	-0.382788	0.124592	3.61375	-0.295894	0.451102	-0.438489	-0.379466	-0.149977	-0.296697	-0.367643	-1.01275	-0.134504	-0.724108	0.145297	-0.00775153	-0.202567	-0.887436	0.103056	-0.656954	2.56	-0.888364	0.502056	0.327929	-0.642037	-0.666985	0.0677394	0.125645	0.702121	0.113986	-1.00702	0.0844072	-0.376986	-0.417925	0.244718	-1.54737	-0.739712	0.258805	-0.210037	0.0543647	-0.508154	-0.184776	0.714212	0.226516	0.379465	-0.615012	-0.724727	-0.644268	-0.336948	0.344042
PRPF4	0.00564035	-0.860757	0.245583	-0.0275629	0.535098	-0.301042	-0.810623	0.142944	0.0182134	-0.229755	-0.240326	-0.846534	-0.60878	-0.731948	0.83421	0.403992	-0.0680421	-0.7723	-0.382047	0.367573	-0.118955	-0.140974	-0.424665	-0.233853	0.449504	-0.254942	-0.464949	-0.403965	0.269343	-0.349643	-0.258339	0.511993	-0.230229	-1.06427	-0.739199	0.113403	-0.26504	0.160662	-0.00320203	-0.522791	-0.566607	-0.235462	-0.284143	-0.471007	-0.399937	0.173046	0.0373616	-0.857108	-0.778627
PHGDH	-2.91529	-2.10842	-1.05405	-1.4443	-1.79403	-0.771948	-2.63623	-1.2156	0.100523	1.24971	-1.01072	-1.89579	-0.307689	-0.4206	-0.736068	-1.6689	0.473944	-0.50441	-0.784427	-1.94328	-0.0367168	-1.20132	-0.501643	-0.727725	-1.17241	1.09073	-0.878705	-1.87979	-1.52985	-0.48832	0.164239	-1.04345	-0.999202	-0.71798	-0.745373	0.026851	1.02809	-0.776087	0.0722665	-1.03653	-0.369015	-0.0832873	-1.03003	-2.12981	-0.93677	0.26352	-0.570637	-0.342222	-2.57491
NDUFS4	0.443489	1.98254	0.840561	0.808881	-0.43665	-0.159218	1.67914	0.102687	-0.583896	0.0890711	0.455979	0.987889	-0.277701	0.223336	0.118372	-0.319896	1.34294	0.10107	-0.442827	0.0856166	-0.281033	1.18109	0.16515	-0.558975	0.135885	0.143553	0.224817	1.35987	-0.245179	0.0918128	-0.739889	0.0146969	-0.012255	0.235241	-0.0768484	-1.01293	0.182528	0.628491	0.720782	0.120565	-0.0790716	0.0785517	-0.458009	-0.172334	-0.206141	0.0737362	0.700026	-0.155424	1.81586
DYNC1LI2	-0.894171	-0.248525	-0.165318	0.113585	-0.252293	0.32491	0.0312046	-0.51286	0.425337	0.253306	0.729784	0.0721991	0.771197	0.142714	0.60309	0.0396103	0.830106	0.748246	0.691607	-0.474936	-0.322859	-0.221981	-1.29193	1.46044	0.749714	0.468852	-0.174366	-0.901975	0.346224	1.10817	-0.0129593	0.477142	1.06008	-0.478245	-1.03835	-0.110594	-0.505138	0.0843996	0.190895	0.285628	0.618376	-0.720165	0.560352	-0.943237	1.04647	-0.0559849	0.327574	0.211002	-0.369441
PSMD3	0.386009	0.239088	-0.387606	0.601273	1.13195	0.559354	0.539039	0.740333	0.490819	-0.518552	0.382543	0.404784	0.405678	0.0751025	0.864797	0.391344	0.749034	-0.0359897	0.0452628	0.702876	0.50663	0.573985	-0.576539	0.983726	0.374656	-0.43991	-0.590697	0.0747951	0.416719	0.473082	-1.34149	0.677509	0.453485	0.461023	0.300488	0.0563083	-0.527294	0.590913	0.89159	-0.248943	0.44725	0.475078	0.568521	0.271816	0.840811	0.269328	0.982191	0.0311983	0.331827
RBFOX2	0.53001	-0.556281	-0.449593	-0.292668	-0.42237	0.0532197	-1.08482	-0.0214687	-0.0788552	-1.17849	-0.354482	-1.10185	-0.0109998	-0.677676	0.559306	-0.371179	-1.61009	0.255775	-0.49408	-0.385126	-0.258491	-0.0330484	0.322064	0.0788399	-0.239761	0.864016	0.417037	-1.06028	1.3424	-0.249512	0.483468	-0.109775	0.0590754	-0.162967	-0.839009	0.90564	0.858268	0.649586	-0.268794	-0.0529954	-0.406563	1.14468	-0.0873605	-2.13224	-0.0180679	0.14774	-0.940068	-1.71406	-1.77738
PAPSS1	1.11802	-0.898401	0.349595	1.13097	1.27651	0.906022	-0.812849	1.89527	1.17953	0.188215	0.592298	-0.750702	1.16521	-0.411285	1.16253	1.14595	-0.363804	0.598531	1.02566	1.06505	0.0358637	1.0579	-0.0273037	1.74437	1.55696	1.11027	0.370028	0.197478	1.25293	0.465948	-1.69906	1.31934	0.985309	0.998915	-0.0376037	0.859919	0.207496	1.79669	0.201035	0.358992	0.512697	0.664526	0.78612	-0.0596384	0.757438	1.2405	0.74794	0.0291292	-0.623404
SART1	-0.212207	-1.62294	-0.362159	-0.20391	1.07942	0.720475	-1.52724	-0.113937	0.571043	-0.645736	0.310939	-1.34544	-0.00951843	-0.638841	0.522385	0.308923	-0.288639	-0.0325639	0.387624	0.566909	-0.0653932	0.628567	-0.289283	0.279673	0.404541	0.155457	0.444419	-1.43222	0.516965	0.550038	-0.811652	1.42925	1.42148	-0.692432	-0.623499	0.138812	-1.0994	-1.08943	0.33378	0.549418	-0.758527	0.043971	-0.084486	-0.439954	0.329068	0.0704264	0.306387	-1.18278	-1.21358
DAPK3	-1.2631	0.115059	0.377763	-0.350034	-1.22302	-0.0707289	0.226023	0.750675	-0.824084	-1.33668	-0.0768484	0.136677	-1.32704	-0.154463	0.577064	-0.0291082	-0.669621	-0.790645	-0.327397	-0.0233929	0.545772	-1.28232	0.0805871	0.239699	7.32e-05	-0.37142	0.0962691	0.952761	-0.787366	0.392524	0.989798	0.502701	0.0634168	-1.64703	-0.39401	-1.35423	1.1457	0.0185423	-0.998947	-0.00711234	-0.556571	0.217273	-0.136761	-0.851727	-0.269351	-0.973511	0.343531	-0.345446	0.845868
TGFB1I1	-1.17372	-0.290366	-0.737302	-1.83026	0.622644	0.0949614	-0.654291	-1.74204	-0.529559	1.83028	0.212238	-1.02463	0.322269	-0.405503	-1.39628	0.0103874	-0.728863	-0.188591	0.599744	-0.276995	0.866325	-0.653151	-0.0760258	0.067372	-0.776117	2.53573	0.47949	0.0285104	0.12162	0.971826	3.06796	-0.197652	-0.0102109	-0.561875	-0.286758	-0.869671	3.36949	-1.60832	-0.431045	0.980741	-0.827354	-0.0390479	-0.247944	-0.57587	0.191381	-1.49904	-1.95861	-0.311315	-0.879213
HSPA12A	1.02547	2.18274	-1.7396	-0.189609	0.586529	0.133802	3.09735	1.70528	0.924471	2.46484	0.660596	2.48386	1.62318	0.79795	2.10049	0.571395	-0.590597	0.170624	0.304957	-0.611661	1.01151	-0.463309	-1.08926	1.70536	-0.241332	0.226162	0.156557	0.294023	-0.0988792	-0.588626	-1.32576	0.239698	0.447372	0.699446	0.649035	1.23575	0.584913	-0.464566	-0.438478	-0.0207426	1.16237	-0.472291	0.535521	-0.652244	0.879691	0.0590503	-1.02784	-0.227705	2.96505
EEF1E1	0.573171	0.0729594	1.52099	0.471112	0.0887348	-0.541143	-0.0541802	-0.435419	-0.383905	-0.163886	-0.337655	0.432192	-0.359293	-0.44638	0.381692	-0.075935	-3.47052	-0.118169	0.0853433	0.117295	-0.753338	-0.204975	-0.123424	-0.236504	-0.460213	-0.48482	-0.59541	0.0443555	-0.168932	-0.850674	-0.260242	0.466614	-0.356453	-0.517338	-0.761035	-0.709609	-1.33349	0.478218	0.559743	-1.38021	-0.290399	1.16739	-0.883945	0.189531	-0.452267	0.210006	0.556212	-0.532987	0.123984
HNRNPR	0.570646	-0.623385	-0.169554	-0.160162	0.460321	-0.0849891	-1.08883	0.689754	0.270312	-0.619824	-0.520098	-0.811384	0.355114	-1.57445	0.800978	-0.041555	0.229901	-1.03251	0.0863907	0.249792	0.0887529	0.0195624	-0.611769	0.16497	0.109992	0.895098	-0.251708	-1.32373	0.562988	-0.22407	-0.625028	0.637466	0.135052	-0.338552	-0.0194218	1.13381	0.126862	1.04549	0.194201	-0.372204	-0.402897	0.686436	1.01967	-1.50972	-0.0802247	0.287887	-0.142361	-0.959793	-0.845295
PRPF3	-0.0231812	-1.15109	0.455362	-0.134851	1.10248	0.166736	-0.903035	0.180722	0.423302	0.772761	-0.153383	-1.17602	-0.757064	-1.70883	0.551248	0.691807	-0.0262523	0.473557	1.17706	0.828346	-0.405411	-0.0605924	-0.293412	-0.0270471	-0.0702969	0.501731	-0.0241453	-0.931853	0.294962	-0.134919	-0.477246	0.882563	-0.102793	0.641865	-0.617152	0.668972	-0.442659	-0.675567	0.17023	-0.362446	-0.558895	0.343008	-0.433426	-0.468942	-0.127082	-0.0271361	0.339402	-0.736072	-1.18606
TXNL1	0.806728	0.100438	-0.132773	0.185285	0.370186	-0.013326	0.0192154	-0.973748	-0.481757	-0.277543	-0.254653	-0.159179	-0.42767	-0.382232	0.235163	-0.32456	-0.0971616	-0.102306	0.131363	0.168893	0.540418	-0.581419	0.334622	0.335674	-0.50271	0.309548	0.349294	-0.986543	-0.743543	0.235089	0.0827149	-0.61822	0.338124	-0.286496	-0.824906	-1.24741	0.139058	0.907666	-0.298148	0.00169008	-0.110809	-1.00298	0.485957	-0.978363	0.236148	-0.324844	-1.03837	-0.516962	0.384875
TPD52L2	-0.432966	-0.534977	-1.40045	-1.20171	-0.658152	-0.191568	-0.431539	-1.41285	-1.43945	-0.1383	-0.127998	-0.364634	0.428951	0.091418	-0.689352	-0.882392	-0.7385	-0.490722	-0.165905	-0.784088	-1.48134	-1.32939	-0.10596	-0.188635	-0.754954	-1.16283	0.0774262	-1.01021	-1.38988	-0.0773973	1.21611	-1.68818	0.394736	-0.452736	-0.92104	-1.35213	-0.115679	-1.29493	-0.749853	0.229493	-0.637296	-1.71834	-0.982522	-0.669382	0.0873903	-0.761421	-1.21445	-0.609359	-0.0971848
EMC8	0.15925	0.292104	0.343442	0.0457162	0.492544	0.261678	0.315813	-0.0936336	-0.312481	0.618565	-0.322741	0.248226	-0.644335	-0.0459406	0.983367	-0.372199	-0.0428479	0.0129474	-0.0525208	0.382036	-1.17428	-0.237526	-0.236934	0.00990313	-0.727285	-0.122766	0.609491	-0.868935	-1.72672	-0.0351593	0.466544	0.162692	0.165892	-2.65044	-0.310205	-1.32314	-0.330935	-0.0612446	-0.399051	0.619815	0.0864861	0.147609	-0.123132	-0.703496	0.0651299	-0.778483	0.639816	-0.367231	0.848572
ERI3	0.275185	-0.113306	0.222023	-0.0131988	-0.243942	0.167798	-0.408062	0.435006	-0.194004	-0.669999	-0.341972	-0.872519	0.0784465	0.285966	0.713092	-0.406381	0.396522	0.311581	0.222392	-0.919036	-0.950024	-0.338817	-0.931945	-0.205222	0.0540998	0.155956	-0.063205	-0.152268	-0.0918296	-0.0790199	0.233493	-0.050424	0.0254174	-1.83051	-0.313222	0.219484	0.604071	1.12419	0.376037	-0.0518533	0.0605939	0.332687	0.150347	-0.67656	-0.152037	0.27713	-0.0870404	-0.825942	-1.31357
EIF4G3	-0.143652	-1.06888	0.201899	0.63685	-0.147821	0.296301	-0.400906	0.257443	0.0255146	1.70158	1.01727	-1.28349	0.983409	0.217918	1.10066	1.62096	0.209744	0.126308	0.389488	-0.0193776	-0.470563	0.21541	0.181547	1.36781	0.844866	-0.012781	-1.18525	-0.721123	-0.0365551	0.242414	-1.31246	0.162715	0.501805	0.178176	-0.60469	-0.441204	-0.155289	0.912886	0.474357	-0.723731	0.578543	-0.13762	0.237898	0.0770157	0.54365	0.0332115	1.01725	1.16313	-0.889981
PPIH	0.241506	-0.520588	-0.434505	-0.989908	-0.491602	-0.3421	-0.775392	-0.452427	-0.890301	-0.550087	-0.708865	-1.06592	-0.553053	-0.187503	0.136581	-1.14177	0.159029	-0.365903	-0.810388	-0.801664	-0.49259	-0.633634	-0.0166055	-0.697802	-1.58146	-0.662788	-0.126495	-0.740184	-0.879038	-0.686808	0.11373	-0.764842	-0.753182	-2.15901	-0.105175	-0.641249	-0.0515724	-0.746375	-0.708437	-0.302515	-0.451447	-0.581819	-0.0743644	-1.09293	-0.860245	-0.644474	-1.23773	-0.441716	-0.785357
HTRA2	0.148738	0.619932	-0.0913952	0.302356	-0.615448	-1.13218	0.839357	0.150203	-0.340695	-0.290288	-0.900506	0.668318	-0.714033	-0.178672	-0.103502	-0.123544	0.64515	0.247866	-0.554787	-0.289329	-0.622698	0.0737913	-0.959897	-1.06796	-0.791517	-1.35054	-1.03196	-0.349622	-0.672637	-0.652771	0.203072	0.204072	-0.713673	-0.203367	-0.59762	0.101329	0.473958	0.242056	0.112849	-0.406264	-0.377815	1.1157	-0.476314	-0.36607	-1.40952	0.0246301	0.0488875	0.0400811	-0.167357
AKR7A2	-0.936062	-0.1096	-0.306391	0.31937	-0.20489	0.538819	0.149875	1.39039	0.519597	-0.0535267	0.385848	-0.58488	0.934216	0.96349	0.439656	-0.660773	-0.365182	-0.15963	0.416974	-1.24685	-0.641336	0.0863502	0.139231	0.542196	0.349638	-0.394583	0.394834	-0.141468	-0.423193	-0.0205471	-0.595958	-0.38922	0.599777	0.883173	-0.037608	0.391199	0.443837	0.789018	0.720334	0.131613	0.715601	0.708168	-1.07097	-0.726756	0.00903325	0.335127	1.24499	0.249476	0.136168
EPB41L2	-1.16611	-0.912484	-1.68581	1.29563	1.5269	0.09648	-0.427033	0.544297	0.60863	-0.0281155	0.63368	-0.751988	0.505518	0.196647	-1.14294	1.56102	-0.306523	0.0580105	0.225681	-0.990549	0.601546	0.834187	-0.908407	-0.52205	0.86431	-1.21265	-1.21867	-0.0832114	-0.169009	0.542807	-1.0585	1.4225	0.521077	0.823814	0.0861212	0.378382	-0.998517	-0.733029	0.871048	0.0368245	0.137196	1.56528	0.321439	-0.588204	-0.0743929	0.272063	0.399835	-0.283826	-0.972403
LAMTOR5	-0.0142749	1.52991	0.0757103	0.220144	-1.39696	-0.476449	1.39462	-0.601995	-0.262757	0.196477	-0.323865	1.72981	-0.200758	1.06888	-0.0815365	-1.64242	0.0847606	0.954082	0.618696	-0.699318	-1.09999	-0.46101	0.564635	-1.06145	-0.941855	0.207661	0.532845	-0.319922	-0.578442	-0.433415	0.479296	-1.24008	-0.254075	-0.109245	-0.013898	-0.646508	-1.56438	-0.205495	-0.433748	-0.13535	-0.643241	0.229358	-0.3024	-0.0722706	-0.3791	-0.711274	-0.38433	-0.785543	1.96275
WIPF1	-0.331386	-0.277378	-0.0950117	-1.10916	-0.764706	-0.0388122	-0.559117	-0.912711	-1.38754	0.793625	-0.23728	-0.366761	-0.00798824	-0.484209	-1.50969	-0.974874	-0.638955	0.761809	1.22823	-0.477911	-0.32377	-1.50299	1.14917	-0.503574	-0.223309	-0.814065	-0.411695	0.057833	-1.23692	-0.240946	-0.791988	-0.954087	-0.658531	1.26994	-0.0615592	0.351056	-0.0492384	-1.19298	-1.16537	-0.247089	0.0950456	-0.549986	-1.07152	0.406293	-0.640504	-0.824885	-1.228	0.372713	-0.479607
DENR	-0.211538	-0.0315624	-0.00937789	-0.049917	0.0714233	-0.404523	-0.204357	-0.272396	-0.4871	-0.233682	-0.137024	0.0220682	-0.395667	-0.0471546	-0.350158	0.0397389	-0.299289	-0.58401	-0.441991	-0.294354	-0.460862	-0.924461	-0.238123	0.68197	0.018136	-0.195378	-0.507044	0.185616	-0.641389	0.0683192	0.561975	0.0122156	0.0323697	-0.299622	-0.534776	-0.421316	0.261566	0.48435	0.268271	-0.442958	0.202291	-0.830258	-0.394971	-0.567649	0.0641665	0.126064	-0.537209	-0.30925	-0.286183
XPOT	-0.498783	-0.561724	0.236684	-0.424033	0.696378	1.58098	0.168466	0.111431	-0.397689	-0.94189	0.725208	1.41776	1.1229	0.326096	0.145337	0.0203008	0.0916415	1.18325	0.996844	1.17673	0.331374	-0.5479	-0.927248	1.58886	-0.0463831	-0.533564	1.04997	-0.575339	0.607569	1.1641	-0.883682	0.359744	1.61587	0.534731	0.00128034	0.427324	-1.5989	0.410441	-0.344656	0.642279	1.14881	-0.242353	0.367268	-0.314666	1.35718	-0.0778738	0.1105	0.011145	0.943802
DNPH1	0.0667344	0.7822	1.44433	0.767453	-0.254564	-0.0270975	-0.0797304	-0.287147	-0.109998	0.685692	-0.649142	-0.530429	-0.144047	-0.654101	0.455304	-0.310352	0.209967	-0.0888645	-0.291254	0.194981	-0.133995	0.44417	-0.0607124	-0.279563	-0.170755	-0.684906	-0.122634	1.04183	-0.171534	-0.60394	-0.0430468	-0.0381638	-1.75934	0.230276	-1.44461	0.39753	-0.20283	-0.0533846	0.709934	0.0325277	-0.246662	1.22069	-0.79661	-0.491036	-0.62258	0.677458	0.31713	-0.966816	0.879414
TIMM44	0.834361	-0.0016687	0.832048	1.34914	1.66402	-0.228649	1.16313	0.623307	0.544892	-0.115033	-0.307255	0.706985	-0.769664	-0.507722	-0.917922	0.504228	0.913171	-1.2345	-1.43596	1.11599	0.146123	1.26044	-1.15343	0.587978	0.583297	0.424286	-0.152189	-1.02291	-0.286934	-0.0810825	0.135677	0.785105	-0.757186	-1.01125	-0.32472	-0.853038	0.138015	-0.270226	1.37601	-1.02982	-0.166353	-0.0310358	-0.791648	-0.77283	-0.340157	0.301541	1.12504	0.0523584	-0.110892
TRAPPC3	0.127486	0.216022	-0.467577	-0.432024	-0.467733	-0.304765	0.0632988	-0.945082	-1.03956	-0.407309	-0.638581	-0.350643	-0.145415	0.329005	0.277361	-1.35135	-0.570527	0.29948	-0.485204	-0.927847	-1.07632	-0.800145	-0.258337	-0.585943	-0.590255	-0.540123	-0.0262597	-0.166264	-0.735925	-0.769642	0.325404	-1.02381	-0.250958	0.00198321	0.32944	-0.445627	0.822558	0.00397116	-0.487093	-0.0112174	-0.505499	-0.501317	-0.325018	-0.544801	-0.366208	-0.92976	-0.709182	-0.399304	0.511305
CHMP2A	0.653299	0.337151	-0.661175	0.801526	0.327705	-0.438719	0.0126048	-0.270319	-0.00152489	0.449526	-0.642019	-0.0682395	-0.383187	-0.124979	-0.222769	-0.0616673	-0.142946	0.660189	0.135737	-0.42849	0.189491	0.101889	0.888297	-0.520278	0.269788	-0.338808	-0.327403	0.520143	0.346739	-0.41797	-0.303706	-0.14178	-0.331995	0.563465	1.73002	0.400152	-0.946889	1.21046	0.520688	0.100105	-0.802152	0.36645	0.198689	1.21296	0.0593631	0.436861	0.325585	-0.515782	0.218717
NCK2	0.538507	-0.166046	0.267548	-0.712338	0.0152747	0.667243	-0.347126	0.68838	-0.730093	-0.387869	0.137762	-0.75977	-0.00518331	-0.581812	0.610096	-0.47694	-0.669204	0.151721	0.183142	-0.527766	0.42732	-0.966746	-0.210186	-0.0124723	-0.686851	0.13261	0.992191	-0.505762	-0.463798	0.44285	0.782561	0.0117764	0.27478	-0.190786	-0.506657	0.194252	0.209255	-0.299541	-0.315591	0.579458	0.243813	-0.737887	0.383851	-0.692617	-0.563121	0.0622769	-1.30813	-0.85362	0.574934
PLRG1	0.273276	-1.06153	-0.14675	0.119568	1.06857	0.223118	-0.9586	0.524283	1.24734	-0.234101	-0.416019	-1.01182	-0.311814	-1.16627	0.871895	0.795698	0.370433	0.255752	-0.575505	-0.133193	0.0664649	0.745627	-0.576633	1.12976	-0.866894	0.119967	-0.540309	-1.03094	0.800597	0.513927	-0.27825	0.564959	-0.297296	-0.193458	-0.0768898	1.87012	-0.183294	-0.433654	0.849185	-0.494626	0.0511413	-0.153274	0.599622	-0.299624	0.0176626	0.582736	-0.205531	-1.02115	-0.218743
RGS10	-0.675002	0.0189182	-0.528732	-1.37808	-1.4648	-0.115228	-0.81978	0.480608	-0.977182	-0.312725	0.151609	-0.926659	0.634874	-0.649075	0.812613	0.646529	-0.4844	0.266905	-0.726828	-1.17147	0.0739727	-1.25747	1.26288	-0.65017	-0.58536	-1.01744	-0.632753	-0.214639	-2.09149	-1.75043	0.0182429	-2.08015	-0.95571	1.79417	0.056967	-0.779094	0.167406	-0.416337	-1.00886	-0.256365	-0.383038	-1.7282	-0.0273535	-0.463086	-1.47614	0.425541	-2.22249	-0.779925	-0.533258
ZNF207	0.629277	-0.686894	-0.119937	0.108051	0.422022	-0.448219	-1.12695	0.126583	0.19508	-1.01604	-0.21532	-0.863152	-0.363801	-0.162033	1.031	-0.105055	0.292536	-0.327447	-0.303808	0.256803	-0.467835	0.0629237	-0.455963	0.0239415	-0.143992	-0.0916065	-0.547804	-1.14951	0.218114	-0.768922	0.0217831	0.706522	-0.859403	-0.427236	-0.135967	1.02913	0.239886	0.164609	0.594335	-0.608163	-0.394345	0.400236	-0.491598	-1.0585	-1.0064	-0.0585263	0.0195959	-0.912491	-0.604455
NDUFB5	1.46117	2.14752	1.12507	1.79889	1.02569	0.162682	2.54492	0.971499	0.870709	-0.00586041	-0.128216	1.80343	-0.528125	1.32717	0.890606	0.32961	1.1702	0.195587	-0.703152	0.376843	0.743311	1.76102	-0.939366	0.399986	0.750718	0.363488	-0.140483	1.72311	0.219479	0.560774	-0.90727	1.19394	-0.258559	0.443194	0.568474	-0.791584	1.12699	0.512726	1.69541	0.593936	0.422457	0.771627	0.399589	0.511015	0.125225	0.319456	1.43673	0.0405871	2.29594
NDUFA2	0.629943	1.95573	0.973771	0.486567	-0.392504	-0.108857	1.30308	-0.77611	-0.627603	0.421275	0.130618	0.372433	-0.550565	0.549018	0.115572	-0.448212	1.14799	0.656516	-0.659646	0.13833	-0.325856	0.676483	0.0420472	-0.891609	0.0981436	0.675307	-0.0197294	1.67266	-0.0799384	-1.02681	-0.394601	-0.473232	-0.666988	-4.79e-05	-0.0194079	-0.152388	0.518808	0.350349	0.728525	0.302118	-0.534986	0.299364	0.166879	-0.112052	-0.732643	0.000438182	0.452606	0.0270407	1.72394
GET3	0.195247	-0.0867823	0.229653	0.0106221	0.33576	-0.282446	-0.0979674	0.391992	0.145825	-0.448379	-0.564361	-0.159476	-0.175862	-0.62444	0.111638	-0.439332	-0.29712	-0.280585	-0.433809	-0.445093	0.368868	0.0865709	-0.452964	-0.410852	0.0473248	0.0257897	-0.099036	-0.222234	0.192322	-0.203386	-0.180519	-0.190323	-0.382818	0.0897991	-0.249986	0.164972	0.109034	1.11153	0.330296	-0.442816	-0.492182	0.0708175	0.119789	-0.566053	-0.113174	-0.0688637	0.284859	-0.53354	0.127669
BUB3	0.591842	-0.653894	0.408592	0.531576	0.43184	0.315803	-0.906303	0.614955	-0.00308235	-0.370041	-0.552134	-0.919161	-0.149072	-1.07859	0.967172	0.146589	0.224686	-0.00125554	0.0150421	0.638875	-0.259314	-0.217549	-0.87461	-0.0488631	0.119965	0.530597	0.228156	-0.662024	0.551552	-0.362322	-0.622385	0.435922	-0.102045	-0.292164	-0.0962185	1.00132	-0.0748724	1.10449	0.412329	-0.167879	-0.514962	0.311091	0.278443	-0.489788	-0.144503	0.587942	0.0854167	-0.841829	-0.261886
ACTN4	-2.59167	-0.962904	0.738017	-0.202926	-1.08948	0.40741	-0.254423	-1.21753	-0.240658	0.237762	0.68626	-1.1542	0.409712	0.0621714	-0.809668	-0.556497	-0.336565	0.0577467	0.694009	0.715319	0.300683	-0.328749	0.783353	0.688942	-0.591204	-0.426289	0.129858	-0.0225137	-0.945881	1.03694	-0.264807	-1.14134	1.15757	-1.0356	-0.151572	-1.60411	-1.01275	-1.21199	-0.212738	-0.084383	0.128305	-0.757974	-0.621473	0.66643	0.908821	-0.847783	-0.346265	-0.216262	-0.709581
TRIAP1	0.543531	0.313404	0.863359	1.12812	-0.687198	-0.97903	-0.125234	0.175645	-0.956438	0.304244	0.529955	0.40113	0.895249	-0.668384	1.23827	0.172362	-0.102361	0.490818	0.61137	1.13545	-1.25346	-0.45703	-0.873338	-0.836193	-0.384243	0.652863	-0.968704	-0.198548	0.258894	-1.37863	0.716505	-0.62887	-1.19436	-1.15862	-0.539225	-0.623697	0.442637	-0.280757	-0.129641	-0.968644	-0.227701	0.089165	0.661017	0.3265	-1.59676	-0.562489	0.224438	0.494246	0.186698
GATC	0.213482	0.500849	0.630346	-0.542661	-0.675789	-0.136625	0.0812978	-0.552235	-0.910497	-0.169458	-1.47776	-0.192244	-1.41273	-1.33126	0.389367	-0.813435	0.0997241	0.288953	0.0301451	-1.14128	-1.25411	-0.353572	0.276676	-0.0567698	-1.04498	0.585292	-0.107892	0.393539	0.0862339	-1.53987	0.372432	-0.834659	-1.49741	0.521783	-0.30515	0.416807	1.22567	0.328049	-0.283388	-0.299417	-0.21659	-0.0706572	0.081758	-0.715798	-2.03609	-0.200379	-0.712374	0.826419	0.554816
HTATSF1	0.728307	-0.745361	-1.11432	0.811036	1.14425	0.0373052	-0.730006	1.33941	0.365271	-0.855541	-0.849538	-0.507239	-0.434272	-0.00734122	0.453838	0.171525	0.0563598	-0.833738	0.0483742	-0.533934	-0.0318827	0.19678	-0.229713	1.12137	0.83891	-0.441988	-0.160142	-0.826169	-0.173769	0.0702168	-0.55364	0.770316	-0.645356	-1.03773	-0.501095	0.145117	-2.29747	1.06081	0.395281	-0.112991	-0.138132	0.359662	0.0597054	-0.910775	-0.00490117	0.853512	0.075607	0.444612	-1.30874
AP1G1	-0.0409594	-0.0464906	0.0207033	1.23382	0.583738	0.605139	0.561092	0.119363	0.0298903	-0.618486	0.123987	0.395756	-0.0207183	0.368338	0.34629	0.10282	0.0370373	0.00571798	0.0872295	0.0330296	0.209797	1.11739	0.148526	0.932012	-0.047078	-0.0636012	-0.176374	-0.312141	0.542533	0.345885	-1.08678	0.707453	0.5167	0.830193	0.214295	-0.715509	-1.37247	0.196608	0.922759	0.158437	0.0765589	0.628957	3.39302	0.577204	0.57906	-0.249892	0.794243	0.245489	0.279434
STX6	0.710425	0.191064	-0.366556	-0.867788	-0.533104	-0.20557	-0.430942	0.0838638	-1.20778	-1.26639	0.22898	-0.15059	0.393966	-0.417933	-0.0299601	-0.593393	-0.480812	-0.236482	-0.395424	-0.121396	-0.608136	-0.950907	0.336052	-0.620578	-0.154415	-0.145881	0.58733	-1.13466	0.278284	0.377825	0.357257	-0.529161	0.238185	0.475533	-0.587493	-0.208866	-0.360953	-0.185475	-0.468804	-0.474691	-0.0790584	-0.895993	-0.0411192	0.133449	-0.39369	-0.394618	-0.0155648	0.287561	0.911176
SGTA	-0.0515435	-0.00667862	-0.717083	-0.362394	0.667165	-0.70298	-0.454373	-1.23265	-0.870472	-1.1322	-0.765927	-0.57269	-0.656688	-0.705903	0.211711	-1.13336	0.54666	-0.372966	-0.135303	-1.72118	-0.336467	-0.776209	-0.434598	-0.659309	-0.771384	-0.53135	-0.560607	-0.646247	-0.968069	-0.775811	0.854275	-0.647914	-0.711111	-0.846218	-0.584521	-0.930837	0.0747091	-0.435425	0.101195	-0.755938	-0.849181	-1.32192	-0.241138	-0.704028	-0.599249	-0.429903	-0.521837	-0.901107	-0.482635
ENSA	0.512828	-0.528389	-2.24558	0.169522	-0.152754	-1.11093	-0.552272	-0.674085	-0.756642	0.392677	-0.921035	-1.06968	-0.602725	-0.000447437	-0.461912	-0.753146	-1.69831	-1.63162	-1.21086	-0.21559	-0.558357	-0.684033	0.0743759	-0.572764	-0.463167	-1.15621	-0.411192	-0.169892	-0.519612	-0.681761	0.722513	-0.883298	-0.26146	0.025517	-0.845544	-0.0643635	0.793564	-0.439447	-0.161611	-0.565736	-0.613033	-0.394655	-0.700144	-0.185361	-0.569392	-0.165249	-0.569726	-0.17752	-0.852241
NARS1	0.318678	0.104222	0.210203	0.259541	1.10833	0.0993217	0.280235	0.389409	-0.056848	-0.246536	-0.0296843	-0.167767	0.0284898	0.0132819	-0.0906	0.118634	0.902148	-0.169639	-0.367284	0.812027	0.353778	0.565489	-0.326031	0.532728	0.401048	-0.58953	-0.236491	-0.615669	0.322435	0.0763043	-0.668229	0.186275	0.404775	0.154322	-0.0888184	0.284184	-0.0696722	1.28148	0.614482	-0.429782	-0.0170243	0.918384	1.01449	-0.368111	0.312059	0.297753	-0.00194586	-0.277372	0.629375
MYO1B	1.45911	-0.0939307	-1.49627	-0.572684	1.71468	1.07332	0.376412	-0.722087	1.01076	0.177559	0.951642	-0.323929	1.07682	0.471561	0.968271	1.53704	-0.755035	0.999833	0.355925	-0.0387682	2.81123	-0.415802	0.992986	1.32278	0.412753	-0.681144	-0.121416	0.291459	-0.97453	2.21582	-1.53037	0.380132	1.74588	-0.399994	-0.4898	-0.236573	-1.80665	0.437753	-0.192642	0.994293	1.35205	0.202493	0.717239	0.883458	1.96198	-0.522965	-0.307072	0.199784	-0.571939
NUDT21	0.813942	-0.537402	0.342825	-0.506752	-0.281856	-0.453367	-1.08165	0.254983	-0.628497	-0.286688	-0.985514	-0.96657	-0.483204	-0.277542	0.762862	-0.957385	-0.383855	-0.0709749	-0.782966	-0.285344	-0.588918	-0.431189	-0.229007	-0.861841	-1.19262	0.13674	0.0953659	-0.772657	-0.347668	-1.04244	0.360804	-0.274822	-0.45503	-0.683831	-0.094932	0.528191	-0.0501362	0.627894	-0.0805793	-0.441657	-0.775764	0.0353047	0.475879	-0.934936	-1.22608	-0.246901	-0.592944	-1.70979	-0.380022
LANCL1	0.128391	0.507417	-0.0659121	1.52388	0.862465	0.442567	0.319991	2.12241	1.45005	0.314896	-0.0562569	-0.00427978	0.275253	-0.0370576	1.78207	1.28137	0.270662	0.250113	0.350525	-0.0554491	0.312032	-0.305633	-1.4988	0.886158	2.06791	0.771358	0.404309	0.282133	1.48104	0.73627	-0.0172247	1.70545	-0.130011	0.235797	0.791689	1.43754	0.754557	2.65374	0.0227421	-0.0967198	0.55412	1.9596	0.703294	-0.375822	0.0515119	1.85771	0.719761	0.401712	0.541416
STRN	-0.15097	-0.505715	0.152362	0.111951	0.526847	0.241409	-0.212441	0.317944	0.122077	0.199235	-0.00755357	-0.463628	0.090981	0.173085	0.203526	0.0434035	-0.537987	-1.29989	0.322601	0.537577	0.424994	-0.355786	0.777696	0.0721703	0.276716	-1.21244	0.0152683	0.291396	0.348058	0.0853199	-0.20107	0.0193647	-0.510124	-0.0216429	-0.0336934	0.415541	-0.61439	0.119502	-0.194591	-0.0826408	-0.154101	-0.508626	-0.0574054	0.0587776	0.116193	0.142456	0.395811	-0.430899	-0.645302
AKAP8	-0.135609	-0.566958	-0.109054	-0.47446	-0.79309	0.102936	-0.927221	-0.103746	0.186334	-0.684258	-0.731227	-1.0352	-0.356425	-0.956008	0.293012	-0.444157	-1.17613	1.23424	-0.361586	0.777572	0.280158	-0.139541	0.270281	-0.357945	0.188963	0.980745	-0.0824499	-0.958673	0.331172	-0.660484	-0.216207	0.11472	-0.710646	-0.375153	0.0197251	0.472005	-0.439926	0.771315	-0.146453	0.0298313	-0.960454	0.300514	-0.612597	-1.02022	-2.13841	-0.555303	0.0062108	0.530167	-0.117418
IDH3B	-0.384125	1.06912	-0.403065	0.0118751	-0.0681032	-0.0810094	1.39006	0.2102	0.0587803	-0.835956	-0.441802	1.67445	-0.49199	-0.700246	-0.528553	-1.09632	0.530712	-1.27525	-1.04114	0.8234	0.322831	0.12515	-1.16203	-0.52351	0.0263345	-0.350862	-0.356587	-0.157425	-0.665713	-0.436356	0.563146	0.983554	-1.11519	-1.63844	-0.660259	-0.3466	0.682139	-0.0228518	0.305154	-0.579529	0.860287	0.234035	0.768305	-0.653372	-0.839863	-0.924659	0.65843	-0.163921	1.36642
NRDC	-0.242327	-0.130796	0.272371	1.08959	-0.3553	1.22359	0.137051	-0.828256	-0.390789	-0.188916	-0.297405	-0.485754	-0.121371	-0.308215	0.122261	0.261252	-0.19249	0.0417472	-0.413629	0.695092	-0.0622822	0.0803166	0.840754	-0.171018	-0.240902	0.0607442	0.0490876	-0.00218339	-0.028591	-0.701508	-0.367779	0.210165	-0.320803	-0.329891	-0.221009	-0.511395	-0.978466	-0.145624	0.454467	0.704603	-0.48819	-0.310538	-0.574496	0.233547	-0.433361	0.647062	0.623747	-0.183225	-0.872166
CALU	-0.871537	-0.415853	-0.512733	-1.03257	-0.149959	-0.434222	-0.366559	-0.674134	-1.12907	-1.34881	-0.0859264	-0.0133692	-0.170934	-0.329037	-0.0359597	-1.2805	-0.544267	-0.356668	0.39607	-1.11869	-1.43473	-1.22674	1.35787	0.254609	-0.720192	0.098409	-1.20345	-1.16262	-1.53738	0.305837	1.7045	-0.53963	0.657376	-1.82363	-1.02376	-1.83348	-1.66596	-0.912017	-1.04638	0.0971999	-0.875224	-1.2421	-0.541959	-0.770522	0.16552	-1.93925	-1.68228	-0.327827	-0.136573
AHCYL1	-0.356395	-0.361936	0.24395	0.921184	0.655382	0.355126	0.00467995	0.206469	0.0190757	1.35624	-0.44212	-0.455635	0.0227256	-0.081393	0.41769	0.762767	1.94645	0.177064	0.153647	-1.03411	0.0479398	0.181474	0.0532693	0.765872	0.116294	0.248543	-0.61769	-0.698662	0.264944	0.0595111	0.154584	-0.749784	0.79488	-0.711195	-0.719255	-0.734607	-0.489624	-0.382361	0.48005	0.299531	0.734997	-0.799964	0.933205	-0.584413	0.0843427	1.82213	-0.990346	-0.216287	-0.0953804
CD5L	-2.29969	0.501824	1.25655	-0.403478	-2.64817	0.478304	-1.25463	0.86139	2.49464	-0.121318	1.01682	2.85255	0.316765	1.35297	-0.875547	3.48714	-0.815311	1.33281	1.64838	-1.13823	1.79545	-0.673549	-0.444858	3.06339	-0.318819	2.05251	1.62457	0.173396	0.593059	2.27955	-1.28889	0.6327	1.39816	2.02448	0.00257829	1.82869	-0.914081	1.36085	-0.35709	1.55035	3.09067	0.215937	0.544025	0.473162	1.668	-0.0853437	-0.73073	1.75849	0.614579
NDUFS5	0.896218	1.89088	0.308179	1.07468	0.398729	-0.684124	1.88393	-0.427851	0.100348	0.436242	-0.155228	1.04562	-0.542952	0.548275	0.070127	0.39886	1.98927	0.101768	-0.882971	0.438908	-0.182665	1.61736	-0.509809	-0.0718109	0.32221	1.07288	-0.526609	1.76156	-0.134161	0.269493	-0.562856	0.481055	-0.605512	0.189482	-0.382213	-0.343178	0.493356	0.353952	1.23422	-0.568033	0.146775	-0.131042	0.488982	-0.344581	-0.511796	0.0103367	0.486715	-1.36274	1.57343
PDE6D	0.25725	0.0757433	-0.553084	-0.228055	-0.040694	0.188969	-0.102996	0.940529	-0.672802	-0.502931	0.25144	-0.300638	0.382906	0.560557	0.325713	-1.4801	0.0350611	-0.256575	-0.292714	-0.666174	-0.515795	-0.393925	-0.600472	0.451128	-0.202254	-0.860768	0.478084	0.194103	1.66694	0.648974	-0.349943	-0.807555	0.545664	-0.35542	2.85167	0.395083	0.650689	-0.0550382	-0.0917782	0.802045	0.600234	-0.390555	-0.0526219	-1.0063	0.941376	-0.334513	-0.531128	0.449256	0.238047
RAD21	0.305059	-1.26776	-0.536488	0.134747	0.951716	0.563321	-1.07119	0.375425	0.973113	-0.741283	-3.28531	-1.15045	-2.35942	0.279493	0.848388	0.303274	-0.918689	2.49589	-0.0790169	0.256373	0.0316538	0.834245	-0.192089	0.517333	1.98581	0.953097	0.488921	-1.3019	0.247206	0.344522	0.490785	1.7206	-0.40669	-1.12651	-0.437261	0.362593	-0.0456765	1.49162	-0.0446939	0.196229	-0.734459	-0.00169128	0.419308	0.724878	-0.14309	0.133567	0.430754	-1.91305	-1.17281
TIMM8A	-0.478462	0.874833	0.0280799	-0.654645	-0.967207	-2.41595	0.196565	-0.942505	-1.1246	-0.491352	-1.29465	0.714634	-1.4857	-1.15393	-0.042961	-1.30852	0.286839	-1.45893	-1.93882	0.0973671	-1.66292	-0.653522	0.260221	-2.44945	-1.19805	-0.760116	-1.60988	0.209097	-0.24509	-2.83605	1.43646	-0.978624	-1.61179	-0.0471242	-1.08127	0.532407	0.428748	1.53562	0.0516444	-1.84533	-1.93128	-0.170941	-0.420636	-0.468874	-1.7682	-1.38768	-0.231929	-0.110876	1.01876
ZNRD2	-0.738263	-0.28163	-0.111406	-0.0429226	-0.272391	-0.271983	-0.830225	-1.20169	-1.89638	-0.244668	-0.653665	-0.741746	-0.646626	0.275673	-0.61845	-0.780118	0.293647	0.290041	-0.161532	-2.19081	-0.261759	-0.108745	0.0106335	-0.488163	-0.249246	0.239408	0.617752	-1.7114	-0.00876706	-1.11632	-0.425011	-1.12512	-1.18341	-0.659872	2.02303	-2.53339	-0.297215	0.249777	-1.95539	-0.657422	-0.890854	-1.51909	-1.4327	-1.65174	-0.585165	0.86994	-2.47817	-0.242982	0.195299
GMFG	-0.903141	0.0994805	-0.26437	-1.64734	-1.71705	-1.17535	-0.386373	-1.11939	-1.18097	-0.171768	-1.23364	-0.41054	-1.11974	0.0911461	-1.17999	-0.876759	-1.60718	-0.472934	-2.07349	-0.190456	1.79417	-1.11908	3.52777	-1.16628	-2.10364	-0.27719	-1.65614	-0.319862	-1.29758	-0.74166	-1.05584	-2.57123	-2.38686	1.39408	2.81288	-1.05637	-0.280988	-0.71116	-1.8192	-0.652752	-1.15102	-2.40422	-1.05406	1.28781	-2.18658	-0.650656	-0.95154	-1.31879	0.0532057
PPP1R12B	-0.276899	-1.53347	-3.67567	-3.35202	1.64555	-0.599774	-1.17025	-1.20935	1.94414	-0.29106	-0.31953	-2.20741	-0.642193	1.36487	-1.34788	2.66026	0.0975828	-1.15474	-0.572511	1.35505	-1.1068	-1.65762	0.163293	-2.0661	-0.661675	2.49438	-0.107914	-0.984558	-2.55333	1.13214	4.30364	0.0915954	-0.752139	1.79858	-0.461705	-0.432558	3.58037	-1.90122	-1.18832	1.07628	-3.41409	0.297618	0.944858	-0.642741	0.0374217	-1.06592	1.40364	-1.34211	-1.26842
PLIN1	3.82171	1.79716	0.232337	-0.341944	0.855064	-2.15776	-0.266316	0.0572243	4.12899	5.1097	-1.16074	0.232488	1.86499	2.47783	-0.794589	0.873688	1.52972	-1.50687	-0.601353	3.94635	5.79215	0.406155	-2.20904	-1.75029	2.07578	-0.717128	-2.52928	0.552145	-1.0093	-3.47019	-0.512206	-0.852158	-2.15887	6.24065	-1.75065	5.93301	-0.743066	0.294523	-0.114597	2.08341	-0.213186	2.16777	-2.04689	4.00066	-3.17093	2.36882	-1.09099	0.724701	-0.0439106
PRPSAP2	-0.138617	0.0735096	-0.3208	0.156584	0.487988	-0.047082	0.252662	0.536056	0.497095	-0.879994	-0.367145	0.0328802	-0.511979	-0.238403	0.779051	0.253557	-0.246302	0.479567	-0.238437	0.347746	0.695556	0.541315	-1.00869	-0.204161	0.273642	-0.859268	-0.336119	0.234727	0.26606	-1.21444	0.517785	0.67985	-0.254098	0.134733	0.506315	0.793835	0.389561	0.815798	0.736055	-0.855997	0.0442765	0.429245	-0.672001	1.12178	-0.0649312	1.03562	0.850529	-0.286825	0.00378202
GNG7	0.159427	-0.51382	-1.4413	-0.0252848	0.273951	-1.53573	-0.46996	1.52129	0.502541	0.236186	-0.465506	-0.727378	-0.621386	-1.72603	0.760699	-2.14143	2.23232	2.25322	-2.17292	0.471611	0.594419	-1.07328	-0.00358808	0.484216	-1.10807	-1.709	-0.955788	0.507173	-0.256847	0.607	-0.405572	-1.51973	-0.49146	-0.786968	1.13032	0.808555	1.1744	2.12221	0.389709	-1.2535	1.23805	-0.565233	0.250275	0.599293	-1.08604	0.720108	1.19501	0.551814	-1.19168
SMARCA5	0.222242	-0.820026	-0.0758695	1.18936	0.977142	-1.06192	-0.662393	1.2583	1.17606	-0.236246	-0.608265	-0.720053	-0.236791	-0.570424	1.11168	0.872511	0.28413	-0.67407	-0.356814	1.05889	0.71183	0.661197	-1.21262	0.0401798	0.368007	1.06236	-1.25818	-0.054109	0.516007	-0.0177427	-0.923166	1.11683	-0.936215	0.0504227	0.528964	0.546666	-0.543522	0.391878	0.379418	-1.36044	-0.380038	0.334347	0.519217	0.127605	-0.554788	1.0381	1.02648	-0.0693158	-0.874591
SPAG9	-1.66621	-0.380783	0.431744	-0.0363544	0.0594366	0.412593	0.471951	-0.419164	-0.0512808	-0.10323	0.481294	0.271549	-0.23296	0.259335	0.0238206	-0.174897	0.17154	0.00385989	0.384357	-0.134415	-0.510952	-0.0411557	-0.291596	0.66259	0.754997	-0.815117	-1.2605	-0.327936	0.838501	0.564205	-0.380573	0.240843	0.660616	0.080058	0.112532	-0.683263	-1.17871	-0.143803	0.00426848	-0.114086	0.347385	0.513779	-0.413903	0.0553884	0.567617	0.0808405	-0.16959	-0.0835182	0.205371
OPA1	0.331176	0.12397	0.223062	1.64464	2.79726	-0.639924	1.89401	2.00385	2.04498	-0.463346	-0.784298	1.47617	-1.41999	-1.74575	0.34063	1.55606	1.13533	-1.11157	-0.796775	-0.539467	1.52711	1.5551	-1.0851	0.666246	1.43843	-0.165567	-1.03615	-0.424662	0.416141	0.609177	0.989872	1.60304	-0.669105	-1.53768	-0.164519	0.147763	0.657791	-0.464184	1.76065	-0.376086	-0.156033	1.07334	-0.578396	-0.233651	0.398698	1.05909	0.559686	-0.545692	0.325537
KDM1A	0.720593	-1.20934	0.353503	0.817718	1.76409	0.515908	-1.02491	1.33211	0.720275	-0.376265	-0.264356	-0.71601	-0.109972	-1.16126	1.11604	0.911544	-0.715716	0.648105	0.515256	-0.105569	-0.225269	1.14601	-0.886434	0.312278	1.38398	0.839896	-0.0353447	-0.342088	1.25481	-0.590089	0.387273	1.91551	-0.216943	-0.763191	-0.107015	1.04645	-0.270899	0.918946	1.12186	0.19023	-0.0896207	0.563636	3.02577	-0.634101	-0.112854	1.54516	1.20039	-0.558488	-0.92958
NME2P1	-0.436732	0.110388	-2.41775	-0.391776	-0.366263	0.491191	0.129166	-1.04478	-1.28026	-1.7584	0.639035	0.619445	0.218042	0.578329	-0.291908	-0.692992	0.503901	1.32346	0.701625	0.148722	-1.49133	-0.796586	-0.647108	0.160348	-1.13501	-1.5794	1.21727	-1.33619	-0.772358	0.117052	-1.09279	-1.10882	0.74679	0.0319618	0.338962	-0.940623	-0.276516	0.576266	-0.512204	1.13073	0.681083	-0.467588	0.788957	-0.487184	0.364977	-0.859274	-1.00161	-0.225403	1.66959
GSDME	-1.48376	1.8294	-0.901114	-1.20315	-0.30269	0.602661	1.29296	-1.04318	-1.88533	-0.570303	0.280996	2.41162	0.605523	-0.0333722	-1.96969	-1.18214	1.78492	0.305676	0.535975	-1.79848	-0.300376	-0.20833	0.356788	0.563632	-0.90747	-0.784468	0.90858	-0.661366	0.48005	-0.542042	0.789283	-1.69819	0.599976	0.822011	0.303706	-1.53626	1.11849	-0.748588	-1.53156	-0.122856	0.977856	-1.99407	-0.794967	-0.425775	0.133559	-1.37437	-1.31796	-0.597675	2.48113
SNX3	-0.835695	0.292774	-0.179315	-1.03825	-1.52815	0.626184	0.177772	-0.968939	-1.25818	0.261355	0.0680874	0.970328	0.5758	0.775933	-0.919459	-1.37083	-0.563477	0.695893	0.484741	-0.806803	-0.433058	-1.04495	0.0316722	-0.540849	-0.867676	-0.353303	1.01615	0.0266583	-0.305447	0.268978	-0.0143516	-1.13709	0.315384	0.485642	-0.238719	-0.32859	0.235484	-0.444836	-1.17833	0.7106	-0.234077	-0.639013	-1.04809	-0.365397	-0.168232	-1.27179	-1.28368	-0.354404	0.961746
STX10	0.725518	0.259148	-0.94409	-1.26914	-1.19829	0.110799	-0.0468709	-1.18951	-0.21427	-1.11364	0.231659	-0.190612	0.307344	-0.172191	0.339592	-1.39481	-0.609845	0.559718	0.826151	0.296423	-0.468836	-1.32227	-0.174937	0.224517	0.262729	0.52782	0.0368114	-1.84633	-0.66275	-0.629582	0.0374421	-0.896255	-0.114125	-1.33338	-0.554671	-1.16127	0.372658	0.151984	-0.619998	-0.625372	-0.254479	-1.27647	0.3624	-0.666201	3.83081	-0.525238	-0.138962	0.366304	0.389973
OGA	0.26249	-0.247746	0.257084	0.582341	1.67467	0.536843	0.0355175	0.0323868	0.385502	-0.337336	-0.73369	0.384439	-1.13056	-0.615945	0.83099	0.639246	0.795564	0.172551	0.549549	1.43987	-0.524499	0.258343	0.962265	0.874249	-0.116763	0.750811	0.328224	-0.568412	-0.0188133	0.74904	0.993747	0.255606	0.560997	0.105276	-0.561373	0.443938	-0.558471	0.255033	1.0464	0.624148	0.104375	-0.51683	1.06935	-0.4944	1.0112	0.783417	1.02137	-0.516092	0.931585
SORBS3	-1.40493	-0.599348	0.422666	-0.157578	-0.673909	0.674724	-0.251706	-1.24525	0.314875	0.734291	0.373909	-0.887821	0.628694	0.923049	-0.233301	-0.393624	-0.91584	1.07683	1.12568	0.0209128	0.89731	0.366894	-1.41835	1.20268	-0.715442	0.439592	0.499856	0.0942152	0.00103327	0.923492	1.64114	-0.0106329	0.807846	-0.0944552	-0.895143	0.152695	1.20118	-1.37815	-0.184959	0.76475	0.878493	1.50748	-1.18858	-0.26758	-1.8097	0.122044	-0.227768	-0.700171	-0.628521
SYNCRIP	-0.226295	-0.309077	0.631973	-0.281413	-0.217262	0.0104888	-0.660102	0.400742	-0.302151	-0.537054	0.182294	-0.793865	0.291296	-0.478493	0.527021	-0.067273	0.220075	-0.545181	0.124288	0.256095	-0.252869	-0.785657	-0.236176	-0.262758	-0.291067	0.163934	-0.261992	-0.449195	-0.161994	0.0363934	-0.208618	0.236942	0.483888	-0.654397	-0.26026	0.0593992	0.409386	0.507377	-0.25379	0.297777	-0.272814	-0.168003	0.393573	-0.982436	0.0462408	-0.230259	-0.622953	-0.410959	-0.144949
GMDS	-0.150843	0.562209	1.06239	1.69345	0.0670999	0.367546	0.662737	0.75255	3.17118	-0.350377	-0.577954	0.325793	-0.354747	0.285854	0.617515	0.568103	0.611974	0.118836	0.0684932	-0.981353	1.64703	1.32498	-0.91666	0.28571	-0.544308	0.0645361	0.541738	-0.204425	0.0821883	0.351938	-1.14351	-0.0229167	-0.12737	-0.417805	0.249969	0.509607	-0.233906	-0.154651	0.974033	0.169895	0.0621048	1.0946	-0.252653	-0.411793	0.439561	2.13759	0.0349093	-0.539137	-0.330173
PLOD3	-1.7198	-1.27573	-0.463335	-1.33591	-0.715528	0.621743	-0.945798	-0.900886	-1.44993	-1.44549	1.36463	-0.910105	0.61218	-0.179777	-0.068297	-0.95674	-0.490288	0.0695524	0.354149	-0.419762	-0.491857	-1.59348	-0.430074	0.728603	-1.03761	-1.17616	1.25129	-0.693174	-0.881592	0.702641	0.932156	-0.0234583	1.66994	-1.51865	-0.40194	-1.58498	-0.382709	-0.736565	-0.862265	0.458278	0.49304	-1.69964	-0.982336	-0.388945	1.06198	-1.46579	-1.29369	0.427057	-0.918723
EIF4E2	0.45519	0.338888	0.560678	-0.339287	-0.361351	0.0432377	-0.155107	-0.717252	-0.762174	0.377288	-0.540302	-0.0136822	0.0380041	0.13026	0.580538	-0.661332	-0.202754	0.396098	0.893449	0.017215	-0.624241	-1.12539	0.0165142	-0.930938	-0.821889	1.03747	0.255667	-0.660376	-0.632784	-0.173822	0.048757	-0.531269	0.0931367	0.246773	0.95878	0.196685	0.501032	1.1465	-0.742479	-0.109165	-1.05053	-0.657989	0.0494855	-0.538776	0.0866032	-0.658058	-0.559822	-0.282534	0.352546
DIAPH1	1.08411	-0.691199	0.372259	0.871729	1.06316	-0.62571	-0.201433	-0.779786	0.100398	-0.418336	-0.955866	0.0186328	-1.51236	-1.02328	-0.675201	-0.712681	0.829975	-0.807126	-0.853774	0.491661	0.860509	0.60616	1.30277	-0.490692	0.451054	-1.61531	-1.74195	-0.526979	-0.452702	-0.302602	0.540089	0.701703	-1.106	0.0750491	0.708003	-0.78783	-0.827407	-0.379067	0.517817	-1.14807	-0.575654	0.410861	-0.293739	0.484385	-0.187875	-0.497718	0.814403	0.158816	-0.216934
SELENOF	0.0746005	-0.253275	-0.839217	-0.414994	-0.678786	-0.508352	-0.613278	-0.137019	-0.48246	-0.752482	0.0165264	-0.247893	-0.119138	0.178063	0.407914	-0.695431	0.196419	0.168904	-0.417356	0.118063	-1.21381	-0.862991	-0.118788	-0.382666	-0.544815	0.0628055	0.284997	-0.654424	-0.290376	-0.367459	0.13468	-0.842275	0.0104517	-0.603455	0.112988	-0.237733	-0.690992	0.324392	-0.493458	0.214259	-0.542306	-1.19165	0.183373	-0.689133	-0.129283	-0.988914	-0.515475	0.218898	-0.0702088
PLIN3	-0.887481	-0.649364	-0.0101163	-0.473119	-0.11099	0.522776	-0.645122	-1.07243	-0.620806	-0.795511	0.554512	-0.77862	0.856799	1.03013	-0.698439	-0.942673	-0.999949	0.442679	0.601376	-0.0878412	-1.16457	-0.287414	0.762116	1.16421	-0.158285	-1.42755	0.629585	0.0743948	-0.871797	0.204955	0.0542015	-0.196051	1.06173	0.18064	-0.410405	-0.621872	-0.139035	-0.967538	-0.223785	0.756862	0.735706	-0.580182	-0.693782	0.0485838	0.848124	-0.246222	-0.975142	0.177121	-0.659861
KPNA6	-0.173949	-0.171784	0.545799	0.451796	0.212639	-0.426279	-0.660088	-0.655946	-0.472233	-0.763061	-0.31953	-0.726021	-0.399189	-0.93087	-0.0937934	-0.245028	-0.38877	-0.0781412	0.365638	0.689921	-0.0999705	-0.124592	0.0202653	-0.278924	0.0331433	0.673933	0.0118533	-0.541779	0.113394	0.15608	0.0272455	-0.438023	0.0193684	0.341205	2.47783	-0.304149	0.290363	-0.224003	0.327966	-0.468169	-0.587036	0.0889832	-0.40612	-0.338854	-0.310076	0.0714231	0.216423	1.82052	-0.325454
SRPX2	-0.413401	0.732216	0.495617	-0.038669	-1.29077	1.95174	0.770017	4.15483	0.289113	-0.124463	2.02834	1.12624	1.10628	-0.524277	-0.265025	0.0708933	3.99564	1.21717	1.52625	0.124947	0.165985	-0.682268	1.86737	0.144741	-0.247855	0.248154	1.72453	0.474481	0.960582	-0.622431	-0.680812	-0.332705	1.62175	-0.495311	-1.30232	0.0912932	0.759827	0.217321	0.697664	3.17736	1.85379	0.197679	1.88086	0.145581	1.97	-0.0574518	0.543569	0.249294	0.617188
UGDH	-1.84777	-1.17722	0.975809	-1.53391	-1.43909	1.30243	-1.21555	-0.96234	-1.0839	-0.524985	1.17421	-0.993749	1.37576	1.63237	-0.833764	-0.262211	-0.343475	1.01915	1.04859	-0.542136	-0.695783	-1.46815	0.472917	0.895805	-1.20948	-0.851059	0.796681	-0.322116	-1.47376	0.925803	-1.18113	-0.978794	1.15612	-0.154403	-0.848322	-1.03458	-1.06608	-1.8132	-1.07752	0.964073	1.03659	-1.41103	-0.73208	-0.248407	0.409247	-1.44996	-1.62492	0.298981	-1.58215
CTNND1	0.503234	-0.619218	-0.904862	0.396846	1.38239	0.0315782	-0.588856	-0.303959	0.653811	0.479864	-0.0579215	-0.868276	0.0134745	-0.530982	0.507067	0.261146	0.377176	-0.079819	-0.190292	0.31955	0.628619	-0.0932686	-0.127177	0.53738	-0.23345	1.33878	0.11734	0.329315	-0.580286	0.840677	0.720311	0.290909	-0.0808655	-0.493763	-0.521235	-0.236218	-0.409574	0.101547	0.738937	-0.213915	0.00205555	0.852262	-0.0696355	-0.20642	0.121131	0.0767392	0.33871	-0.534837	-0.730945
SNX2	-0.783546	-0.470016	-0.190413	-0.216264	-0.544582	0.492228	0.0284101	0.270359	-0.164805	-0.162292	0.445966	-0.168755	0.362292	0.452297	-1.1377	-0.528447	-0.443924	-0.387792	0.374174	-0.94113	-0.265783	0.0546685	-0.316134	0.361949	-0.304081	-0.749887	0.00499779	-0.15428	0.0182312	0.415416	-1.28737	-0.294702	0.731092	0.85095	-0.299409	-0.731489	-1.06634	-0.0478663	-0.15379	0.126617	0.491816	0.0634067	-0.752431	0.0175986	0.174919	-0.283152	-0.246268	0.174309	-0.156458
DPM1	0.818931	0.21327	-0.448493	0.0628825	0.677635	-0.0891931	0.411649	0.402632	0.0184562	0.0971771	-0.289438	-0.105591	0.0713405	0.921409	0.895353	-0.0532188	0.285619	1.01424	0.287962	-0.787646	0.615108	0.454468	-0.273368	0.0637813	-1.26989	0.412323	-0.238639	-0.210068	0.392929	0.00235058	0.17366	-0.564141	0.144065	-1.339	-0.213006	0.862216	0.941389	-0.777406	0.84505	-0.177614	0.231752	-0.380502	-1.14199	-0.189921	0.237781	0.385158	-0.555482	0.339012	1.11066
USO1	0.399684	-0.0495035	0.122306	0.0939158	0.199084	0.902169	0.406091	-0.274979	-0.234753	-0.808212	0.911004	0.129658	0.583302	0.474933	0.463187	0.282857	0.0102293	0.56098	0.574118	-0.349932	-0.732435	-0.0767063	0.324603	0.945657	-0.0324082	-0.769009	0.0222179	-0.0889855	-0.340114	0.915268	-1.47273	-0.0793996	0.951763	0.587613	-0.345776	-0.690825	-1.19844	-0.237476	0.0457016	0.433763	0.609161	-0.84185	0.145531	-0.415298	0.714645	0.330013	0.293641	0.366465	-0.01648
TOM1	0.0879876	1.07702	-0.862406	-0.0174114	-0.502821	1.37694	1.19593	-0.585754	-0.214283	0.0938435	1.09258	0.631489	1.79698	1.7522	-0.995092	0.0252308	-0.201206	1.59957	1.60813	-0.767984	-1.64007	0.116448	0.739834	1.30269	0.0878065	-2.62826	0.883754	0.281445	0.0386097	0.961645	-0.184578	-0.128523	1.255	-0.906725	0.313351	0.403906	-0.689458	-0.786215	-0.269101	0.840718	1.41571	0.426322	-0.347078	0.212028	0.540535	0.411867	-0.348405	0.532283	0.644056
CCDC22	-1.01028	0.188481	0.199673	-0.237576	0.703896	0.0404674	1.17413	0.564882	0.483146	-0.656973	0.134093	0.494026	-0.224722	-0.288369	0.346645	0.0359303	0.482097	-0.919213	-0.925521	0.523465	-0.104374	0.146149	-0.343022	1.36577	0.705793	0.15589	0.0100853	0.204537	0.359459	-0.794693	-0.289915	0.13779	0.917515	1.0799	0.551821	0.550301	0.0374033	0.628491	0.478426	0.510958	0.627792	-0.0201463	-0.380739	0.520614	-0.0944579	-0.651946	0.945279	1.03898	0.0909513
PQBP1	-0.60907	-1.24633	-0.466549	-0.184475	-0.502821	-0.167709	-1.38716	-0.360425	-0.651313	-0.191564	-1.47813	-1.57388	-1.71197	-2.12693	0.30602	-0.500147	0.0117994	-0.0727337	-0.0151872	-0.499334	-0.608275	-0.918466	-0.0454346	-0.868983	0.704023	0.408079	0.166806	-1.3999	-0.589275	-0.188535	0.553003	-1.01956	-1.52633	-0.699808	-0.912441	-0.211072	-0.477203	0.357091	-0.745589	-0.202627	-1.72075	-1.34552	0.0327599	-1.21403	-1.44437	-0.0468378	-0.395539	-0.279386	-1.35384
PRAF2	-0.375061	-1.61469	-0.635074	1.12	0.561147	0.853266	-1.22604	0.463117	0.650796	-0.265973	0.659911	-1.83743	0.792241	0.0292822	1.22622	0.309079	-0.65827	0.762486	0.0357717	-0.676802	-1.28445	0.874029	-0.636974	1.31415	0.116275	-0.231151	0.536249	-0.422904	0.759598	1.29673	0.21815	0.467364	0.687573	-0.449829	0.189896	0.0272143	-0.0988718	0.47729	1.04541	0.360753	1.0666	0.458141	1.32466	-0.697091	1.197	0.167196	1.08611	0.591477	-1.38407
EIF5B	-0.531397	-0.727469	-0.140096	0.534428	0.290235	-1.08358	0.0242413	0.0957416	0.300088	-0.165653	1.15131	-0.661232	0.147992	-0.254828	0.383114	1.10189	1.00654	3.09821	2.70989	1.11618	-0.206698	0.545861	0.983766	0.984838	0.3108	-0.535476	-0.306326	0.080108	0.535187	0.329772	-0.287226	1.17245	2.48739	-0.177336	-0.65077	-0.159713	-1.30153	0.185172	0.703977	0.376783	0.152592	-0.0568895	0.241732	0.516159	2.50505	0.814696	0.523134	-0.370294	-1.03314
EDF1	0.613831	0.0509763	0.438937	-0.0415997	-0.751379	-0.617171	-0.491681	-0.543664	-1.3967	-0.315641	-0.0408005	-0.440081	-0.543135	0.192357	0.47066	-1.39281	-0.234799	-0.34274	-0.885518	-0.890387	-1.31626	-1.49541	-0.520171	-0.700318	-0.428149	0.185362	0.0844783	-0.215455	-1.03677	-0.51846	0.50222	-0.949521	-0.285092	-0.281024	-0.758266	0.105566	0.589725	-0.083399	0.0336652	-0.230233	-0.532468	-1.30579	-1.1003	-0.48392	-0.673059	-0.733335	-0.583973	-0.392291	0.0478772
DNAJA2	0.188638	0.429905	-0.50497	0.0781556	0.786976	-0.00629121	0.166675	0.666038	0.511603	-0.236619	-0.416041	0.142878	-0.269025	-0.984807	0.354403	0.982557	0.250773	-0.206915	0.379638	-0.0262685	-0.309346	-0.3768	0.00846058	0.200592	0.696877	0.637643	-0.34096	-0.601972	0.162201	0.112499	-0.230562	0.774812	-0.465682	-0.212664	-0.0340319	0.295689	-0.0942035	0.352519	0.170101	-0.156771	-0.542533	0.0582545	0.238123	-0.574657	0.0753888	0.334485	-0.217666	-0.370784	0.628735
BRD4	0.542592	-1.35193	-0.668067	0.167683	0.809339	0.264134	-1.33844	0.0200808	0.208883	1.68132	-0.127976	-0.959911	-0.0184406	-0.75074	1.18331	1.6623	-0.658779	0.391006	0.0422339	-0.594979	-0.403418	0.626725	-0.075394	0.65371	1.0344	0.239045	0.18608	-1.03663	0.425177	-0.955554	0.343279	0.765573	-0.584373	0.490857	-1.00694	0.00900517	-0.10719	0.79211	0.0754683	-0.104251	0.00101197	0.433861	0.27893	-0.96212	-0.444882	0.861172	0.330271	0.104097	-1.49906
CUTA	1.22878	0.761836	-0.582907	-0.757215	-0.870039	0.415636	-0.0197362	-0.267155	-0.559113	-0.0199776	0.24808	0.185504	0.734774	0.584557	-0.562936	-2.1835	-0.384443	0.920986	0.313893	-2.39925	-1.19703	-0.369318	0.762825	0.00971604	-1.59029	-0.0808879	0.35022	-0.313766	-1.11959	-0.621101	0.742309	-0.572362	0.691932	-1.88753	-0.951036	-0.699639	-0.0395301	-0.244327	-0.344591	-0.510059	0.112248	-0.268139	-1.14671	-1.21358	0.143971	-0.820872	-1.27471	-0.783259	-0.0766652
PFDN1	0.141581	-0.156474	-0.331248	-0.612936	-0.132798	-0.240947	-0.46785	-1.3285	-0.903738	-0.172112	-0.59421	-0.246511	-0.806707	-0.11996	-0.598107	-1.60887	0.00519051	-0.495992	-0.168469	-0.737553	-0.901276	-1.16885	0.276676	-0.731127	-0.539777	0.049244	-0.134479	-0.252094	-0.827474	-0.650493	0.951606	-0.875482	-0.469727	-1.19382	-0.834654	-0.76705	0.0561167	-0.200904	-0.519082	-0.0408052	-1.15571	-0.611666	-0.0136721	-0.59227	-0.665292	-0.961672	-0.997012	-1.12934	-0.218347
PPP1R11	0.209929	-0.793074	-0.784722	-0.71523	-1.37119	-2.08129	-1.53411	-2.3513	0.0756967	-1.22736	-0.458309	-1.5836	-0.624768	-0.186098	-1.61463	-1.90544	0.608766	-0.135005	0.822617	0.297072	-1.12757	-0.355058	-0.120176	0.742673	0.384761	1.08956	-0.97674	-1.96563	0.0969928	0.453949	0.101387	-0.718811	1.02359	1.89267	-3.12496	0.644575	0.505569	-0.214273	0.253454	-1.50052	1.14453	-0.412409	-1.59478	-1.89394	1.22927	-1.82008	0.589323	1.07603	-0.879265
NOL3	-1.05443	2.18634	2.85567	0.448468	-0.746604	-0.891962	0.297265	-0.738002	0.589064	0.25503	0.0478518	1.36536	-0.943716	-0.782794	-0.159945	0.79288	-0.341602	-0.417151	-1.82105	0.380655	-1.58358	0.516669	0.226321	-2.68715	0.146802	-1.74585	-0.479823	1.24558	-0.640251	-1.43655	1.07263	0.44544	-0.529162	-1.27867	-0.980157	-0.116607	1.51259	0.373143	-0.138506	-1.13483	-1.14102	0.56677	-0.159576	0.300228	-0.717623	-0.0185197	0.896997	0.245076	0.579777
WDR1	-0.580952	-0.35888	-0.422387	-0.456397	0.805725	-0.300381	0.0149957	-0.724004	-0.388536	-0.538229	0.0346378	-0.212675	-0.33773	-0.406618	-0.765096	-0.38265	-0.167482	-0.485882	-0.550236	-0.290263	-0.239085	-0.586833	0.679471	-0.102552	-0.331595	-0.0320872	-0.16091	-0.180715	-0.617848	0.332956	1.36882	-0.588663	0.192342	0.0284374	0.0197956	-1.00357	1.26607	-0.646217	-0.391722	-0.472194	-0.704766	-0.583842	-0.593949	0.074927	0.12898	-0.943009	-0.550575	-0.879975	0.0068714
LDB3	1.44762	6.15753	-2.21245	1.2582	0.418843	1.97054	4.09352	-0.987748	0.339254	-0.722285	5.15048	3.54677	2.34383	-0.00295568	-2.62523	-2.03009	-0.859752	-1.40157	1.68657	-0.917251	2.11092	4.01159	-2.01909	-0.676304	5.62465	-0.373331	-0.678197	5.5231	0.147058	-1.43799	0.879037	5.08474	-2.85675	1.12653	3.19189	2.75999	-1.04385	-0.914116	3.47388	-0.989032	0.463434	-1.169	0.595386	4.14766	-1.43924	-3.00797	-0.45344	5.21888	3.00587
ROCK2	0.130836	-1.57675	-1.22089	1.6161	1.99492	0.486162	-1.19251	1.00589	0.713089	-0.584776	-1.11031	-0.538178	-0.84109	0.0491765	1.1727	0.811039	-0.240291	0.383434	-0.0797147	0.417986	0.932257	0.195019	0.278803	0.949429	1.90089	0.868951	0.434287	-0.480251	1.61636	0.403558	-0.0674782	0.507526	-0.309913	1.31239	0.750545	-0.175396	-0.454996	-0.863315	0.260506	0.538005	0.794759	0.349254	-0.74582	-0.206166	-0.053259	0.035973	0.941113	0.292522	-1.25218
CPNE3	-0.0460063	-0.00535807	1.1029	0.173008	1.03626	0.407191	0.245539	0.559074	0.458452	0.413188	-0.362938	0.44726	-0.112138	-0.444539	0.452275	0.299938	1.07471	-0.167748	-0.361648	0.609155	0.0371146	-0.0778494	1.24355	0.0567415	0.365669	0.0716393	-0.337415	0.0982017	-0.0901625	0.658106	-0.25625	0.310094	-0.238797	0.155754	0.686992	0.592467	0.0314093	0.0872068	0.203166	-0.548642	-0.0689732	0.0807265	-0.144255	0.921252	0.0413254	0.311091	0.243625	-0.0468748	0.378952
CLUH	0.391274	1.17726	0.515484	0.566689	0.743805	0.511747	1.20205	0.214219	0.118269	1.11268	-0.167219	0.860758	0.583519	-0.452106	0.468052	0.895815	3.78771	-0.114944	0.149183	2.07325	-0.186977	0.589694	-0.623581	0.234186	0.117992	1.00889	-0.629236	0.821198	0.768628	-0.154166	-1.35739	1.0035	1.22552	0.686202	-0.228233	0.391841	-0.237174	0.218035	0.961964	0.204909	0.054016	0.688434	0.703626	0.556417	0.243021	1.02671	0.555387	-0.379366	1.14751
TSC22D2	0.212048	-0.398126	-0.62447	-0.682994	0.0312625	-0.0187607	-0.196304	0.697732	0.370249	-0.13187	0.409701	-0.311153	0.999208	-0.183352	0.435514	0.0244274	0.0454237	0.216742	-0.707351	-0.228707	0.521375	-0.107877	-0.296368	1.39998	-0.267071	-0.0996672	0.304207	0.0892924	0.108146	0.65921	0.510548	0.415553	1.13778	-1.12025	0.607739	0.182835	0.0522133	0.336875	0.26925	-0.363391	1.01151	0.446164	-0.738348	-2.54721	0.780577	0.275558	-0.473122	-0.648355	0.350278
DNAJC13	-0.692203	-0.723109	-0.969844	-0.0173619	0.971616	0.816532	0.497009	0.268902	0.0519663	0.0223356	0.57158	0.241219	0.401772	-0.454999	-1.38604	0.346901	0.927822	1.43001	1.54191	-0.496809	0.24921	-0.0324939	0.958314	1.44343	-0.267197	-0.203248	-0.3151	-0.000405211	-0.120631	1.08642	0.0257286	0.494887	0.828555	0.586402	1.51038	-0.972781	-0.402401	-0.733985	0.206661	-0.164307	0.751234	-0.0204034	-0.00908541	0.38086	0.937718	-0.18681	0.252935	2.30704	-0.304189
CNOT3	0.075772	-0.56715	0.0531632	-0.0260984	0.0323486	0.386569	-0.454944	0.867942	-0.225162	-0.638983	-0.570553	-0.764481	-0.0377989	-0.110174	0.974257	-0.00194226	0.347582	0.272588	0.396442	0.402857	-0.497532	-0.193856	0.0166847	0.586398	0.0632614	0.187183	0.348554	-0.975791	0.824668	-0.0313949	-0.485483	-0.409123	0.58078	-0.233316	-0.958198	-0.0116847	-1.14433	0.673232	0.292264	0.0118762	0.45951	-0.415827	0.583113	-0.747444	0.219622	-0.0394358	0.527754	1.17466	-0.401074
DNAJB6	0.341866	0.0206596	-0.56513	-0.753122	-0.0718129	-0.0541236	-0.586454	-0.212395	-0.631111	0.565632	-0.14991	-0.629398	0.235224	-0.484254	-0.170045	-0.349737	-0.0421808	0.122294	0.135393	0.786351	-1.08933	-0.657361	-0.501253	0.00710099	-0.810417	0.119619	0.349648	0.0110675	0.108467	-0.318514	0.699355	-0.405579	-0.283852	-0.297928	-1.99331	0.797692	-0.0350632	-0.528169	-0.224336	-0.247221	-0.142753	-0.372492	0.11243	0.02324	-0.464185	-0.175503	-0.556576	-0.463862	-0.121014
COQ9	0.341087	3.32763	0.425447	0.92199	0.0904602	-0.754721	2.1968	0.556093	0.202884	-0.234087	0.806494	0.667151	-0.0348005	0.00942394	-0.148195	-0.275042	1.10267	-0.300255	-0.438382	-0.502399	1.1282	2.84137	-0.76889	-1.42902	1.64234	-0.102316	-2.42309	2.93253	0.239445	-0.754566	0.180173	1.51772	-0.829932	-0.616627	-0.396584	0.326548	0.609933	0.466576	1.58149	-0.947496	-0.330803	0.677295	0.714842	-0.53202	-0.508087	0.991157	0.123585	1.15865	1.33582
GGCT	0.85848	0.89872	-0.974496	-0.119274	-0.226252	0.0498673	0.964993	-0.714854	0.190826	2.51244	-0.655315	0.339299	-0.418451	-0.398993	0.213283	-1.0742	0.388169	-0.788791	-0.187344	0.763577	0.122466	-0.389395	0.305314	-0.992141	0.191351	-0.565178	-0.776117	-0.52282	-0.272763	-1.00578	1.00802	0.0567795	-0.651989	0.567064	-0.448742	0.293903	0.357486	0.327361	-0.126999	0.0647393	-2.03391	-0.388956	-1.13905	-0.0674173	-0.344757	-1.41853	-0.386174	-1.0891	0.914319
NDUFS7	0.222185	2.40652	1.18866	0.935066	0.684914	0.322064	2.3278	0.45623	0.206107	0.657797	-0.0467061	1.91057	-0.199729	-0.230603	0.241852	-0.448119	1.95922	1.18663	0.649208	-0.111877	0.735608	1.67597	-0.139611	-0.450492	0.761681	2.07776	0.380788	1.76878	0.647057	0.084196	-0.8364	0.185701	-0.14925	0.483801	-0.395344	-0.0157275	0.722083	0.461021	0.853709	0.904008	-0.508873	0.117292	0.854794	-0.268519	-0.158488	-0.0215619	0.477733	1.26003	3.13013
NDUFS2	0.292694	2.18375	0.754065	1.82962	1.23111	0.737377	2.5453	0.555762	0.492995	-0.264012	0.792981	1.82705	0.155177	-0.0605263	0.53711	0.184036	1.94563	-0.1139	-0.317181	0.579027	1.05965	0.703401	-0.966218	0.153301	0.940646	0.983666	0.0315431	1.58841	-0.859089	0.392826	-0.466399	1.06318	0.194879	-0.38959	0.239623	-0.53551	-0.0991245	0.642358	1.57949	-0.196912	-0.0422177	0.896789	0.447241	0.126968	0.432347	0.0392791	1.47651	-0.166787	2.4319
ZPR1	-0.439433	-0.371965	0.419418	-0.0836049	0.360005	0.206788	-0.421213	-0.727814	-0.427879	-0.456287	-0.450894	-0.453078	-0.0944997	-0.00779906	-0.391008	-0.924832	0.683344	-0.899993	0.136636	0.122588	-0.767948	-0.697663	0.381455	-0.0631514	-1.05589	-0.0472943	0.0290066	-0.77704	-0.988753	-0.309059	-0.314271	-0.345433	0.298303	-0.242609	-0.915029	0.000858976	-0.782128	-0.283559	0.551977	-0.158199	-0.216301	-0.699057	-0.692589	-0.92623	0.30281	-0.238973	-0.0656277	-0.152386	0.0261205
NIPSNAP2	0.433834	2.43449	0.115204	0.766199	0.163685	-0.285875	1.57837	0.877206	-0.0114826	-0.254802	0.961877	0.169	-0.0318717	0.00137051	0.800266	-0.00556256	1.06019	-0.276515	-0.210232	0.219816	0.560121	1.87697	-1.81936	-0.660174	1.57619	0.501761	-0.615963	2.04868	0.0357164	-0.209374	0.442408	1.10248	-0.530465	0.0627746	-0.431585	0.652214	2.53239	0.708395	1.33856	-0.696672	0.651802	0.104375	0.523656	-0.392541	-0.610121	0.940315	1.01182	0.0302762	1.12547
PDCD6	0.964276	0.100441	0.114831	-0.307094	-0.676082	-0.25689	-0.18848	0.0307296	-0.834433	-0.76834	-0.714866	-0.0353261	-0.0325304	-0.287299	-0.167964	-1.70023	0.198499	0.319266	-1.01062	-1.15685	-0.939129	-0.3898	0.0691076	-0.858417	-1.01852	-0.101835	0.736556	-0.479346	-0.0999968	-1.0204	0.848546	-1.07159	-0.554711	-0.0272619	-0.58162	0.285042	0.0251237	1.03488	-0.0123057	-0.487687	-0.599511	-0.352736	-0.118489	-0.503261	-0.785201	-0.357184	-0.607536	-0.890339	0.275533
TBCA	1.20258	-0.574339	-0.673147	-0.633824	-0.447503	-0.742877	-0.904037	-1.12963	-0.885469	-0.774589	-0.930126	-0.521641	-0.76087	-0.768378	-0.0661577	-1.52139	-0.437064	-0.103907	-0.552651	-1.1888	-0.69806	-1.295	-0.0554899	-0.632621	-0.939477	-0.410473	-0.456051	-0.862637	-0.519525	-1.02149	0.145996	-0.771081	-0.485681	-0.884035	0.253158	-0.543043	0.391806	0.318898	-0.563829	-0.754231	-1.11652	-1.21145	-0.33031	-0.775488	-0.621116	-0.388877	-0.751651	-0.862872	0.129059
ATP6V1G1	-0.170183	1.11608	-0.214021	-0.146148	-0.175981	-0.569	1.79496	-0.329456	-1.44283	-0.343468	0.138365	2.07148	-0.317349	0.853829	-0.110947	-0.803863	0.629974	-1.03643	-0.382522	-0.611231	-0.781508	-0.87062	1.65593	-0.0533311	-0.768331	-1.44478	-0.650861	-0.0584068	-0.307235	-0.776348	0.498724	1.43156	-0.879556	-0.401765	0.334429	-0.970726	-1.0125	-1.08803	-0.662867	-0.288514	-0.606532	-0.885108	-1.55845	0.189735	-0.754506	-0.444998	-0.0525868	-0.733757	1.30465
VPS4B	0.294165	-0.864893	0.552681	0.27199	0.836678	-0.294417	-0.311442	0.471381	-0.151145	0.381056	-0.0149547	-0.643163	-0.0893175	-0.393893	0.166999	-0.150718	-0.435778	-0.49485	-0.567021	0.297947	0.0849009	-0.189688	0.535981	-0.0194473	0.020261	-0.221212	-0.51297	-0.187727	-0.422557	-0.148764	-0.379235	-0.165661	-0.104799	0.415136	0.31792	0.0463948	0.0912279	0.345072	-0.0401238	-0.421118	-0.523025	-0.31352	0.668008	0.619149	0.0752941	0.328628	-0.616417	-0.0129345	-0.228909
MACROH2A1	2.32695	-0.329554	0.104355	1.6749	2.48933	-1.21505	-0.14067	2.05467	1.99675	0.411292	-0.487056	0.252593	-0.358264	-0.211396	0.776404	1.14651	0.0597635	-2.00942	-0.145119	0.134717	0.42357	1.09015	-1.02626	-0.0380095	1.47963	2.71901	-1.21212	0.218457	0.995488	-0.247529	0.546855	1.18023	-0.903905	0.0361748	1.62069	1.87412	0.857823	2.2718	1.72939	-0.696296	0.0646529	1.19079	1.27085	1.0892	-0.349936	2.08758	1.73697	-0.632449	-0.231521
SH3BGRL	-1.00917	-0.999246	-0.667518	-0.196034	-2.31297	-0.912336	-1.00379	-0.944874	-0.182832	0.14015	-1.17664	-0.879884	-0.619879	-0.217327	0.198475	-1.19254	-0.858274	-0.072426	-0.63288	-0.797067	-0.713562	-0.470809	0.144055	-1.26892	-0.694031	1.03963	-0.340744	-0.27321	-0.403447	-1.21015	2.24122	-1.00009	-0.660161	0.491988	-0.346783	0.624042	2.42649	1.34821	-0.393378	-0.15521	-1.04077	0.841217	-0.643814	-0.198576	-0.776545	-0.394978	-0.921422	-1.47483	-0.720083
FLNB	0.428376	-1.27929	2.80509	1.87822	0.797283	-1.28553	-1.16595	0.0261165	2.99999	1.35848	-0.0432688	-1.14912	-0.979386	-1.24523	2.30986	2.0103	-1.07913	-0.842342	-1.58925	3.52651	1.1456	0.71768	0.4081	-0.524602	0.32221	-0.609776	-0.586821	0.850925	-0.550939	-0.430797	-1.31857	0.285977	-0.668905	0.599481	0.803821	1.56061	-1.86595	0.661461	1.16545	-1.21743	-0.627606	2.29182	1.2701	1.53998	-1.29383	-0.108112	-0.274206	-0.783302	-1.20825
NDUFS6	0.487337	2.01886	2.05797	0.723952	-0.0377461	-0.277804	1.58059	-0.282524	-0.444216	0.92795	0.0962404	0.799661	-0.355667	-0.280579	0.196225	-0.269287	1.21378	0.0174835	-0.156629	0.1964	-0.116421	0.918637	0.0802941	0.0745085	0.372232	0.288471	-0.199514	1.43467	-0.216233	-0.388756	-0.755546	-0.160116	-0.326584	0.0102187	-0.454252	-0.65414	0.252052	0.579067	0.952054	-0.62863	-0.0190093	-0.0620689	-0.376091	-0.446613	-0.373799	-0.452394	0.432924	-0.918868	1.7479
PEX14	1.40253	-0.477782	0.297233	-0.208466	0.898656	-0.785382	-0.198967	-0.380287	-0.301363	0.328613	-0.545546	0.0841506	-0.972804	-1.1711	0.176282	-0.349661	-0.387998	-0.710002	-0.819019	0.567636	-0.958096	-0.397245	1.45449	-0.805142	-0.680159	-1.1438	-0.833582	-0.364684	-0.0984183	-0.861647	-0.412712	-0.469426	-0.774145	-0.410607	-0.889267	-0.480552	0.715487	-0.350825	0.0565075	-1.31536	-0.746	0.177497	-0.826476	-0.0181146	-0.978279	-0.770077	-0.32208	-0.187999	-0.545042
CS	0.662669	1.92241	0.573477	1.1379	0.853754	-1.14838	1.81514	-0.582767	0.224312	0.235693	0.00763874	1.92293	-0.560946	-0.663389	0.299326	0.723171	1.30451	-1.46685	-1.2834	0.831067	1.01694	1.57252	-0.787153	-0.44258	0.686629	-0.306979	-1.24943	1.57115	-0.0688709	-0.734022	0.216685	0.610424	-0.966248	-0.229135	-0.196152	0.0247626	-0.0566891	-0.368648	0.983034	-1.4997	-0.339311	0.473828	0.181508	0.237223	-0.738526	0.624249	0.938757	-0.0517392	1.3802
SPAG7	-0.259523	-0.735252	-0.260342	-0.0779061	-0.0352029	0.479764	-1.06024	0.0908571	-0.596692	-1.21091	-0.47455	-1.24244	-0.301698	-1.31502	0.689464	-0.591365	-0.244642	0.211702	0.351959	-0.202068	-0.477072	0.160089	3.93591	-0.748647	0.0871905	0.2913	0.624149	1.19346	1.01646	-1.27157	-0.463248	0.938231	1.48956	-0.765428	0.241358	-0.462897	2.24262	0.541508	-0.150359	0.270765	-0.978372	-0.255267	-0.105567	-0.299392	0.305242	0.463998	-0.278095	-0.762743	-0.676071
SEC22B	0.462209	0.229056	-0.552824	0.0887447	0.524433	0.872282	0.797249	1.29719	0.347992	-0.328109	0.451882	0.0774379	0.84697	1.57048	0.0159592	0.111188	-0.822184	1.12162	0.733833	-0.744149	-0.320838	0.162723	-0.568114	1.07747	0.914657	-0.176133	0.511623	-0.235098	0.0533136	1.0322	-1.64928	-0.19856	0.897442	0.339607	-0.144373	0.0264769	-0.240939	0.588156	-0.118254	0.639057	0.894237	0.00891231	-0.263398	-0.478162	1.07702	0.543369	0.185973	0.641099	-0.0132952
PRPF40A	-0.621733	-1.16233	0.09534	-0.116395	0.967205	0.105874	-1.36556	-0.499871	0.486766	-1.14977	-1.02845	-1.43432	-1.07126	-2.2849	0.257051	0.40999	-0.835796	-1.64638	-0.519263	0.358376	-0.762018	0.560219	0.392348	0.618114	0.809599	0.14039	-0.148321	-1.50919	0.183184	-0.463211	0.307354	1.63292	-0.75477	-0.211325	-0.444832	-0.158188	-1.23963	0.14058	0.303004	-0.196988	-0.974987	0.119003	5.44776	-0.927978	0.0761102	-0.92544	0.460196	0.140187	-1.01684
MTX2	0.866934	1.61375	0.574054	0.614508	0.280316	-0.592294	1.35892	0.0776707	0.300164	-0.416254	1.3241	1.80523	-0.865578	-0.235133	0.201738	0.620254	1.31296	-0.356932	-1.0357	0.0872538	-0.413878	0.774765	-0.506832	-0.603284	0.244163	-0.686727	-0.828698	0.969171	0.165933	-0.443006	0.054772	0.617977	-1.18602	-0.467523	-0.0793599	0.329313	0.852598	0.343753	1.24484	-0.634233	-0.548606	0.830014	0.465016	-0.521313	-1.0631	0.266327	0.567589	-0.803158	1.23636
VPS26A	-0.0114851	0.662444	0.324203	0.440616	1.06089	0.331348	1.10457	0.178754	0.0204788	0.377883	0.216518	0.77829	0.0101816	0.452072	-0.057667	-0.257084	0.263878	0.20503	-0.133885	0.437632	0.389733	0.743389	-0.109491	0.717675	0.349494	0.45707	-0.151332	0.167677	0.377761	0.910122	-0.835341	0.347153	0.765134	0.291179	-0.0763724	-0.173153	-0.962383	-0.370063	0.651874	-0.3245	0.475416	0.521469	0.7839	0.76419	0.769252	0.395073	0.668692	0.807122	1.34355
PMPCB	0.479272	0.0758164	0.390405	1.12482	0.802135	0.139407	0.687462	-0.129162	0.142438	-0.106313	0.234043	0.0374187	0.113733	-0.71525	0.428107	0.402209	2.28118	-0.192671	-0.19125	0.689587	0.160078	0.386231	-1.46896	0.520677	0.169664	0.165984	-0.265095	0.415074	0.439541	-0.0911296	-1.00671	0.502976	0.0719727	0.00274776	0.0857136	0.339026	0.885168	0.397808	0.905617	-0.384183	-0.0687551	0.305407	0.563493	-0.099873	-0.209179	0.636519	0.886249	-0.473809	0.128118
PSIP1	0.715277	-1.73363	-0.772552	1.07936	2.62075	-5.40204	-1.15066	1.97848	1.57226	-0.783401	-2.72533	-1.63181	-2.99287	-2.35764	2.37438	-0.0794767	-0.268089	1.06788	-1.75038	-0.627047	-0.00973448	0.414954	-0.931001	-1.35166	-0.241365	0.987847	-3.79112	-1.05167	-0.560897	-1.85296	0.419138	1.34136	-2.18745	-0.849893	0.00173313	1.81293	1.08519	0.818061	1.43491	-3.60366	-1.33929	0.636534	1.01179	-0.654242	-1.34708	1.24822	1.54498	-2.87017	-1.62726
GPC4	-1.65864	-0.790234	-1.17887	0.91034	0.577586	-0.805194	-0.850184	0.513146	1.68422	-1.31087	-0.783836	-0.580094	-0.900517	-1.2707	1.30082	1.78503	-1.92643	-1.04528	0.0923519	-2.81099	-0.82852	0.440405	-0.891171	-0.169819	0.871324	-1.21107	0.151735	-0.205376	1.11493	0.650135	0.387257	-0.266834	-0.144484	-1.29916	-0.370009	1.73928	0.0593174	4.34477	0.513287	-0.292277	-0.57881	2.00208	3.12513	-0.300048	1.11496	-0.140516	-0.660384	0.0440481	-0.997212
NDUFS3	0.612215	2.03288	1.39127	1.5871	0.385166	-0.265158	2.09112	0.137599	0.115822	0.99765	0.398137	1.21357	-0.118226	0.0289999	0.305632	0.315287	1.74852	-0.336263	-0.658725	0.3305	0.610938	1.57432	-0.140329	-0.116305	0.745548	0.599552	0.0328739	2.17242	0.398156	0.206043	-0.865544	0.613802	-0.233527	0.297093	-0.386779	0.0447996	0.594066	0.954856	1.35041	-0.109441	0.138487	0.662514	-0.0834125	0.371166	-0.258469	0.334812	0.952574	0.114224	2.21229
SRSF10	0.424524	0.293402	1.5811	-0.106293	-0.656795	-0.764766	-0.491933	-0.498611	-0.850832	-0.885041	0.496129	-1.06647	0.0900232	-1.9624	0.846993	-0.173119	-0.782004	-0.255628	-0.643289	-1.18309	-0.699282	-0.719923	0.468316	-1.00004	-0.855046	0.559508	-0.507359	-1.23535	-0.464742	-1.62006	0.797335	-0.342477	-1.48524	-0.660696	-0.47542	0.0502772	0.416809	0.537157	-0.136482	-1.17773	-1.20148	-0.703381	-1.4653	-1.10163	-1.99756	0.522791	-0.471196	-3.04756	-0.834349
HSBP1	0.188903	-0.0429903	-0.70664	-0.683271	-0.842018	-0.690208	-0.633351	-1.2629	-0.800621	-0.00978062	-0.600553	-0.251317	0.580854	0.522716	0.119712	-1.56377	-0.403964	0.731572	-1.28487	-0.561991	-1.722	-1.87554	0.514258	-0.694149	-1.65473	-0.154832	0.124822	-0.314192	-1.89187	-0.341991	0.582396	-1.60188	0.471253	-1.13525	0.218845	-1.45736	-0.124226	-1.62941	-1.42679	0.12301	-0.586555	-1.66639	-1.47279	-1.10978	-0.228604	-1.64321	-1.25888	-0.362796	0.11916
ECI2	0.0609965	1.45462	0.19932	0.679709	1.63835	-0.541993	1.48452	0.452443	0.882352	0.835573	0.305853	1.46685	-0.375449	-0.525033	0.477703	0.154368	1.08517	1.78579	-1.99107	-0.340761	0.0387866	1.5546	-1.77135	-0.164593	1.05516	-0.527235	-1.27091	1.21422	0.231787	-0.644467	0.501241	0.790987	-0.0283367	-1.55595	-0.862775	0.340546	-0.136148	0.263698	1.75815	-0.525596	0.307706	0.451495	1.25329	-0.766541	0.541964	0.516137	0.914086	0.569832	0.738153
KHDRBS3	-0.550716	-1.37154	-1.67825	-0.144833	-0.0677637	1.37645	-1.67215	-1.26896	-0.248342	1.40072	-1.81765	-1.29049	-0.0685365	-0.791829	-1.03082	1.10019	0.604421	0.28084	1.27835	-0.443123	-0.238108	0.10002	-1.8105	0.486333	-0.671911	-0.776053	1.56559	4.01599	0.507113	0.983994	1.68327	0.232023	0.961362	-0.684475	-0.319873	0.964955	-0.521959	-1.37129	-0.253488	0.609119	0.680841	2.05495	-0.421537	-1.00053	0.231311	-0.25504	0.136201	0.291834	-1.14823
BANF1	0.311483	-0.201447	0.962301	-0.185755	-1.05109	-0.162008	-0.736612	0.7671	-0.154425	0.16451	-0.733727	-0.866967	-0.214892	0.0301342	0.370899	-0.88569	-0.226402	0.312133	-0.587684	-0.999707	-1.76512	-0.0843195	-0.500239	-0.742222	-0.72545	0.991961	0.380328	0.0564292	-0.673112	-0.750526	0.314324	-0.978488	-0.158323	-0.074645	-0.0280756	-0.661904	-0.583949	0.632339	-0.582608	-0.438324	-0.0087466	0.680202	0.323965	-0.537458	-0.995568	-0.809526	-0.894343	-0.781336	-0.0739663
SF3B1	0.301416	-1.08642	-0.450162	0.592415	1.01645	-0.49158	-1.0598	1.06859	1.13121	-0.298388	-0.310294	-1.00731	0.0118019	-1.57739	1.06923	1.06861	-0.0551091	-1.28333	0.243176	0.640875	-0.0946079	0.958861	-0.345523	0.945736	1.02159	0.915978	-1.12566	-0.511619	1.23409	0.178511	-0.432624	1.66982	-0.059272	-0.546346	-0.0151901	0.553352	-0.0727558	0.910565	0.679319	-0.747207	-0.328609	0.380201	0.300127	-0.655896	0.0877832	0.80805	0.887311	-0.854248	-1.15039
CSDE1	0.299879	0.249449	0.206818	0.310329	0.425431	0.0531201	0.15255	-0.0286939	-0.049091	0.34144	0.393198	-0.0954141	0.237775	-0.14731	0.0642896	0.0984528	0.425963	-0.0604748	-0.0473503	0.717294	-0.377807	-0.115845	1.14112	0.836358	0.313936	0.384634	-0.511982	0.264482	0.066531	-0.0657598	-0.852927	0.261534	-0.0462206	-0.0421931	-0.221426	-0.225792	-0.501902	0.288766	0.0704633	-0.312107	0.146899	-0.208467	0.383051	-0.443814	0.211866	-0.181529	0.463339	-0.277255	-0.212276
PRKRA	0.343358	0.300099	-0.043442	0.410731	0.467079	0.0399041	0.0922842	-0.0485217	0.369907	0.113382	0.549828	-0.538261	0.292347	0.162113	0.65053	-0.284864	-0.147207	0.0720701	0.632558	0.151768	-0.484034	0.182643	-0.505479	0.334376	0.185801	0.860095	0.0230737	-0.578439	-0.730364	0.33435	0.718534	-0.0563139	0.508884	-0.807526	-1.59592	0.0905946	0.752907	0.812565	0.455853	-0.218606	-0.0444459	0.557587	0.167757	-0.819558	0.400956	-0.33331	0.0615109	0.625792	0.30948
LYPLA1	-0.552835	0.621659	1.94043	-0.0393141	-0.0802168	-0.850204	0.0938903	-0.141513	-0.491387	0.852919	-0.570003	0.584753	-0.641425	-0.566031	0.545549	0.0773306	1.05149	-0.0266252	-1.15136	1.98264	0.144517	-0.469412	0.300265	-0.965457	0.00160532	-0.868696	-0.567329	0.406438	-0.0468735	-1.21465	0.136625	0.120508	-1.41854	0.484198	-0.0581278	0.15881	-0.356596	0.517892	-0.188407	-0.945696	-0.728544	-0.246191	-0.628642	0.451938	-1.4906	-0.0782455	-0.241078	-1.0846	0.288837
SNRNP200	-0.284263	-0.843929	-0.0320832	0.441535	2.00767	-0.405256	-0.77337	1.21542	1.33185	-0.310055	-0.400421	-0.568716	-0.0335382	-1.05798	1.10543	1.51341	0.236116	-0.78018	0.4806	0.924576	0.31677	1.08251	-0.394497	1.34471	0.521831	0.904438	-0.827293	-0.782121	1.11482	0.527672	-1.06077	1.83334	-0.206336	-0.531782	-0.110936	0.797753	-0.822341	0.190585	0.29495	-0.656524	-0.106934	0.309919	0.655802	-0.188472	0.219738	1.00135	0.647293	-0.377096	-0.87306
TIPRL	-0.113318	0.0866048	-0.917857	-0.347908	0.443484	-0.682168	-0.184271	0.167227	-0.245592	-1.00298	-0.530326	-0.580619	-0.692498	-0.655053	0.171609	-0.265014	0.0491913	-0.523493	-0.819097	0.104572	-0.754695	-0.486341	-0.401256	-0.128839	-0.042313	-0.0193612	-0.0562709	-0.436117	-0.385032	-0.181871	0.45792	-0.0784108	0.0519598	-1.13547	-0.177671	-0.545977	0.436691	0.0580457	-0.128251	-0.36453	-0.315822	-0.375745	-0.235303	-0.444654	0.0300004	-0.0221685	-0.715253	-0.720323	0.212893
PPM1B	0.447598	-0.0795074	-0.932306	0.229442	-0.0901698	-0.161498	-0.346559	-0.194985	0.0932153	-0.834551	-0.543511	-0.676726	-1.14933	-0.299057	0.566992	-0.165109	-0.864702	0.0764007	-0.41253	-0.457747	-0.0277364	-0.193266	0.866992	-0.593816	-0.0406189	-0.626217	-0.290788	-0.425116	0.429399	-1.03482	0.719569	-0.232082	-0.621555	-0.621111	0.218957	-0.0276295	-0.161124	-0.273108	0.363698	-0.36666	-0.842323	0.26057	-0.334298	0.10476	-0.616303	0.225931	-0.384351	-0.184325	-0.802528
RP2	-0.985949	-0.581814	-0.9866	-0.894283	0.0220669	-0.395694	0.146196	-0.191352	-0.77503	-0.748824	-0.651558	-0.592173	-0.913774	0.564274	0.875895	-1.00432	-0.0774513	-1.24836	-0.661138	-0.50048	-0.327718	-0.889803	1.98955	-0.247352	-0.90285	-1.32394	-0.644485	-1.08744	-0.268257	-0.253547	0.00454169	-0.859336	-0.281252	-0.174573	1.53708	-0.392932	-0.971788	-0.204282	-0.385008	-0.134699	-0.326934	-0.734199	-0.494193	0.654554	-0.384997	-0.109657	-0.30866	-0.0860449	0.14853
CRTAP	-2.86496	-1.57611	-0.130608	-1.11246	-0.604695	2.05539	-1.37904	-0.144712	-0.810588	-0.879934	2.36418	-1.30803	2.15305	1.2584	-0.00113726	-1.11509	-2.24482	1.96947	2.21013	0.286066	-0.572391	-1.17929	1.1686	2.16452	0.390009	1.0526	1.18165	-0.149452	-0.520584	2.40152	-0.816783	0.0497573	2.54559	-0.495878	-0.757213	-0.727424	-1.50738	-0.774738	-1.20253	1.57349	2.20268	-0.434708	0.0325029	-1.01468	1.82451	-2.06715	-1.51332	1.60496	-1.42761
SLC25A12	0.901597	2.27346	0.238125	1.81111	0.374473	0.538896	1.86177	1.30073	1.59632	0.350467	-0.00285154	1.04828	-1.34429	1.4041	0.0879395	2.13581	1.18869	-0.506883	-0.607548	0.362365	0.676751	3.13424	-0.873534	0.580546	2.54612	0.213582	-0.25005	2.96687	0.440324	0.627068	0.555104	2.30568	-0.860058	-0.539588	-0.120085	0.556764	0.894154	0.562043	2.18039	0.0400921	1.09559	1.37382	0.45219	0.114255	0.134304	1.91261	1.65505	0.848694	0.315209
PALM	0.844604	-1.34282	1.1087	0.341875	1.31119	0.0359092	-1.6671	-0.236064	1.38126	0.136036	-0.108983	-1.73322	0.903225	1.06967	0.391296	-0.280927	1.98353	0.658971	1.06817	0.6345	-0.0764934	0.45612	-0.69803	0.22706	1.07069	1.9663	0.520186	0.255906	1.16299	0.998987	0.585888	0.498568	0.944955	0.605123	-1.51564	1.5298	0.381621	-0.284695	0.159399	0.465405	0.796448	0.802407	1.56091	-0.148687	-0.139437	1.63377	0.560827	0.77151	-2.17245
ATP6AP2	0.300278	-0.783578	0.730323	2.51978	-0.531318	0.0880301	-0.852962	-1.01265	-0.828175	-0.242301	-0.359788	0.208648	-0.381256	-0.605621	0.56588	-0.175862	0.333273	0.568717	-0.0227326	-0.0248131	-0.999378	-0.820476	0.450868	-0.0129986	-0.029222	0.161599	0.522746	-0.808559	0.933694	-0.172212	0.00689126	-0.443617	-0.221522	-2.07609	-0.0159887	-0.569363	-0.0123932	0.364142	0.17017	0.220294	-1.0817	-0.64026	-0.724752	0.75038	0.174738	-0.917425	0.861667	-0.387574	-0.433842
RNASEH2A	-0.00383765	-0.819864	-0.620339	-1.41788	-0.489356	-0.126896	-1.14207	-0.41412	-1.34676	-1.02088	-0.501942	-1.06005	-0.302315	-0.16167	-1.1057	-1.22621	0.007933	-0.00585765	-0.301048	-0.928064	-0.491731	-1.78213	-0.260044	-0.771717	-1.50009	-0.328365	0.375327	-0.639236	-1.57327	-0.096418	0.709442	-1.05978	-0.781274	-0.687848	-0.293263	-1.02829	1.38475	-0.83779	-1.23561	-0.315941	-0.656589	-1.01451	-1.89854	-0.480705	-0.895	-1.14644	-1.31438	-1.43462	-0.472798
EIF3G	0.305215	-0.0689724	-0.256704	0.251448	-0.0608828	0.217406	-0.211108	-0.268838	-0.467647	-0.884999	0.0455724	-0.359427	-0.250824	-0.240622	-0.0194745	-0.0412682	0.950032	-0.000877075	0.13599	0.774972	0.0246039	-0.276158	-0.596197	0.352841	-0.0452613	-0.122616	-0.162468	-0.654528	-0.151236	-0.185534	-0.776485	-0.328972	0.139731	0.106423	-0.653725	-0.216777	-0.367821	0.436396	0.406071	-0.112278	0.110979	0.107419	0.0585641	-0.435388	-0.173378	0.196306	0.303357	-0.389598	0.0285986
EIF3J	-0.131773	-0.447091	0.507839	-0.0564446	-0.0135248	0.39891	-0.259765	0.148268	-0.382089	-1.10663	0.315053	-0.418834	-0.215701	0.0208285	-0.193745	-0.00983494	0.316199	-0.399785	0.205214	0.0734431	-0.31332	-0.646916	-0.46126	0.476363	0.0838198	-0.592515	-0.249764	-0.116283	-0.728388	0.2311	-0.224056	0.0983073	0.155737	-0.591957	-0.0647306	-0.821061	-1.29439	-0.248117	-0.0431725	-0.249065	0.322349	-0.694663	-0.855529	-0.496865	0.262186	0.324896	-0.131476	-0.102933	-0.471249
CBR3	-1.12801	-0.711876	-1.2703	-2.35102	-1.90031	-1.65235	1.13489	-0.65402	-0.67958	1.15744	-1.70083	0.155316	-1.66842	-0.184233	-0.0485357	-1.38405	-0.110036	-1.2913	-1.75195	-0.874256	-0.660333	-1.80672	-0.548137	-2.70247	-1.10086	-2.24434	-2.03436	-0.326479	-2.29923	-2.86101	1.7311	-1.96319	-2.12741	0.712865	-2.08872	-1.6336	1.01583	-2.0467	-2.11623	-1.0979	-1.52054	-1.15198	-3.30098	-0.197847	-1.66498	-2.25426	-2.87512	-1.92453	0.285887
PSMD10	0.0119457	-0.25411	-0.411604	-0.0181925	0.333523	0.0434722	-0.524345	-0.142515	-0.179098	-0.31634	-0.570489	-0.151401	-0.606284	-0.650555	-0.198955	-0.472417	-0.612868	-0.329847	-0.0393387	-0.686861	0.389622	-0.522837	2.086	0.0121839	0.0563579	0.313115	0.44477	-1.22691	-0.765419	0.157975	0.707515	-0.306152	-0.217725	-0.715178	-0.118421	-0.452378	0.699105	0.4197	0.12439	0.0550092	-0.26894	0.0916882	-0.367161	-0.51739	-0.208558	0.0689392	-0.212204	-0.492012	-0.4352
IDH1	-0.684454	-0.173164	-0.88775	0.174715	0.183261	-0.17561	0.501183	-0.146595	-0.33578	-0.134056	-0.204788	0.147639	-0.498732	-0.171502	-0.332614	-0.380108	-0.344827	-0.854119	-0.240512	-0.513811	0.188994	0.369855	0.539227	0.596947	-0.498164	-0.16893	-0.753829	-0.58332	-0.310589	0.195396	-1.3571	-0.823739	0.190697	0.521256	0.263695	-0.176408	-1.17786	-0.969951	-0.456367	-0.598432	0.369478	-0.395181	-0.677126	-0.0874497	-0.192	-0.00612136	-0.0670803	-0.0959943	-0.0314777
ATRN	0.114939	-0.761908	-0.388138	0.492122	-0.866154	2.18349	-0.392931	0.254623	1.66393	-0.280487	0.297084	0.445918	0.883505	1.08683	-1.07436	2.87239	-2.66126	0.232043	-0.359055	-0.351658	0.682543	-1.19063	-0.481531	0.498071	0.401386	-0.191228	0.598534	-0.402044	1.08491	1.06507	-0.138522	-0.104587	1.12249	0.605412	1.16761	-0.0986274	-0.193101	0.146537	-0.997916	1.85996	1.67658	0.726472	0.505196	1.75714	2.25084	0.881138	0.444271	1.28532	-0.418063
RBBP9	0.854896	-0.405406	-1.24711	0.826494	1.98495	0.252934	-0.343212	0.615419	1.12699	0.350292	0.335592	-0.481104	0.803867	-0.3289	0.480031	0.534599	-0.536999	-0.42914	0.572604	-0.936694	-0.102109	1.15057	-0.868032	0.671417	1.03572	0.0129841	0.441379	-0.0187544	1.1053	0.800514	-0.406224	0.392674	0.403499	-1.09567	0.103531	0.407173	0.653186	0.743579	0.52804	-0.203082	0.0800476	1.94837	-0.178835	-1.00382	0.488163	0.771179	0.584896	0.850062	-0.532714
ARL6IP5	-0.345618	0.565374	0.922195	0.321511	1.27722	0.551973	1.33009	0.961599	0.96113	0.0655891	0.616163	0.610405	0.697998	1.54304	0.121649	0.289472	0.251704	-0.0711255	-0.312567	-0.010554	0.101037	1.41866	-0.494211	0.99998	0.745474	-1.71266	-0.654216	1.01611	-0.620906	1.18771	-0.111347	0.357708	0.0859545	1.67808	-0.342457	0.317768	-0.620025	-0.671308	0.324831	-0.316834	1.09506	0.685572	-0.711228	0.232424	1.19352	-0.547739	0.401448	1.09648	1.1354
DYSF	-0.439136	2.05463	-0.777316	-1.27882	0.663002	-1.60709	1.59935	-1.05398	0.27799	-1.27599	0.927147	1.86757	-0.41927	-0.614063	-0.823652	-0.226559	-1.90274	-1.29477	-1.06448	-0.372784	2.60225	1.02609	2.21784	0.317892	1.73344	0.0317647	-1.18356	2.41686	-0.448133	-0.537518	0.057779	1.98374	-0.66725	-0.251036	2.38632	-0.287739	-0.142408	-0.0530256	0.770729	-0.485781	-0.403835	-2.05222	-0.0468612	2.26085	-0.000651746	-0.188077	-0.124102	0.655613	0.909832
BCAS2	-0.49633	-0.17776	-0.0249471	-0.318092	0.0964298	-1.14416	-0.871613	0.00363482	-0.221059	-0.6266	-0.576682	-0.748913	-0.701743	-0.948452	0.43524	0.487006	0.194996	-0.839389	0.143432	-0.127142	-0.150784	-0.260828	0.0446809	-0.267404	-1.17953	0.127764	-0.765552	-0.873765	0.296185	-0.586534	0.167388	-0.0791663	-0.167687	-1.41923	0.173853	-0.431518	-0.791055	-0.393666	-0.470931	-0.806919	-0.910348	-0.199046	0.286971	-1.03886	-0.593783	-0.427302	-0.247439	-1.54973	-0.506082
DCTN3	-0.163865	-0.312574	0.195605	0.30233	-0.0747614	0.263337	-0.294933	-0.339335	-0.123125	-0.140823	0.0213242	-0.24724	0.0296574	0.00996685	-0.122282	-0.548827	-0.781739	-0.242335	0.386395	-0.444386	0.790755	-0.410905	0.153093	0.339067	0.467344	0.0553979	0.105757	-0.7328	0.162348	-0.277353	0.686689	-0.116079	0.352847	-0.0359901	-0.000107686	-0.295962	-0.458509	-0.138966	0.0952573	0.304174	-0.368674	0.082767	-0.371442	-0.204285	0.129359	-0.0285973	-0.0133793	-0.179562	-0.534646
DNAJC8	0.0168875	-0.911271	0.106945	0.28401	-0.458492	-1.06003	-0.846459	0.549338	-0.207308	-0.358053	-0.948373	-1.40581	-1.09117	-0.309693	0.565671	-0.742776	-0.424989	-1.40932	-0.551087	-0.162982	-0.429215	-0.317634	0.219422	-0.300977	0.18176	-0.133968	-0.897746	-0.252098	-0.229983	-0.739794	-0.791127	0.0104332	-0.679673	-0.256456	-0.530045	0.407556	-0.153388	0.531689	0.298975	-1.45929	-0.383011	-0.287362	0.117578	-0.386081	-0.69251	0.323295	-0.141262	-0.642595	-1.41502
SMNDC1	0.0551961	-0.876031	0.110016	-0.133127	-0.0814213	-1.08222	-1.58591	0.270529	-0.496386	-0.228606	-0.396632	-1.43904	-0.853936	-0.49899	0.396987	0.94725	-0.123297	-0.267522	0.299468	0.179871	-0.340829	-0.893504	-0.449306	-0.712258	0.0671304	0.30981	-1.11867	-0.801148	-0.890576	-0.609177	0.0567379	-0.448283	-0.574885	-0.496461	0.0281533	0.0976877	-1.2445	0.427058	-0.25882	-1.13338	-0.847002	-1.32993	-0.369278	-0.121353	-0.133251	0.62393	0.289818	-1.57097	-0.774256
ATP5PD	0.270204	1.92493	0.0597506	0.827834	0.855813	-1.10094	2.0203	0.464105	0.852852	0.895041	0.0410223	1.66059	-1.06913	-1.00732	0.186009	1.07597	0.749923	-1.57408	-0.716669	-0.0545233	0.218886	1.55317	0.0335816	-0.567002	1.36044	-0.0249619	-1.55023	1.68724	0.158993	0.167539	0.145711	1.00536	-0.567379	-0.987746	-0.275429	-0.376998	0.194283	0.486733	1.5737	-0.936301	-0.740058	0.173385	0.256323	0.172665	-0.174964	0.622606	1.14492	0.280722	0.911228
FLOT1	0.467027	-0.668385	-0.263938	1.29422	1.56279	-1.68032	0.0239252	1.15299	1.37512	-0.462746	-1.21647	0.218821	-0.894307	-0.773965	0.394725	0.959876	0.918137	-2.33772	-1.33616	1.10429	2.75382	0.848915	1.06899	-0.858313	1.15503	-1.19813	1.4191	0.473405	0.352033	-0.297058	0.11295	1.5	-1.68226	0.283128	2.3822	-0.158931	-0.628774	0.69317	1.09359	-1.35557	-1.04548	0.909723	-0.140361	2.15947	-0.97797	1.53671	1.29106	0.102077	-0.506302
ATP5MG	1.08239	2.25733	1.10239	1.15714	0.80262	-0.584074	1.81097	0.769375	0.211266	1.07304	-1.06e-05	1.2242	-0.188091	-0.2025	0.767368	0.674376	1.25306	0.40402	-0.333102	0.115986	-0.28513	1.64043	-1.04212	-0.373813	1.30421	0.963293	-0.223103	2.07293	0.156485	-0.159126	-0.554286	0.968697	-0.61891	0.393868	0.524372	0.187587	0.265247	1.0739	1.47439	-0.955639	-0.120206	0.769032	0.564373	0.586265	-0.594268	0.544193	1.16999	0.177633	1.57921
GLRX3	-0.161834	0.982039	0.263107	-0.576343	-0.489188	-0.127606	0.816301	-0.319457	-0.696984	-0.0295818	-0.0597839	0.710966	-0.37647	-0.695784	-0.193843	-0.485186	0.115698	-0.324927	-0.284743	0.0215241	0.719087	-0.708275	0.559291	-0.041705	-0.412074	-0.715848	-0.744201	-0.425313	-0.669903	-0.0949693	-0.369985	-0.27691	-0.264752	-0.792362	0.0483744	-0.925095	-0.603514	-0.411529	-0.794033	-0.270266	-0.428022	-1.04705	-0.358519	-0.151381	-0.303224	0.0886502	-0.496067	-0.575671	1.65572
RSL1D1	-0.57654	0.404306	0.965955	0.748825	0.713171	-0.568541	0.276881	0.647321	0.719961	-0.00863811	-0.442086	0.889476	-0.865603	-1.3744	0.842713	1.14836	0.980057	-1.08896	0.413438	1.34848	-0.337123	0.377914	-1.5281	-0.196917	0.637645	2.05514	-1.25095	-0.429704	1.07472	-0.475448	-0.490517	1.94985	-0.415579	-0.727865	-0.572771	1.06052	-0.231133	-0.551423	0.950586	-0.671879	-0.928163	-0.295087	-0.0687768	-0.443634	-0.881181	0.157446	0.548363	-1.50974	0.150539
WFS1	0.853123	-0.571265	-0.579877	1.10497	1.58335	1.48871	-0.406292	1.55997	0.145415	0.100338	-0.270681	-1.52518	-0.982994	-0.128319	2.02473	2.98679	0.513946	2.43814	-0.850709	-0.253184	0.0726539	0.485617	-0.91119	0.87906	1.32376	1.18837	0.957177	-1.08319	-0.346926	1.34011	1.78111	0.465707	-0.275111	-1.43702	-1.05082	-0.573765	0.627689	-0.125249	1.40992	1.30696	0.683667	-0.141937	0.712851	-0.562598	1.10003	1.34469	1.46374	0.208998	-1.11954
SNCG	2.62243	0.106399	3.92328	-1.8271	-1.19063	-2.61078	0.0491017	-1.14946	1.98503	2.75903	-1.36556	1.59806	0.0540204	1.22996	-0.526307	0.714485	-1.9699	-0.984289	-0.904768	2.91173	0.0739007	-0.493387	-0.687048	-3.76003	-0.826062	0.986127	-0.215868	1.10465	-1.92466	-1.44187	1.41043	-0.554281	-0.353088	1.11786	-3.14951	0.824651	-1.86562	-0.745214	-1.81097	-0.722863	-1.5713	1.54827	-0.581906	0.704369	1.08622	-0.431643	3.28931	0.0849044	0.36362
SRP72	-0.0632165	-0.533786	0.256865	0.759596	0.639761	0.0180599	0.438245	0.235424	0.226717	-0.101377	0.796119	0.0741026	-0.300218	0.140988	0.454628	0.684545	0.114297	-0.748623	0.166484	0.453277	-0.0690917	0.110344	-0.707622	0.812025	0.232022	0.235349	-1.52485	-0.0450284	0.276302	0.653543	-0.428982	0.560233	0.616357	-0.804615	-0.211576	-0.283726	-0.480522	-0.97935	0.828144	-0.815166	0.512871	-0.540544	0.481579	0.0210589	0.49751	0.984835	0.852381	0.168097	-0.111714
DDAH1	1.61877	0.311614	0.754717	-0.993816	1.08597	-0.595362	0.585024	-1.57719	-0.675992	-0.158682	-0.415905	-0.528249	-0.692738	-0.130796	1.87269	-0.855618	-0.998657	-1.33265	-0.391157	-0.12713	-0.58813	-1.00858	-0.389658	-1.62837	-0.44817	-0.440857	-0.111425	0.228507	-1.77395	-1.22728	1.55024	-0.798544	-0.921989	-0.76296	-1.78263	-0.175622	1.96215	-1.72499	1.31937	-0.720086	-0.261708	-1.20153	0.169811	-0.252489	-0.80602	-0.303811	-0.340093	-0.508313	-0.879165
MTA2	0.467303	-0.544706	-0.522878	0.358818	0.657813	-0.321188	-0.408576	-0.174834	-0.0425436	-0.837496	-1.19758	-0.876562	-1.16674	-0.952446	0.000120205	-0.0713858	0.492132	-0.609587	-0.188928	0.484305	0.255688	0.228501	0.118935	0.230925	-0.0812211	0.655116	-0.901489	-0.541238	0.298084	0.0122398	-0.120679	0.730965	-0.0675633	-0.225984	0.211756	0.155149	-0.468218	0.310314	0.0515318	-0.583703	-0.0446452	0.0220837	0.518588	-0.189881	-0.0411961	0.425092	-0.0193542	-0.251208	-0.357523
STK10	0.369942	-0.382208	-0.190313	-0.836334	-0.957248	1.3586	-0.485535	-0.606543	-0.871446	0.0824776	1.22781	-0.344079	-0.723499	0.429001	0.240741	0.750821	0.215127	-0.856905	0.503699	0.063647	0.897552	-0.480833	1.70267	0.507156	-0.643674	-0.979863	0.854197	-0.200381	-0.244461	-0.62512	-0.562123	-0.680509	0.316549	0.714103	0.596576	-1.47801	0.264323	-0.236659	-1.66758	1.03305	0.0433029	-1.13577	-0.660043	0.910801	0.857796	-0.138179	-0.377617	-0.490741	-0.558053
TOMM70	0.103934	0.191731	-0.344638	1.30003	1.7029	-0.740475	0.509646	0.799397	0.809983	-0.0244029	-0.35438	0.400241	-0.895066	-1.42249	-0.213121	0.785179	1.14325	-0.487347	-0.12604	0.412826	0.21173	0.0922861	-0.80118	0.369372	1.15988	0.0144687	-1.02837	-0.35421	-0.0810341	-0.166063	0.296071	1.11892	-0.0900199	-0.185071	-0.9318	-0.0939984	0.208034	0.408728	0.963928	-1.11238	-0.499397	0.350625	0.122429	-0.736689	0.422934	0.317161	0.933894	-0.46845	0.55357
MYO1D	-0.0807106	-0.0546347	-1.35216	0.145756	-0.0907132	0.72209	-0.184136	1.23086	0.516741	1.8867	0.467674	-0.451753	1.06359	1.35226	0.719115	1.09322	1.26531	0.844432	0.257211	1.67618	0.541092	1.19535	0.423509	0.35973	1.56912	-0.0244803	0.0849467	1.3622	1.56376	1.18688	-0.814211	0.216145	0.731109	0.908663	-1.90606	0.482302	-0.993535	0.459132	0.317905	0.126973	1.74543	1.9688	0.776332	0.396642	0.545497	1.35492	0.592639	1.56439	-0.733984
SEC24D	-1.53806	-0.565585	-0.232193	-0.677662	-0.802699	2.79438	-0.575014	-0.0894025	-1.08887	-0.225924	1.92819	-0.312723	2.75997	1.98478	0.104197	0.307262	-0.976521	2.09471	2.23837	0.296301	-0.484642	-1.06535	-0.542242	2.77128	0.518121	1.10644	2.05548	-0.277536	0.683377	2.29998	-1.76715	-0.0227046	2.66203	0.944632	-0.0415859	-0.512998	-0.312164	-0.698811	-1.06041	1.99152	2.21978	-0.839466	0.748248	-0.975315	2.11284	-0.294433	-1.37964	1.09106	-0.32242
UFL1	-0.118958	0.0344254	-0.0817513	0.524951	1.05768	-0.66972	0.697372	1.26776	0.698571	0.0770894	0.690309	0.0190762	0.603871	0.592134	0.805554	1.41267	0.103195	0.305276	0.222835	0.493582	0.0478284	0.477223	-0.538278	1.34337	0.740606	0.241555	-1.58183	0.328855	0.825813	0.559466	-0.751291	1.06486	0.354352	0.21876	0.331723	0.629156	0.219709	0.748314	0.566418	-1.52751	0.36161	0.889061	0.608461	0.0997432	0.607398	1.69965	0.462671	-0.0557035	0.444697
SORBS2	0.343615	0.651924	-1.1422	0.818007	-0.397633	-1.37974	-0.315473	-2.80002	0.405167	1.99106	0.402159	-0.428169	0.241416	-0.543177	-1.18379	-0.23498	0.633407	-1.24338	-0.546877	0.379659	0.779412	0.71352	0.307139	-0.471925	0.0544208	0.693221	-0.153263	1.71675	1.08406	1.47961	2.91886	-2.62235	0.22338	0.881661	-0.4738	0.487946	-1.1442	0.577866	0.461238	-0.643909	0.315083	-1.28021	-0.979927	1.40094	-0.400493	-0.396306	0.515925	-0.271373	-0.563578
UBXN7	0.328976	-0.89541	-0.18571	0.174341	0.0412921	-0.0485837	-0.503782	0.65135	-0.256118	-0.93281	0.264149	-1.13804	0.591922	-0.365807	0.429698	-0.903461	-0.0528842	-0.382866	-0.534281	-0.000211578	-0.737522	0.0610196	0.119849	-0.743513	0.318244	0.275927	-0.280123	0.431042	0.611033	-0.498231	0.0116128	0.710202	-0.661977	0.533805	-0.194438	0.295791	0.365563	0.787724	0.194325	-0.617762	-0.680131	0.551026	0.449728	-0.41869	-0.347373	-0.46563	0.867481	0.405346	-0.403079
SUN1	-0.319485	-0.304366	0.914738	-0.910284	0.521315	-0.347241	-0.119615	-0.0491248	-0.274285	-0.29203	-1.0274	-0.431285	-0.25253	0.304193	-0.0730307	-1.10621	-0.353545	0.662747	-0.646125	-0.480974	0.0429722	-0.256543	0.220663	-0.932684	0.205388	0.558836	0.0107739	1.02717	-0.280568	-0.482685	0.56882	0.360249	-0.137391	0.364001	0.0528343	-0.530869	-0.453911	0.219441	-0.185956	-0.0708143	-0.792209	-0.075518	-0.648726	0.847896	0.0909427	-1.27766	-0.862217	-0.833079	-0.293283
PLPBP	-0.678397	0.267902	-0.301678	-0.0732949	-0.145947	0.386376	0.0567783	-0.412142	-0.551269	0.0877773	-0.261567	-0.430929	0.474928	0.73425	0.146633	-0.583059	0.714818	0.0669452	-0.0586719	-1.30535	0.330146	-0.428114	0.362942	-0.698616	-0.38692	-0.628651	-0.363652	0.221091	-0.597192	-0.233312	0.832063	-0.285082	0.109899	0.903269	-0.287689	-0.953585	0.070607	-0.35705	-0.54376	-0.349186	0.0725309	-0.557585	-0.845377	-0.743083	-0.0222312	-0.109051	0.00310898	-0.403088	-0.633724
ERLIN2	-1.21085	-0.64566	-1.9327	0.906085	2.89635	-0.135708	0.883232	2.50611	2.59047	-0.49174	-0.315291	-0.159211	-0.216526	-0.930329	1.42409	1.60374	1.25721	0.422859	0.321879	-0.818988	1.3125	2.07713	-0.31548	0.84808	2.06102	0.501008	-1.11523	-0.357867	0.834916	1.48318	-0.140502	2.50496	0.117016	-1.37934	-0.441935	0.50294	-1.05904	0.92763	1.67675	-1.09034	0.0688551	1.71912	-0.133742	-0.0901741	1.39172	0.913064	2.16353	0.445699	-1.53988
PRPF6	-0.597104	-1.05755	-0.288792	0.376265	0.757912	0.0551632	-1.0004	0.350694	1.05113	-0.166215	0.212094	-1.3594	0.397687	-1.36382	0.74334	1.0431	0.622453	-0.898026	0.452324	0.855585	0.253802	0.355435	-0.39732	0.439271	-0.0350333	0.406119	-0.0446885	-0.731333	0.307597	0.330756	-0.454646	0.937061	-0.164965	-0.374823	-1.30002	0.889738	-0.927057	-0.480491	0.309722	-0.0560706	-0.666247	0.0819295	0.270404	0.0612797	-0.145444	0.466241	0.548283	-0.726212	-1.31937
ENDOD1	0.00925491	1.38507	-0.509053	0.558289	0.983851	-0.271531	0.836506	-0.898632	-0.0948096	1.45482	-0.106691	1.11775	-0.284709	-0.269172	-0.300903	-0.234986	0.450583	-1.67849	-0.975244	0.185622	0.0625045	0.701631	-0.291581	-0.222463	-0.235301	0.802154	-0.151773	1.62734	-0.209492	-0.740118	1.42817	0.253554	-0.825799	-0.980805	-0.953705	-0.980797	0.149303	-1.0535	-0.0325551	-1.29371	0.257063	0.520599	-2.51481	0.227717	0.166685	-0.659078	0.571539	0.390663	0.750355
GLS	-1.04349	-0.326391	-0.385015	-0.499396	1.43093	-0.374867	0.153527	0.768596	0.251633	0.486194	0.298125	-0.11534	-0.0975784	-1.29364	-2.49262	0.420022	0.76446	-0.315636	0.618325	0.68045	0.585431	-0.300064	-0.282019	1.05647	0.257201	-0.0417788	-1.1996	1.60928	0.323936	0.566384	0.476912	0.239135	0.614303	-0.306074	-0.751995	1.43092	-0.260009	-0.519494	0.559258	-0.109679	-0.503709	0.426211	-0.190228	2.30209	0.840178	-0.0643929	-0.575561	0.107944	0.7612
AP2A2	-0.00851523	-0.653084	-0.8117	-0.315244	0.855624	1.06521	0.420008	0.872227	0.179707	-0.727399	0.530553	-0.0727078	0.431563	0.283682	0.653911	-0.0123096	0.188641	0.189532	-0.400716	0.0355092	0.41485	0.161635	-0.349612	1.06578	-0.0424963	-0.132213	0.266624	-0.349049	0.297624	1.03859	-1.26686	0.365988	0.817668	1.0657	-0.247097	-0.680877	-0.555149	-0.0640536	0.262401	0.23312	0.683778	-0.312593	0.0218945	-0.562856	0.897741	-0.193653	0.559973	0.1244	-0.910464
SEC31A	-0.608465	-1.09819	-0.605118	0.01756	0.305844	1.32753	-0.60133	-0.197134	-0.414692	-0.670666	1.32328	-0.962056	1.30354	0.426324	0.377968	0.0273777	-0.508829	0.77407	1.11333	-0.323382	-0.568424	-0.353631	0.0782447	1.99529	0.496765	0.325652	0.453761	-0.666489	0.471012	1.52684	-0.674842	0.0687179	1.52307	-0.0890365	-0.520215	-0.250323	-0.917734	-0.339753	0.123982	0.709662	1.33085	-0.11816	-0.289261	-0.476353	0.959761	-0.509966	0.2193	0.418526	-0.795819
HEXIM1	2.94257	-1.1407	-0.449704	0.834795	1.99132	0.127968	-1.24157	1.18786	0.785569	-0.811772	-0.104297	-1.27053	0.392441	-1.36378	1.33499	0.542645	-0.295616	0.9031	0.806757	-0.180946	-1.49522	0.183286	-0.86332	-0.593105	-0.0345196	1.20721	0.846354	-1.24956	0.608253	-0.874634	-0.385454	0.13879	-0.314425	0.5431	0.331353	1.17685	-0.27165	0.323269	0.640494	0.138436	-0.494705	0.422834	0.783728	-0.045032	-0.138187	-0.652272	0.727215	-1.10225	-1.15417
SCAF4	0.703127	-0.878401	-0.362628	-0.26166	1.06325	-0.763162	-0.731399	0.47603	0.238695	-0.867375	-1.39816	-1.22333	-1.21203	-0.932545	1.07774	-0.145189	3.58327	0.20503	0.404021	-0.166241	1.74545	-0.185772	0.236332	-0.49191	0.0650572	0.411954	-0.786649	-0.761507	0.224207	-0.535711	0.261241	0.128213	-0.731065	0.343795	0.0711496	0.720436	-0.179119	0.225297	0.246936	-0.686307	-0.966293	-0.445474	0.33481	0.75873	-1.12259	0.33231	-0.00412472	0.0943038	-0.973849
NDUFB4	0.539768	2.13968	1.13647	1.13456	0.561524	-0.0146157	1.99517	0.157899	0.152512	0.617345	-0.0920769	1.04953	9.57e-05	-0.829963	-0.0388798	0.324393	1.52845	0.426728	-0.118823	0.262612	0.257432	1.25737	-0.218351	-0.17488	0.802753	0.346682	0.454508	1.62702	-0.357689	-0.129286	-0.58414	0.825846	-0.142034	0.534731	-0.282721	-0.0328553	0.676926	0.842725	1.53864	0.225515	-0.053238	0.257168	-0.116589	-0.430315	-0.424811	0.125792	1.17543	-0.579564	1.92315
NDUFA7	0.672871	2.05707	0.800797	0.876886	-0.0420791	-0.21955	1.7254	-0.00819372	-0.391391	0.921434	0.114651	0.876712	-0.598716	-0.740949	0.0411162	0.00484535	1.0237	-0.126876	-0.55096	0.351116	-0.219053	1.60835	-0.115118	-0.261729	0.573525	0.477111	-0.258699	1.97354	0.490146	-0.797782	-0.50016	0.0468355	-0.524568	0.480646	-0.731171	-0.59798	0.705327	0.488436	1.00819	-0.183365	-0.280518	0.537688	-0.0637835	-0.736269	-0.750472	-0.297434	0.904966	-2.04006	1.89182
VAMP5	-1.41145	0.735455	0.68086	-1.33533	-1.86542	-1.22856	-0.0076481	-1.51395	-0.982677	-1.35899	0.149744	0.23641	0.397372	0.18959	-2.45056	-2.54303	0.443809	0.183289	-1.01017	0.358119	1.40549	-1.72011	0.0956824	-0.698275	-1.33097	3.31463	-0.153701	-0.136599	-2.79739	-0.00423923	0.552776	-0.30801	0.127252	-0.230819	-0.832417	-1.21322	-0.0544889	-1.65002	-1.74333	-0.530395	-0.739946	-1.06615	0.310537	-0.98424	-0.103044	-1.65954	-1.31903	0.484375	-0.118333
LETM1	-0.0468526	0.0437116	1.11343	1.89914	1.18015	-0.8941	2.03083	0.844735	0.487201	0.233476	-0.46939	1.00103	-1.23566	-0.617295	0.590181	1.63999	1.94314	-2.38653	-1.29762	0.700594	0.794135	0.707189	-0.806132	0.271431	0.421565	-0.548986	-2.66889	0.271802	0.297724	-0.0108526	-0.165759	1.22096	-0.55012	-0.805277	-0.738507	-1.18815	-0.524193	-0.374663	1.49691	-1.55729	0.218291	0.170761	0.871147	0.858883	0.0953789	1.85467	1.29513	-0.197576	0.232509
ZRANB2	0.696203	-0.543113	-0.366597	0.407948	1.003	-0.814352	-0.715871	0.58052	0.0470329	-0.898772	-0.157421	-1.01116	-0.135876	-0.70406	0.562081	-0.15764	0.327873	-2.01156	-0.722709	0.179042	-0.222007	-0.117667	-0.096581	-0.278027	1.36602	-0.15268	-0.496381	-1.41724	0.620308	-0.761117	0.434964	-0.0958258	-1.02809	-0.628541	-0.448519	0.101125	-0.687608	1.26034	0.109166	-1.23167	-0.843945	-0.72163	0.146744	-1.30927	-0.567504	-0.554438	0.594138	2.65601	-0.469388
SNX4	-0.0934632	-0.0657117	0.700929	-0.719444	-0.178049	1.50172	0.785377	-0.550074	-1.01318	0.253605	0.385375	0.107988	0.894695	0.833543	-0.225114	-0.320933	0.460026	0.482113	-0.0599476	-0.856728	-0.175777	-0.850412	-0.698001	0.653723	-0.212964	-0.475195	0.956012	-0.179025	-0.824528	1.03496	-0.458981	-0.451653	1.31363	0.0836868	-0.94553	-0.836163	-0.269229	-0.50577	-0.866667	0.942379	0.91208	-0.792454	-0.248242	0.130908	1.13634	-0.922895	-0.592368	0.714522	0.24633
LUC7L3	0.0158535	-0.922691	-0.995504	0.168392	0.531467	-0.14474	-1.04355	0.222414	-0.113505	-2.67485	-0.902662	-1.67146	-1.00773	-1.53194	0.388919	-0.74637	-0.0956778	-1.69415	-0.348754	-0.721649	-1.08365	-0.320152	0.317739	0.0850793	0.415329	0.19955	0.288436	-2.09922	-0.38077	0.0449755	0.11654	0.664855	-1.23218	-2.24127	-0.981729	-0.640367	0.144399	0.303706	-0.551564	-0.31802	-0.75159	-0.159128	0.231574	-1.05333	-1.00681	-0.822794	-0.204521	2.60275	-0.511605
VAPB	1.03231	0.408757	-0.584729	0.501644	1.02875	-0.205612	0.539303	1.0044	0.200506	-0.403569	0.0314338	-0.257885	0.10632	0.20645	0.38077	0.206912	-0.290036	-0.33873	0.393612	-0.44158	-0.946043	-0.00457109	-0.62926	0.293919	1.17377	-0.590689	-0.210074	0.403305	-0.314067	0.0465981	0.820884	0.26129	-0.00720956	-0.707928	-0.19377	-0.0266099	-0.690719	0.368358	0.636899	0.0811471	0.310416	-0.0312774	-0.281407	-1.05727	0.695899	0.766744	1.03236	0.076192	-0.972499
SNAPIN	-0.525237	0.343541	-0.417149	-0.161469	-0.735836	-0.325504	0.434218	-0.682432	-0.736306	-0.565471	-0.149957	0.472038	0.0552579	0.207621	-0.129056	-1.52169	0.319304	0.454375	0.191473	-0.306655	-1.52305	-0.700167	0.365427	-0.21127	-0.0446154	-0.463889	0.457975	-0.435557	-0.384634	-0.193204	0.080575	-0.922969	0.182344	0.323955	-0.475421	-0.465061	-0.629511	-0.35115	0.0592075	0.151135	0.039499	-0.281469	-0.344451	-0.40886	-0.244572	-1.02218	-0.149949	-0.307335	1.05642
NDUFA10	1.1579	2.20844	0.784185	0.804629	1.12985	-0.163014	2.76802	1.30571	0.956024	-0.0210234	1.30623	1.86509	0.539527	-0.0397588	0.234044	1.54689	2.62297	-0.569239	-0.355863	0.72491	0.182768	1.7576	-0.260499	0.831632	1.91029	0.804824	2.4299	1.50484	0.549843	-0.503408	-0.887139	1.64715	0.232333	-0.019659	-0.349849	-0.736483	1.14665	1.12339	1.7832	-0.470659	0.525024	1.29025	0.384046	-0.428114	0.950247	1.15663	1.76901	-0.0575873	1.95042
FKBP9	-1.72137	-1.73343	-0.470431	0.247998	-0.579803	2.41059	-1.38337	-0.343015	0.497144	0.333166	3.00216	-1.82508	3.1594	2.42624	-0.919527	-0.0206275	-0.694548	2.13639	2.60786	1.20067	-0.107438	0.0249192	0.899214	2.78258	0.967346	-0.208034	1.72065	0.174552	0.374393	2.32257	-0.588368	0.355648	3.03604	-0.140817	-0.575025	0.357973	-1.47596	-1.38535	0.428135	2.5674	2.20155	0.713184	0.670336	-0.144758	2.46208	0.463492	0.0441901	1.3941	-1.43357
CELF2	-0.498051	0.630521	-1.75485	-0.0957008	-0.00809629	0.814828	0.584307	-0.222004	-0.185188	-0.993854	-0.10989	0.31727	0.25436	0.548449	-0.548583	-0.622643	0.674912	-0.173915	-0.840649	1.27633	-0.747418	0.715225	0.125768	-0.490518	-1.21879	0.145834	0.726929	-0.479835	1.00545	-0.491134	-0.076188	0.283311	-0.630507	-0.306179	0.682612	0.933496	0.457909	-1.76216	-0.69019	0.803651	0.754964	-0.380968	1.78008	-0.125567	0.502197	1.3606	-1.00778	0.160253	1.48032
PGLS	-0.534726	-0.3712	0.445755	0.0963817	-0.551983	0.190855	-0.517139	-0.290117	-0.30609	-0.105476	-0.591898	-0.127181	0.0228024	0.216803	0.55201	-0.968686	-0.134326	0.20503	-0.173679	-0.813981	-0.142973	0.0876855	0.0824226	-0.339729	-0.477315	-0.254332	0.323804	0.165473	-0.268071	-0.69562	-0.203348	-0.506656	-0.0202117	0.476288	-0.226541	0.368351	-0.241286	0.857259	0.394799	0.166023	-0.527842	0.459653	-0.310596	-0.053337	-0.489262	0.351373	0.357131	-0.528655	-0.203362
PAPSS2	-0.886859	-1.07899	-0.845546	-1.16368	-1.19918	2.28572	-1.21405	0.486488	-0.655116	-0.503072	2.10243	-0.616604	2.20655	1.20859	-0.522887	-0.622832	0.268498	1.48929	1.82688	0.0914847	0.545967	-0.583515	0.988016	2.71933	-0.531755	-0.160238	1.45298	-0.283473	0.397614	1.66596	-2.38235	0.146957	2.10693	1.08653	2.16188	-1.03296	-1.74314	-0.255216	-2.07356	1.91287	1.6283	-0.730492	0.183318	-0.842625	1.81107	-1.85355	-0.614402	1.24826	-1.33576
ATG7	0.300647	-0.178957	0.254575	0.0102287	0.0141234	0.504529	-0.0351982	0.367128	-0.188542	-0.338524	0.23288	-0.456168	0.469514	-0.0508616	-0.304086	-0.191352	0.586905	-0.483847	-0.250013	0.5366	0.627408	0.169051	1.06103	0.0494982	0.0582041	-0.407624	0.27884	-0.271903	-0.575353	-0.947662	-0.741871	0.00983881	0.584329	2.06044	1.14444	0.0931056	0.672788	-0.0876943	-0.10493	0.483752	0.28683	0.045905	-0.330686	0.71559	0.426466	0.00622909	0.57109	0.145788	-0.158277
LYPLA2	0.310503	0.0361049	0.0900446	-0.15455	0.180806	-0.425012	-0.301153	-0.307125	-0.528862	-0.523498	-0.277302	-0.268596	-0.301722	-0.663701	0.283844	-0.838368	0.203136	-0.314779	-0.441893	0.396585	-0.0985256	-0.0743979	0.821523	0.0779103	-0.1064	-1.56468	-0.135457	-0.838811	0.0869401	-0.684806	-0.754028	-0.823045	-0.077679	-1.25736	0.615304	-1.17605	-0.819058	-0.319514	-1.01416	-0.665724	-0.261543	-1.53936	0.550562	-0.535305	-0.701953	-0.595847	-0.528044	-0.66103	-0.564553
IPO7	-0.28673	-0.640675	0.0371241	0.109116	0.302767	0.119571	-0.674852	-0.442925	-0.197202	-0.996393	-0.0562841	-0.614804	0.254421	-0.736252	-0.0726924	0.0169113	-0.198145	-0.814536	0.39416	0.915886	0.793191	-0.132675	0.108473	0.340792	0.143071	0.0405754	-0.196618	-0.280038	-0.680968	0.213672	-0.701056	0.516176	0.29204	-0.37389	-0.179531	-0.625218	-0.00676653	-0.184552	0.666215	-0.186264	0.00308244	-0.133336	-0.383827	-0.595398	0.44562	0.443522	0.115046	-0.473522	-0.879007
PGM3	-1.09462	-0.182545	0.0147241	-0.786488	-1.05726	1.5832	0.0101592	-0.456618	-1.30728	-0.417341	1.14954	-0.178623	1.35871	1.41076	-0.155189	-0.403956	-0.298766	0.315175	0.9634	0.65308	0.217507	-0.650744	0.0976301	0.475184	-0.412067	-0.890653	0.942766	-0.175169	-0.0858843	0.5944	-0.614611	0.410975	1.43304	0.811234	-0.787649	-0.637157	-0.237827	-0.597767	-0.455899	1.06236	0.534256	-0.390132	0.288586	-0.183076	1.08352	0.474521	-0.715518	0.303955	-0.595021
CD2BP2	-0.614075	-0.643456	-0.185588	0.0355736	0.396413	0.570213	-0.862621	0.37977	-0.213444	-1.01291	-0.0532244	-0.721508	-0.336722	-1.2706	0.373938	0.307366	0.0458154	0.793925	0.357983	0.599834	-0.707271	0.368551	-0.279631	-0.603952	-0.508707	0.839294	0.617286	-1.34381	0.888814	-0.411599	0.543919	0.212998	-0.466923	-0.358274	-0.400046	0.342703	0.138032	0.544518	-0.288675	0.139067	-1.11673	0.374283	0.427197	-0.93002	0.0782428	0.4754	-0.045519	0.275763	-0.331776
SVIL	-0.620647	0.0626099	0.443675	0.123914	-0.656661	0.107319	-0.751226	-0.428829	-1.49966	0.689128	-0.693548	-0.710735	-0.178462	0.320044	0.653846	1.07503	-1.50325	-0.539134	-0.278524	-0.0228503	0.756035	-0.42428	-0.207048	2.20223	0.696917	0.352003	0.237841	-0.447291	-0.680052	0.484346	1.69138	1.02676	-0.625095	0.885181	-0.705994	0.643399	0.347671	-0.232971	-1.19891	-0.00618585	0.903752	1.43836	-0.227328	0.717619	-0.591312	0.153591	-0.656554	0.631857	-0.826954
AHSA1	1.03076	-0.0674534	1.05567	-0.0896152	0.985317	0.150435	-0.0609445	-0.471962	-0.735913	-1.04411	-0.0178035	0.543659	-0.307596	-0.60318	1.1423	-1.1094	0.156826	-0.0458336	0.0532325	0.0914391	-0.698787	-0.420978	0.159721	-0.577318	-0.489421	0.516079	-0.671431	-0.385118	-0.843721	-0.563111	0.400435	-0.172793	-0.212385	-1.23863	-0.585552	-0.730082	0.477483	-0.143065	-0.349471	-0.591772	-0.483938	-0.680337	-0.733117	-1.09516	-0.240374	-0.26542	-0.169831	-0.350113	0.501636
APOM	-0.176116	-0.206963	-0.318137	-0.97328	-1.21355	0.00764235	-0.739576	0.937884	2.78486	-0.468382	0.649155	2.19707	2.59325	0.827161	-0.81162	2.95258	-0.411125	0.900874	2.16149	-1.08671	2.02763	-0.405604	0.489679	-0.0121686	-0.624973	1.98402	2.24247	0.0131262	2.04232	1.31912	-0.301524	-0.755907	1.99739	-0.00370717	1.29324	0.926288	-1.33875	-0.632389	-0.906625	1.49022	1.55726	-0.215634	0.202593	1.88768	2.90198	0.40051	-0.917633	1.87744	0.928581
FMNL1	0.024709	-0.431335	-0.493609	-0.931913	0.242439	-1.18183	-0.3814	-0.630656	-1.5432	-0.748369	0.359411	-0.592395	-0.08734	-0.488832	-1.44252	-1.0143	-1.23751	0.199155	0.240008	0.110868	0.914474	-0.270468	2.26023	-0.952681	-0.862179	0.153685	-2.87033	-0.264273	-0.919022	-1.14215	-0.38295	-1.06408	-0.235397	1.62739	1.55224	-0.727155	0.227765	-1.17999	-0.627486	-2.0538	-0.933972	-0.869531	-2.26514	1.49812	-0.0410494	-0.684822	0.27115	0.105237	-0.405741
H6PD	0.616324	-0.545415	-0.458758	0.0793207	-0.39599	0.511112	0.947581	1.37624	0.474255	-0.521656	0.95596	0.369996	0.846868	1.05025	0.332918	-0.445747	-0.875245	0.718584	1.14016	-0.485971	-0.0275914	0.559832	0.396067	1.61941	0.615108	0.972241	0.21332	0.600723	-0.0527559	1.02026	-1.21937	0.366715	0.601724	-0.0394914	0.611663	0.0878842	0.817332	-0.639242	0.41553	0.238427	1.46024	0.352874	-0.533642	0.119535	0.884035	0.887816	-0.00668179	0.207026	-0.366624
SEC24A	0.359923	-0.0716255	-0.0544602	-0.19331	0.427041	1.7545	-0.332164	-0.215308	-0.383125	-0.455877	0.648303	0.095108	1.03012	0.889304	0.0376917	0.409166	-0.117443	1.01556	0.352704	-0.110565	-0.377803	-0.159997	0.123243	1.62535	-0.667927	0.0494318	1.2003	-0.299069	1.44292	1.16743	-1.05673	0.558034	1.49962	0.534731	0.0382042	-0.34185	-0.275073	0.0312664	-0.415939	1.17562	1.46505	-0.115756	0.222137	-0.150344	1.02907	0.523787	-0.12868	-0.0621639	0.265636
ETHE1	-0.0880239	0.912102	1.35212	0.739514	0.52173	-0.00159279	0.595449	-1.57699	-0.844468	1.13068	-0.124653	0.517277	-0.404481	0.0727699	-0.532991	-0.913025	-0.0846357	0.269273	0.53935	1.71916	-0.718408	0.520126	0.0903587	-0.162607	-1.24916	-1.66408	-0.680995	0.664236	-0.328103	-0.408291	-0.688558	-0.930919	0.133722	1.59841	-0.104143	-0.658315	-0.272577	-1.32579	0.131725	-0.425828	-0.54014	-0.334247	-0.455375	0.633734	-0.283578	-0.953719	-0.0259921	-0.873065	1.75643
ACSL3	1.29486	0.668686	0.0397615	-0.889804	0.383943	-0.180644	1.35819	-0.56089	-0.634632	-0.332795	-0.133989	1.12667	-0.144401	-1.08439	0.180844	0.516169	0.904497	0.0102534	-0.312197	0.308043	0.940778	-0.202534	-0.66794	-0.190722	-0.258853	-0.20706	-1.36334	-0.0915601	-1.10521	0.36667	0.0203486	-0.0300336	-0.078276	-0.20461	-0.0342036	-0.510306	-1.24129	-0.429502	0.487811	-0.186725	-0.58611	-0.0261363	-1.21561	-0.653673	-0.0599094	-0.464052	0.182704	-0.13951	1.21716
ASMTL	1.53946	-0.500575	0.541551	0.451063	0.132079	0.369095	0.064196	0.793526	-0.100663	0.0570657	0.343837	-1.00022	0.202907	0.249602	1.11377	-0.430532	0.679565	0.377806	0.219641	0.34723	-0.36215	0.826064	-1.17846	0.258507	0.461346	-0.514403	-1.10931	0.314456	0.483031	0.606494	0.0801311	0.192446	0.55129	0.719503	-0.462656	-0.0808656	-0.463953	0.628491	0.528613	-0.139133	-0.0440942	2.00494	-0.954683	0.484836	0.790159	0.204853	1.00339	-0.177118	0.822869
SNAP29	0.481406	0.332551	-0.0574854	-0.438835	-0.0709422	-0.753558	0.537186	-0.579607	-0.592759	-0.543874	-1.2133	0.820033	-1.82781	-1.27092	-0.789342	-1.46704	-0.530896	0.0473375	-0.730431	-0.164374	-0.958609	-1.15918	0.0547441	-1.2958	0.0209274	-1.4213	-1.27215	-1.1901	-0.572599	-1.144	1.60029	-0.465318	-1.26837	-0.553073	0.0383933	-0.817155	0.690515	-0.354223	-0.394819	-0.727217	-1.50951	-1.18597	-0.0816704	-0.955372	-0.819465	-0.727923	-0.749549	-0.781033	0.0726808
OXSR1	1.03702	-0.419784	-0.419226	0.314074	1.26587	0.0216756	-0.358989	0.465461	0.565018	-0.533355	-0.296072	-0.455897	-0.1724	0.373524	0.574854	-0.218302	-0.852284	-0.291597	-0.623946	-0.247327	0.372951	0.333375	0.563037	-0.234418	0.632298	-1.23184	0.0600372	-0.0481578	-0.68285	0.414325	0.266196	0.265817	-0.359994	0.0434171	0.350871	0.566431	-0.999552	0.772897	0.757923	0.0786394	-0.0154994	0.688032	0.452167	-0.0380892	-0.104102	0.110209	0.657631	-0.0259144	-0.540707
GGPS1	0.149012	-0.403624	-0.765575	0.281308	0.324996	0.337111	-0.298725	-0.397489	-0.28933	0.11567	-0.322881	-0.320507	-0.37317	0.459911	-0.44373	-0.921341	0.687808	0.112568	-0.0231989	0.22822	-0.702305	0.261394	-0.218166	0.483932	-0.0373829	0.418109	-0.492487	-0.0933886	-0.237358	-0.191788	1.092	0.00150841	0.40449	-0.429177	2.98224	-0.0203462	0.572732	0.0433955	0.044216	-0.233586	0.763153	0.0884216	0.434724	-0.0971091	0.387751	0.120163	0.20669	-0.512651	0.181817
HSPA4L	-0.866185	0.381232	2.02064	2.15511	1.26541	3.92155	0.284921	1.14811	0.737291	0.659376	-1.54498	0.839379	-2.07673	-0.863242	1.39222	0.639177	0.930394	-1.82902	-1.10122	1.63547	-0.487304	0.766802	-0.70466	-0.850337	0.32221	0.840394	3.68335	-1.06239	1.07307	-1.31954	-0.332574	0.178312	-2.83573	0.462389	-0.399152	0.467612	0.695019	0.726355	0.959718	4.10964	-0.946335	1.43253	0.812396	0.441517	-1.22351	0.585524	1.55158	-0.841599	-0.281576
PTBP3	0.88785	-0.330984	2.38875	0.938039	1.46551	0.21616	-0.499459	1.18018	0.226947	0.271111	0.636929	-0.202428	0.605831	-1.04213	0.273998	0.285728	-0.101206	-1.81873	-0.921254	1.80187	0.723569	1.15912	0.114919	1.6608	1.46324	-0.99745	0.370457	-0.21958	1.94503	0.937228	0.0282676	0.839223	-2.92547	0.394131	1.06127	1.57097	-1.106	1.81075	0.0383757	0.279547	1.44479	1.78097	0.306217	0.577216	-2.73633	0.208587	0.580075	-0.851415	-0.259749
LSM8	0.850136	-0.313956	-0.140338	-0.319433	-0.329003	-0.353983	-1.01499	-0.10294	-0.72408	-0.15647	-0.98741	-0.970379	-0.523907	-0.732437	0.739902	-1.15954	-1.13196	-1.1826	-0.997152	-1.49228	-1.44256	-0.496092	-0.390087	0.226877	-0.923266	0.47858	-0.112031	-0.549897	0.136818	0.608136	0.669726	-0.655291	0.333992	-0.217015	0.0674748	0.663717	-0.0542765	0.922736	-0.139673	-0.136518	0.60476	0.325286	-1.96475	-0.748173	0.62243	-0.564556	-0.704977	-0.175244	-0.174637
AP2A1	-1.05743	-0.341877	0.0678591	1.06189	0.764073	1.08527	0.32399	0.597992	0.689092	0.0342919	0.461239	-0.380036	0.521585	0.640639	0.570914	0.0218243	0.189967	1.02688	0.542081	-0.13697	0.535384	0.684766	-0.62914	1.44014	0.597472	0.514874	0.149711	0.232325	0.581468	0.969565	-1.06872	0.537798	0.880268	0.545531	0.886935	-0.164551	-1.33667	0.344849	0.651934	0.538203	0.914433	0.726624	0.637524	0.0113211	0.89048	-0.131809	0.833154	0.00903441	-0.224342
STAU1	-0.196583	-1.07206	0.116249	0.567217	0.486521	-0.705312	-0.715809	0.0258313	-0.319163	-0.86644	-0.148014	-0.895824	0.262582	-0.819689	0.191404	-0.00828257	-0.493839	-0.669082	0.057386	0.159071	-0.509859	0.267136	-0.477535	0.300439	-0.102602	0.236352	-0.555173	-0.270848	-0.351396	0.0287085	0.45567	0.178961	0.305722	-0.430633	-0.614995	-0.534263	-0.72412	-0.559651	0.263427	-0.367743	-0.517926	-0.0649336	0.509039	-0.658732	0.0905907	-0.00143044	-0.0348534	0.355118	-0.622384
CAVIN2	-0.579186	-0.08556	1.86329	-0.995098	-1.20125	-1.09908	0.217061	-1.65634	0.825197	0.748829	-1.06107	0.103781	-0.702687	0.664066	-1.31078	-1.15429	-1.37611	-0.95681	-0.806908	-0.28761	2.90048	0.460464	0.649537	-0.633171	-0.277097	0.522	0.537012	0.081389	-0.0394583	-0.520531	2.88698	-1.22398	-2.10618	0.553198	-0.879521	0.0505367	1.41729	-1.30279	-1.11748	-0.209784	0.0806808	-0.578102	-2.25169	0.54495	-2.02827	0.407454	-0.375871	0.157124	-0.599686
BAG2	-2.22321	-1.15241	-0.401798	-2.33952	-1.31075	0.278626	-0.756549	-1.37246	-1.64822	-1.28122	0.38247	-1.0109	0.0333873	0.66049	-1.03264	-1.39629	-1.80977	0.667798	0.504975	-1.16177	-2.14953	-2.87805	-0.607036	0.427633	-1.77766	1.41094	0.840661	-0.854516	-3.07151	0.841434	1.80761	-2.1648	0.908759	1.09704	-1.5071	-1.42089	1.71549	-2.9915	-2.30842	0.560514	-0.229113	-3.11765	-1.43935	-1.91988	0.768339	-3.38261	-3.09985	-0.532171	-0.756005
BAG3	-1.56031	1.26163	0.0956864	-0.273095	-1.24015	-0.481872	0.707191	-0.818597	-0.196044	0.120593	0.468963	1.25239	0.0149122	-1.48351	-0.96025	-0.642178	0.00429058	-0.840661	-0.569495	-0.855887	-1.29573	-0.453462	-1.20779	-0.538957	0.484451	-0.686955	-0.835268	1.21079	-0.750229	-0.013657	1.62919	1.0533	-0.770549	-0.915295	-1.2471	-0.321361	-0.141686	-0.662096	-0.0870791	-0.340596	-0.627837	0.237424	-1.63952	-0.618081	-0.887384	-1.76641	-1.48193	0.221173	1.26787
CRYZL1	-0.196509	-0.374843	0.114831	0.435787	0.377939	0.104242	-0.133166	0.185393	0.103922	0.256402	0.16055	-0.216921	0.0197892	-0.285647	1.10749	-0.156955	-0.163712	0.661529	0.0643609	0.506591	-0.634281	-0.564528	0.170776	-0.238486	-0.119201	0.75491	-0.0940526	-0.97065	-0.0555875	-0.00326458	1.16504	0.247758	0.317729	-0.0397308	-0.134828	0.453918	0.288244	0.219086	0.596206	0.0418518	-0.204256	-0.11646	-0.232424	-0.053341	0.283563	-0.0678904	0.291599	-0.114182	-0.650079
AIFM1	0.245805	1.39726	0.0640869	2.70753	1.39903	-0.691771	2.57154	2.04911	1.73353	-0.675224	-0.199953	2.4379	-1.07263	-0.296673	0.924622	2.35944	1.44625	-1.30175	-1.08837	-0.0655973	1.06846	2.13566	-1.36907	0.278323	2.17096	-0.65435	-1.60065	0.688213	1.11628	-0.1198	0.824519	1.90515	-0.76714	-0.874819	-0.0729044	-0.0198415	0.519264	1.46204	2.68908	-1.11243	0.337605	0.135694	-0.881478	0.38842	-0.332439	1.21151	1.73534	0.453646	1.59057
EML2	0.310743	0.752341	1.62907	2.04146	1.65612	-2.12461	1.17606	1.00847	1.47925	1.22723	-0.832502	1.11367	-0.920552	-0.500994	0.5848	0.0870252	1.89459	0.0094543	-1.85841	0.47309	0.380845	1.08422	0.754202	-1.32567	0.494595	-0.335729	-0.749625	-0.16157	0.731188	-2.17295	-0.0181437	0.166395	-1.23852	0.667912	1.08183	0.220295	-0.0907038	1.74258	1.38449	-1.46238	-1.2422	1.52895	-1.66156	0.373802	-0.727595	1.75899	3.45721	-0.39789	0.485018
BPNT1	1.43377	-0.269728	-0.330594	1.48199	1.58835	-0.293263	-0.191448	0.533374	1.27899	0.084679	-0.487801	-0.816012	-0.415083	-0.579932	0.824826	0.415552	0.0374995	-0.244945	-0.629784	0.557344	0.282023	1.3324	-0.410384	-0.214642	0.849112	0.457382	-0.143472	-0.366597	0.660717	-0.0840657	-0.315558	0.601322	-0.397862	0.398184	0.341134	0.94375	0.474614	2.36061	1.14286	0.023037	-0.141494	1.75462	0.639511	-0.564221	-0.302732	1.20173	1.38662	-0.443637	-0.22828
DDAH2	0.806258	-0.697269	0.661891	1.39282	0.553581	-0.140513	-1.02476	0.189237	1.08462	1.06452	-0.519226	-1.69812	0.182794	0.176888	0.947777	-0.593051	-1.10009	0.187499	-0.219913	-0.969196	0.268024	0.82078	-1.01574	-0.497823	0.868325	-0.0867596	0.197854	0.609869	0.490528	-0.302239	0.117178	0.162567	-0.137504	1.24277	-0.418509	2.07637	-1.8598	0.101394	1.13241	-0.130941	-0.378512	1.96158	0.207574	-0.46939	-0.302907	1.34977	0.575331	-0.685048	-1.0459
TXNDC12	-0.523337	-0.728848	0.282345	-0.678319	-0.836002	-0.135104	-0.512934	-1.2942	-0.464965	0.0593219	-0.173153	-1.12052	-0.153811	0.311549	0.00422115	-1.44833	-0.88902	0.116796	-0.0068991	-0.41392	-1.27279	-0.667402	0.718128	-0.555033	-1.73455	0.00573163	0.277944	-0.323082	-1.113	-0.368052	0.190502	-0.784319	0.0813522	-1.0065	-0.310463	-1.0415	-0.459127	-1.24517	-0.401965	0.00847648	-0.412546	-0.879389	-0.454103	-0.428793	-0.410538	-1.08047	-0.976133	-0.630008	-0.623238
EFEMP2	-1.13619	-0.312882	0.618724	1.72679	-0.873943	1.48999	-0.811059	0.67335	-0.0766015	0.176467	2.0475	0.518963	2.20562	1.88104	-1.92128	1.28329	-1.38768	2.06274	2.56992	1.18922	0.661369	1.0098	-0.747771	1.53992	0.266085	2.44494	2.12712	0.240919	1.43924	2.25202	-0.396832	0.679758	1.19062	1.09928	-0.256009	0.656044	0.558542	-1.82875	-0.941127	1.86909	1.24716	1.76897	1.26682	1.55989	0.620951	-0.831974	1.31981	0.380333	-0.178766
MBD3	-0.66563	-1.95583	-1.41275	-0.251927	0.523288	0.9616	-1.92828	0.0685693	0.222346	-1.23922	-1.13538	-2.45007	-1.00759	-1.30379	1.13445	-0.0367874	1.16696	-0.566073	0.166739	-0.696776	-0.12354	-0.318957	0.276676	-0.675231	-0.505581	0.579812	0.941837	-1.72363	0.463788	-0.409735	-0.0205892	0.743105	-0.623182	-2.03664	-0.14759	0.863631	-0.200474	-0.307348	0.289685	0.821661	-1.30316	-0.0145997	0.671935	-0.474806	-0.839838	0.46908	-0.595014	0.478658	-1.9856
NUDT3	0.58849	-0.063781	-0.519397	0.127576	0.127871	-0.189146	-0.692767	-0.71995	-0.196013	-0.202054	-1.03822	-0.728718	-0.607536	-0.526381	0.587264	-0.518565	0.586033	-1.10146	-0.813789	-0.456187	0.114101	-0.280862	0.158723	-0.404921	-0.311447	-0.865212	0.264061	-0.304458	-0.137185	-0.552544	-0.0643758	-0.00491309	-0.723586	0.299246	-0.410071	0.553426	-0.893619	0.0736222	0.197067	-0.17055	-0.918458	0.601745	-0.523104	-0.0137657	-0.582476	0.695565	-0.198828	-1.57734	-0.537334
NDUFB10	0.703041	1.78499	0.786434	0.744774	-0.0693496	-0.888421	1.74432	0.114399	-0.239288	-0.412832	-0.105682	1.14022	-0.479521	-0.671664	-0.345332	-0.569371	1.36952	-0.403161	-0.765965	-0.458135	0.0963983	1.06941	0.127302	-0.381663	0.37018	0.0690994	-0.569281	1.10019	0.31718	-0.381878	-0.0406908	0.292616	-0.172549	-0.984938	-0.454435	-1.42308	0.705116	0.0940833	0.536382	-0.391811	-0.474527	-0.131965	-0.298101	-0.532994	-0.179724	-0.650085	0.423118	-1.05614	1.67158
TOMM40	0.869891	0.29518	0.775282	0.579882	1.10092	-0.105855	0.53393	0.125727	-0.215154	-0.496005	-0.563424	0.975998	-0.814609	-0.0787996	0.232661	-0.156533	1.40968	-0.119594	-0.666109	0.195111	0.261464	0.229366	-0.664721	-0.211261	-0.796026	0.0707033	-0.208544	-0.201275	-0.316671	-0.502685	-0.942866	-0.327153	-0.519012	-1.07291	-0.210105	-0.313579	0.259097	0.337574	0.322436	-0.203596	-0.358576	-0.329799	0.683802	-0.339834	-0.576078	0.513258	-0.409942	-0.65775	0.874285
ACTL6A	0.463609	-0.522959	0.0936685	-0.23054	0.499962	-0.315351	-0.669886	-0.259364	-0.672752	1.51973	0.765097	-0.727602	-0.394176	-0.16802	-0.0318761	-0.756925	-0.051403	-0.253686	-0.0506881	-0.343219	-0.267465	-0.824088	-0.14915	-0.305251	-0.247699	0.163194	-0.362547	-0.576417	-0.194712	-0.403896	0.039213	-0.191939	0.101487	-0.67917	-0.460248	-0.326224	0.591709	-0.223406	-0.304831	-0.421118	-0.578076	-0.736626	-0.114649	-0.0969964	-0.0539307	-0.606061	-0.722765	-0.356211	-0.359317
CYB5A	3.7863	-0.158353	0.250438	-0.399219	-0.726298	-0.0224991	1.337	-0.946704	-0.395481	1.85142	-0.979059	0.874453	0.0811418	0.495931	-1.36859	-1.56476	-1.22579	0.389133	0.0254841	0.336719	1.48724	-0.87739	0.191176	0.648449	-1.43254	-1.62785	1.05704	0.0844828	-1.38006	-0.81199	0.197444	-1.77649	-0.141514	1.85633	-1.3795	0.364071	1.9748	-0.560544	-0.10451	0.54109	0.329257	-0.630341	-0.348556	0.0259021	-0.848993	-1.70284	-1.22516	-0.0478699	1.08169
ADH1B	4.4056	1.141	-2.39893	-1.90663	2.1784	0.993426	-0.601395	-2.68553	3.64557	3.90959	-0.521091	-1.31049	1.30625	1.30004	-0.993088	-0.711777	-0.568913	-0.792018	-0.124878	3.06496	4.73282	0.207002	1.21509	-1.62239	-0.778988	-1.44382	0.686188	0.921582	-1.23174	-2.59979	-0.547101	0.0199714	-1.92121	5.19226	-4.41897	4.20121	-0.344486	-2.41508	-0.529514	0.642938	-0.173162	0.205719	-2.73781	1.79907	-1.21298	1.95343	-1.94755	0.925583	-1.75982
LDHA	-2.48493	1.40054	0.943804	-1.08263	-1.07918	0.274609	0.760442	-0.628816	-1.11812	0.0902671	0.903578	0.241764	-0.49894	-0.694344	-1.01175	-0.609634	0.469569	-0.361811	-0.295031	0.735871	-1.23444	0.198019	0.100632	0.0878376	0.0593756	-2.1259	-0.149117	0.912405	-2.19799	-0.552146	-0.367709	0.279212	0.485618	-0.204946	0.136202	-1.65913	-0.109672	-1.1719	0.235465	-0.378759	-0.558538	-0.723064	-0.995761	0.755236	-0.130305	-1.40886	0.326972	-1.11844	0.236414
ALDH1A1	1.5617	1.20956	-1.86813	-0.235235	0.938497	0.0403909	3.3914	-0.906597	0.294463	1.78244	-0.816543	1.56239	0.0847056	2.31379	-2.62721	-0.585495	-1.51808	0.452753	0.468164	-0.0448798	2.95549	0.525881	-1.34741	-0.147561	-0.887421	-1.03987	-0.899704	3.65771	0.112509	-1.36555	-1.19295	0.230903	0.85611	0.288779	0.0287761	-0.385215	-0.150879	-0.868716	-1.36858	-0.792184	1.17521	-1.32436	-1.22196	-0.359765	0.793135	1.91833	0.196106	0.901245	2.24091
GLUD1	0.287986	0.124867	2.94539	0.60702	0.0271335	-0.333629	0.744854	0.559754	0.685788	1.189	0.334926	0.379825	0.198314	1.07454	0.33033	-0.0478882	2.53541	-0.557796	-0.469292	1.2192	0.741584	0.206477	-1.07427	-0.0947303	0.204701	-0.476311	-0.713101	1.4449	-0.567514	-0.133247	-0.756608	-0.493759	-0.0257012	0.166495	-0.394532	0.174957	-0.374506	0.2192	0.251647	-0.361883	0.710701	1.04397	-0.0647355	0.702781	-0.272118	0.328597	0.016553	0.476724	0.481237
CYB5R3	0.138357	0.0872028	1.83916	-0.671432	0.234519	0.503387	0.0980525	-0.4334	-0.209457	0.267431	0.372476	0.12384	0.500037	0.776208	-0.183488	-0.730987	-0.0936312	0.537084	0.211045	0.357911	-0.12564	-0.0964961	-1.51729	0.11062	-0.3117	-1.27178	0.470965	0.239565	-0.226674	0.345968	0.438653	-0.660196	0.385461	-0.64939	-0.712353	-0.330886	0.637631	-0.566296	-0.536918	0.611244	-0.0359135	-0.0497672	-0.618227	-0.293917	0.234553	-1.27992	-0.37076	-0.0524657	-0.420222
GSR	-0.272074	1.16162	-0.0289203	0.340921	1.16825	-0.249479	1.53389	-0.151635	-0.0422411	-0.112956	-0.228975	1.25539	-0.171815	0.53347	0.126766	0.502263	1.01553	-0.435347	-0.291867	-0.257726	0.568068	0.239536	0.367255	0.415527	0.206322	-0.563331	-0.189545	0.192015	-0.0644244	0.206628	-0.201218	0.0104037	0.0727154	0.457524	0.208736	0.107052	-0.219971	-0.998119	0.215664	-0.258977	0.253973	0.217467	-0.515633	0.39393	0.223503	0.154321	0.553557	0.0768109	0.84016
MT-CO2	0.912431	2.5487	1.07814	0.453312	0.696925	0.396904	2.35156	0.397896	0.152585	0.949829	-0.188837	1.38917	-0.233718	0.169448	0.00873483	0.353368	1.1807	0.963728	-0.338074	0.422768	0.227955	1.94416	0.189492	-0.29017	1.37041	0.788685	0.288663	1.2792	-0.0302349	-0.589369	-0.536577	0.41279	-0.590392	-0.0253312	0.315614	-0.201275	0.824488	0.859129	1.18512	0.244243	0.0104581	0.237331	0.0612818	0.0579291	-0.51657	0.286789	1.46499	0.233036	1.99293
SOD1	0.737534	0.431422	-1.00883	-0.353461	0.711236	-0.562202	-0.311949	-0.816163	0.0533596	0.349619	-1.04675	0.171349	-0.674345	-0.902677	0.129839	-1.45488	-0.48002	-1.42526	-0.885307	-1.33544	-0.356846	-0.319582	-0.637243	-1.32308	-0.263147	-0.272325	-0.438342	-0.35148	-0.737094	-1.40524	2.0609	-0.416265	-1.07889	-0.620403	-0.0246944	0.383102	0.647904	0.085224	-0.15757	0.247899	-0.571816	0.461965	-1.12767	-0.611565	-0.945906	-0.460163	0.172311	-0.593836	0.402605
CP	-1.94799	-0.995578	-0.546378	-0.765282	-1.1766	-0.306603	-0.412856	1.76475	1.267	-0.926174	1.09174	0.999227	0.674517	0.914749	-1.58594	2.16239	-1.88712	0.12327	1.29439	-2.87561	1.19499	-1.00735	0.306474	0.591633	0.757537	1.49687	0.963792	-0.785181	1.04461	1.63869	0.36924	-0.656077	1.08746	-1.03557	3.1873	-0.351751	-0.852786	-0.173544	-1.67429	1.20378	1.46986	-0.646631	0.0430506	2.70091	2.2858	0.293686	-0.745379	2.1839	0.293888
F13A1	-0.718679	0.311401	-0.85742	-1.31409	-1.48493	-0.144973	0.476857	2.16281	0.716948	-0.896758	-0.419457	0.734351	0.471517	1.18597	-2.18291	0.730548	-1.50974	-0.487265	-0.627257	1.44873	1.20803	0.218002	0.0766192	-0.494705	0.297299	0.145538	-0.823629	0.856138	1.87293	-0.946063	-1.35553	-0.0313403	-1.31416	3.52457	0.0663284	1.00599	-0.157662	1.55914	-0.834901	-0.620841	0.0731816	0.383774	-1.19137	1.29011	-1.21296	-1.09943	0.594431	0.309966	0.658839
PNP	-0.241431	0.761215	0.40602	-1.17902	-0.493264	-0.427662	0.363929	-1.09075	0.597726	1.12309	-1.1176	1.49557	-1.12884	-0.298571	0.175667	-0.648774	-0.700907	0.582785	-0.887428	1.03619	3.06973	-0.16675	2.46671	-1.34814	-1.67731	-0.914181	-1.22606	2.57679	-0.977521	-0.933529	0.100255	-1.26601	-0.535622	0.164204	1.98942	-0.551004	0.245328	-1.09628	-1.33386	-0.0971434	-1.28512	-1.44607	0.380994	2.58945	-1.35578	0.414508	0.0789659	-0.00976517	1.33056
HPRT1	-1.12621	-0.856895	-0.960099	-1.40895	-1.01021	-0.863869	-0.792648	-1.49509	-0.891994	-0.495716	-0.838523	-0.0307129	-0.990083	-0.736727	-0.609818	-1.44832	-0.410957	-0.923522	-1.13268	-1.17579	0.957916	-1.05463	1.87218	-1.80598	-2.30058	-1.75166	-0.673985	-0.451547	-1.91365	-1.43803	1.52345	-0.88154	-1.34111	-1.15988	0.133898	-2.03695	0.0722547	-0.821905	-0.37073	-0.351923	-1.47915	-1.91373	-1.06531	0.10463	-0.928074	-0.59701	-0.495357	-1.06355	-0.447053
GOT2	0.112977	2.40587	1.70883	2.07	0.816345	-0.828136	2.34408	0.992262	0.826008	-0.0712984	0.913806	2.71433	-0.305368	-0.096385	0.97514	1.48549	1.63504	-1.82983	-0.753378	1.12133	0.516313	2.63474	-1.5897	0.277887	1.90898	-0.0369558	-0.982701	2.86864	0.26615	-0.087356	-0.366016	1.44619	-0.447822	-0.994917	0.236255	0.146792	-0.632891	0.982626	2.00151	-1.06201	0.559459	1.31146	0.870906	0.618741	-0.315156	1.21202	2.3202	0.762143	0.834589
EGFR	-0.53323	-1.20959	0.45528	-0.065436	-1.66431	0.0721793	0.193646	0.0685154	1.44872	1.1108	-0.106048	-1.30299	0.10855	0.159948	1.26631	0.384755	-0.742905	2.5184	-0.099913	1.4461	-0.945893	0.455261	0.0498643	-0.83071	0.427075	-1.58675	-0.492076	0.142522	1.41406	-0.405033	-0.116857	0.486681	-0.315987	-1.54347	0.277435	2.23819	-0.620472	1.03366	1.3989	-0.275653	-0.621379	1.96283	0.63629	-0.325972	-1.69561	1.82277	-1.0192	0.183056	-1.09101
PGK1	-1.21099	0.677444	-0.032727	-0.484973	-0.478374	-0.0325501	0.476918	0.196193	-0.225573	-0.137809	0.467103	1.51705	-0.903603	-0.816785	-0.446904	-0.17928	-0.195433	-0.979588	-0.720475	-0.705968	-0.632083	-0.243801	1.13009	-0.212712	-0.182715	-1.47399	-0.329025	0.660709	-0.959168	-0.431191	0.834203	-0.138842	0.260101	-0.766518	0.318752	-0.617916	-0.780609	0.821314	0.171523	-0.510487	-0.798604	-0.578586	-0.756335	0.233874	-0.259383	-0.46827	0.782414	-1.43429	1.15378
AK1	-1.0196	2.85544	-1.0392	-0.683653	-0.962441	0.78226	1.82989	-0.690464	-0.126403	-0.419609	1.32261	1.18697	1.04604	0.102405	-1.63133	-0.705772	-1.16478	0.866798	0.733562	-1.37842	1.71478	1.15356	-0.512025	0.672109	1.76953	1.20223	0.554442	3.36182	-0.723672	0.322516	0.0980638	1.58699	0.465441	-1.05126	-0.462782	0.142733	0.00188632	-0.982104	0.783349	0.813105	1.24995	-0.844992	-0.899154	-1.24477	0.00734619	-0.743926	-0.337902	0.729182	1.16877
F2	0.0240707	-0.572665	0.480158	-0.746274	-1.93092	-0.71163	-0.17732	1.31639	2.34862	-0.275948	1.0318	1.41561	1.20451	0.96022	-0.909865	2.05821	-1.42258	-0.181313	1.09687	-1.00667	1.22569	-0.538823	1.84331	-0.375248	-0.0539409	1.21374	1.04815	-0.0588382	1.9293	1.60625	-0.548778	-0.881267	1.35324	-0.212304	2.92931	0.405776	-1.05314	0.0382588	-1.26956	0.842833	1.70111	1.31216	0.454788	2.38774	1.84608	0.467223	-0.580179	1.32433	-0.0688284
C1R	-0.997383	-0.477188	0.364646	1.52637	-0.880731	0.849648	-0.253144	1.0015	1.22205	0.311356	1.35848	0.767019	1.58114	1.9328	-1.72261	2.29455	-1.2343	1.07544	2.2041	-0.412586	1.64288	-0.185087	0.0101823	1.38235	0.2998	1.14872	1.43706	-0.220705	0.481167	1.66208	-0.738371	-0.917271	1.9446	0.433912	1.39065	-0.405263	0.209499	-0.427105	-1.16229	1.84277	2.19003	0.22063	-0.354997	2.37383	1.67662	0.233318	0.499922	1.82864	-0.536398
HP	-0.902513	0.0863237	0.264416	-0.858294	-2.85929	-0.0666268	-0.568926	1.08222	1.82816	-1.43782	1.388	1.02202	1.72601	-1.25312	-1.21011	1.65203	-1.51508	0.554108	0.97935	-2.85898	0.544349	-0.384401	2.03226	-0.095519	-1.0895	1.91073	1.3669	-1.99936	-0.0263049	1.39121	0.335398	-0.366022	1.75059	-0.391833	2.94741	-0.486266	-1.2379	0.0249628	-2.66702	0.430167	1.69656	-2.34689	-1.38485	3.99504	2.1921	-1.22219	-1.61665	2.36877	-0.670846
HPR	-1.63731	0.122628	0.917778	-1.17947	-0.559978	-0.37063	-0.500391	1.25803	1.32434	0.00195593	0.699332	2.35465	-0.42964	-1.40148	-1.45083	1.65458	-1.52183	-0.73486	1.11565	-3.51906	1.6541	-0.449636	1.25485	0.668616	-1.09267	1.48541	1.2332	0.144724	0.484575	0.655338	-1.117	-0.623897	1.38287	-1.76387	2.10034	-1.03096	-1.41444	0.12858	-2.13572	1.15634	1.24366	-2.22148	2.67522	3.27902	3.87919	-0.606453	-2.05738	1.5465	-0.349337
F9	0.0111445	-0.273126	0.166352	0.701949	-2.40285	-0.0934437	0.344209	0.381198	2.42366	0.769437	0.729831	0.826568	0.753091	0.501392	-1.07604	1.95423	-0.692248	0.33028	0.384251	-0.103709	1.50354	-0.455564	0.686034	-0.745419	-0.665381	0.315824	0.739029	-0.100764	0.958488	2.12286	-1.32378	-0.0846628	0.486673	0.413797	1.48918	-0.750567	0.0555171	0.83227	-1.32635	0.241681	0.601082	0.151335	0.538602	1.15799	1.45975	0.679191	-1.48941	-0.161249	0.250237
F10	-0.225687	-0.123531	-0.47199	-0.579673	-1.88978	-0.544263	-0.279794	0.358892	2.71378	1.22699	1.11389	1.73919	1.56135	0.187402	-1.65867	2.72775	-0.486108	0.235772	0.519689	0.318827	1.0266	-0.802741	0.276676	-1.04343	-0.115035	-0.119227	0.477512	-0.372688	1.56883	0.857812	-0.0277825	-0.657389	1.13748	-0.786446	1.11942	1.1246	0.16928	0.140856	-0.731526	0.932285	1.22043	4.11148	0.107733	1.92312	1.19694	0.9786	-0.941255	0.0171973	0.78461
CFD	-0.329669	-0.021997	0.129489	-0.0670234	-1.12921	0.157767	-0.522953	0.303863	-0.601877	3.08452	0.0232771	0.433972	-0.0691796	1.06878	-1.48393	0.998421	-1.62906	-0.443948	0.302297	-0.575704	0.336696	-0.611288	-0.556303	-0.826394	-0.471314	-0.20513	0.332711	0.718614	0.790174	-0.00837206	-0.691532	-1.66913	-0.365498	1.34567	0.61328	0.371048	-0.079448	-1.02273	-1.66991	1.49207	0.303114	2.1956	-0.247042	0.952224	-0.199864	-1.06255	-0.542854	0.0171183	-0.112898
PLG	0.224482	-0.419929	0.965555	-0.696524	-1.6871	-0.213454	-0.17083	1.89656	1.94057	0.532856	1.74199	1.66048	1.32836	0.861375	-1.27992	2.77597	-0.922552	0.511998	1.68874	-0.599221	1.46039	-0.125938	0.955122	0.44417	0.666469	1.80505	1.04917	-0.00487752	2.85755	1.90265	-0.205847	-0.717839	0.967811	-0.267722	2.30533	0.516556	-1.39997	0.506225	-1.54871	1.24477	1.97554	0.381177	0.387822	1.97562	2.12212	1.35941	-0.182379	2.02587	0.360552
F12	-0.38864	-0.145844	0.740886	-0.494863	-1.53541	-1.26065	-0.213236	2.46194	1.62444	-0.131119	0.933187	0.348182	-0.202347	1.47399	-1.13876	1.69285	-1.41899	1.06658	1.1732	-1.36986	1.86428	0.461609	-0.0998329	-0.119017	1.05055	2.09861	1.57858	0.253493	2.3381	2.20192	-0.631846	-0.595982	0.459297	-0.411015	2.84363	0.00427451	-0.0468824	0.128225	-1.04356	1.99399	2.67501	-1.17122	0.520102	0.599915	2.10152	0.979129	0.307934	1.70575	0.28805
CFB	-0.916935	-1.08167	-0.181642	-0.327744	-1.40786	-0.27767	-0.0134092	2.29373	2.18238	0.0959961	1.87914	0.801919	1.28705	1.24425	-1.26829	2.54539	-1.16387	0.640971	1.39642	-1.11255	1.20225	-0.654833	0.355693	-0.105956	0.296653	1.27477	1.25889	-0.652887	0.912599	2.51029	0.135452	-1.13459	1.38053	-0.754941	2.88531	-0.292833	-0.717909	0.537716	-1.72984	1.82346	1.02894	0.201241	0.757354	2.58842	2.15548	0.480437	-0.325153	1.93994	-0.129785
ADA	-0.967028	-0.453044	0.524715	-1.05076	-0.876303	-0.449204	0.193765	-0.566486	-0.59961	0.609632	0.540061	-0.158177	-0.162682	1.15685	-0.269356	-0.993785	-1.31004	0.222123	-0.61318	0.628471	-0.0212409	-0.784109	0.345284	0.186357	-0.188535	-1.18716	-0.86447	0.464251	-0.586169	-0.427711	-0.477323	0.200931	0.338662	1.05338	0.0140465	-0.766725	-1.1852	-1.18079	-1.40357	-0.267794	0.353647	-0.698174	-0.895526	0.980531	-1.27085	-0.468412	-1.37057	-0.534056	-0.294783
CA1	2.67342	0.755005	-0.400297	-0.011076	0.18603	-2.72964	1.46377	0.723115	4.44019	-0.0125343	0.309178	1.73224	0.305395	0.95956	-1.74202	2.07217	-0.280969	-1.58378	-2.63299	0.270528	6.71857	2.63377	4.85432	-2.46897	0.217681	-0.355728	-2.16506	1.21621	2.37012	-0.467337	-1.20873	1.04697	-0.135843	0.106718	3.15577	2.21481	-1.25827	0.0342189	-0.430722	2.53548	0.559148	0.825938	2.27597	0.662245	0.219206	3.20768	2.32469	2.32995	-0.45743
CA2	1.80516	1.22126	-0.366678	-0.101682	0.00632474	-3.55367	1.25203	0.364552	3.51096	0.957114	-0.0137348	1.78928	-0.0968964	-0.0231062	3.88065	1.72778	-0.108668	-2.23923	-2.48092	0.506124	6.0583	1.97228	3.68299	-1.86715	0.518354	-1.86115	-2.98398	1.62801	1.15378	-0.815196	-0.360573	1.42083	-1.0788	-0.110173	2.47039	0.698801	-1.28073	0.502405	-0.000146665	0.724178	-0.375843	-0.626049	1.12482	1.17133	-0.634977	2.81937	1.92903	1.64686	0.276352
ASS1	1.43184	-0.0269049	1.97868	4.0893	-0.127656	1.37956	0.0552189	0.0553414	0.615767	1.17143	0.257957	-0.389122	0.267496	1.693	2.45267	0.331724	-0.947969	0.607819	1.29194	0.132171	1.06667	4.11291	-2.91003	-1.11001	0.917258	0.690244	-0.598855	0.447184	0.780502	0.469995	-0.610098	-1.21325	0.150255	0.537399	-0.00147532	1.44726	0.133942	-0.335836	3.9584	0.826502	0.657003	-0.104364	0.610513	0.661809	-0.0818039	0.118717	2.90486	0.971972	0.0958528
SERPINC1	0.0245874	-0.52922	-0.213573	-0.956571	-1.85549	0.0144187	-0.324674	0.809938	2.20396	0.334103	0.267299	1.58786	1.29073	1.5149	-1.39878	1.6741	-1.32517	0.295905	1.09835	-1.82746	0.841861	-0.133747	0.573468	-0.250444	0.162081	0.986891	0.990988	0.130674	1.58477	1.55564	-0.123764	-0.553723	0.709539	0.28431	2.25434	0.558176	-0.677138	0.0973932	-1.01477	1.39107	1.09257	0.259262	0.817212	2.02309	2.43806	0.261467	-1.62036	0.732371	0.264918
SERPINA1	-1.24701	-0.670964	-0.816482	-0.955155	-1.4166	-0.168701	-0.799379	0.969651	1.88121	0.292886	-0.0432159	0.726774	1.10539	0.111201	-1.2287	1.5873	-1.54889	-0.527363	1.56719	-2.51281	0.904627	-1.20432	-0.004843	-0.572995	1.02078	1.57864	-0.567477	-0.654581	1.42633	0.774641	0.33567	-0.378021	0.188522	-0.619405	1.60787	-0.154419	-0.51111	-0.112928	-1.75508	0.77609	-0.180381	-0.997033	-0.0674479	3.0632	1.87028	-0.577395	-1.33608	1.47759	-0.374596
SERPINA3	-0.539706	-0.661737	0.198049	-0.880668	-1.67638	-0.323062	-0.407674	1.08669	1.34668	0.0430464	0.32641	0.754757	1.88125	0.0706455	-1.15159	1.58041	-1.8432	0.223378	1.22276	-1.28678	0.846244	-0.923534	1.25459	-0.727933	-1.01067	1.64848	0.274621	-0.711035	0.686746	0.536473	-1.16122	-1.21701	0.473391	-0.821168	5.20909	-0.325065	0.0126203	-0.00388184	-2.02534	0.709548	0.402651	-0.654623	0.13146	3.12211	1.37587	-0.236185	-1.26448	2.12381	-0.245036
AGT	-0.530837	-0.568389	-0.0829384	-1.12312	-1.50376	0.669653	-0.771425	0.610311	2.23208	-0.724866	0.618019	2.20428	2.21747	1.03731	-1.11714	1.72166	-1.53901	0.152532	1.05299	-2.20349	0.955539	-0.476608	0.768814	-0.0211987	2.46253	1.00882	1.38274	-0.226244	2.51732	1.12249	0.218272	-0.846466	1.40065	-0.834697	1.83115	0.600899	-0.418179	0.213752	-1.90528	2.24644	0.877756	-0.553992	0.322104	1.74327	2.58063	0.00751992	-1.00348	1.50203	1.15293
A2M	-0.571108	-0.38308	0.689743	0.339259	0.385902	-1.49501	0.115426	1.94074	3.48509	0.219032	-0.989546	2.39784	0.84987	0.0683144	-1.29465	4.40193	-1.09252	-0.928357	0.112327	-1.55967	2.70092	-0.438944	-0.191304	-1.99839	0.253199	2.22424	-1.28312	-0.415703	0.163578	-0.29722	0.971558	1.21381	-0.942864	1.86471	1.27042	0.0828843	1.01272	0.929916	-0.146168	0.081507	1.45949	0.369289	-0.844361	1.68023	0.465273	1.87483	0.187802	0.735816	-0.139982
C3	-0.36349	-0.596288	0.366665	-0.355884	-1.1773	-0.232561	0.289254	2.83371	2.5281	-0.263035	2.08648	1.42321	1.02353	1.49213	-0.804455	3.35498	-1.58653	0.18411	1.13737	-0.979605	1.95392	-0.0547068	0.510135	0.629445	0.366372	1.31671	1.3794	-0.239322	1.66946	2.31369	-1.14796	-0.343284	1.59053	0.366008	3.03091	0.208525	-1.78664	0.732677	-1.28521	1.03004	2.90852	0.294388	0.744609	3.45726	2.7949	2.21245	-0.471762	2.54962	-0.241452
C5	-0.909635	-0.828947	0.209658	-0.130292	-1.42397	-0.201673	-0.247757	2.5371	2.57054	-0.460931	1.63746	0.516886	0.745937	0.667428	-0.837939	3.59431	-3.43586	1.20621	1.82909	-0.810243	1.45833	-0.316054	1.2168	0.370976	0.388215	1.31219	0.743512	0.0665205	1.58256	1.81664	-0.318752	-0.627225	1.6539	0.548201	3.12223	0.240901	-1.54868	0.52785	-1.49209	0.95258	2.6351	0.34651	0.246618	2.97877	2.20918	1.59987	-0.579337	2.68565	-0.355442
TIMP1	-0.474442	-0.715359	0.507961	1.54546	-1.60933	-0.323294	-0.878341	-1.66715	-2.48225	0.0357438	0.460878	1.13828	-0.116692	-0.647589	-2.17427	1.08952	-0.607074	0.27218	0.677295	0.974089	-1.11247	-1.38014	2.68553	-0.972528	-2.24123	0.159878	0.177233	1.01407	-0.0344186	0.530583	0.82691	1.07072	-0.549848	-0.582672	2.61629	-3.30249	-0.0808638	-2.12864	-1.79162	0.719146	-0.0954648	-1.38844	-0.57843	2.00669	0.19597	-2.38808	-1.16276	0.289849	1.70228
CST3	-0.373318	2.07048	-0.409444	-0.908627	-0.701914	-0.52343	0.833802	0.976131	-1.0028	1.08826	-0.234401	1.82912	-0.508412	0.0406623	-0.597735	0.208074	-1.68243	0.0886185	-0.249242	-0.386105	-0.74335	-1.27416	0.530063	-1.46743	-1.21572	-0.217842	-0.148196	-0.223359	0.0767497	-0.586707	-0.645586	-1.46656	-0.962853	0.124521	0.774629	-1.00127	-0.0367876	-1.28579	-1.08089	0.0655542	-0.658151	-1.10163	-1.32047	0.600307	-0.661911	0.723872	-1.04509	0.316489	3.74951
CSTA	0.5309	-0.34929	-1.83875	-0.858436	-1.70962	-0.107577	0.0399704	-1.16398	-1.23474	9.27048	-1.38915	-0.178469	-0.442368	-0.980325	-1.22562	-0.209524	-2.33097	-0.0717793	-1.91877	2.13671	-0.59721	-1.35824	3.11286	0.504264	-1.34709	-1.9859	-0.097198	-0.189952	0.498295	-1.40426	-0.900088	-0.504655	-0.339431	1.73664	2.18367	0.417335	-1.6796	2.14425	-1.04975	-0.255317	0.402903	-0.4176	-1.42635	3.81474	-1.09166	0.167373	-0.988174	-0.538707	-0.458308
KNG1	-0.353625	-0.409802	-0.0833616	-0.838203	-1.81105	0.0104571	-0.505832	1.30881	2.29433	0.257222	0.37852	1.47195	0.871101	1.08171	-1.55035	2.46774	-1.49274	0.282694	1.80877	-2.01177	0.992986	-0.762775	0.145964	-0.6506	0.845782	1.22515	1.09274	-0.1419	1.63998	0.899214	-0.128151	-0.703777	0.781397	-0.149384	1.82862	0.542547	-0.597454	0.0101467	-1.65559	1.79882	1.30275	-0.447378	0.468665	2.02022	2.38613	0.215202	-0.710301	0.720536	0.563504
NRAS	-0.102938	-0.249674	0.758704	0.147534	-0.175811	0.0247098	-0.355332	-0.315923	-0.275863	0.0284509	0.0220583	0.103502	0.0621235	0.38976	0.111622	-0.808247	-0.415264	0.0758581	-0.121316	-1.68021	0.0220408	-0.031583	0.111267	0.235184	-0.589174	-0.444471	0.46253	-0.416674	0.317604	-0.10603	-0.865855	-0.167702	0.0259862	-0.820713	-0.372411	0.405326	-0.912408	0.0811924	-0.104374	-0.199822	-0.312606	-0.221817	0.173567	-0.898548	-0.274392	-0.0770316	-1.52966	-0.208417	-1.50256
KRAS	0.30213	-0.410807	-2.05217	-0.636729	0.151351	-0.103658	0.100839	-0.914628	-0.0393337	0.290074	0.200455	0.352848	-0.0121673	-0.0346705	0.703191	-1.2222	0.167721	0.0582281	-0.0169688	-1.6521	1.01791	-0.828214	0.0759951	0.216234	-0.637553	0.326381	-0.45849	-1.12347	-0.771303	0.731469	0.725869	-0.236049	0.425584	1.04049	-0.0778193	-0.776742	-0.100708	-1.62851	-0.512602	0.28974	0.0771522	-1.48195	0.105421	-0.62067	-0.063145	-0.383013	-1.73276	-0.647565	0.391314
JCHAIN	-0.749731	0.416991	-0.0510812	-1.40857	-2.0672	0.179318	-1.88201	-0.634797	0.609032	0.196698	1.30764	2.32167	1.34542	0.503717	-0.771003	1.86561	-1.63613	1.57242	1.3713	-1.14472	0.976651	-1.66087	-1.08066	2.04011	-1.1412	1.35998	1.66459	-0.330876	0.634476	1.01608	-0.950111	-0.201442	1.12988	0.987582	-0.295196	0.62801	-0.635826	0.797431	-1.90283	1.48475	2.08104	0.608536	0.0564017	0.131496	1.23289	0.229653	-1.65497	1.22204	0.353209
IGKV3-20	-2.03973	-0.109567	0.763162	-0.263162	-2.23421	0.562538	-0.381872	1.74992	0.929298	0.345544	1.34498	1.18107	0.332508	0.550961	-1.48733	2.25039	2.95527	1.27338	2.20944	-1.42698	1.92684	-0.52784	-0.967183	1.62475	-0.4532	1.41326	1.53295	0.749448	3.19151	2.65688	-0.888154	0.294665	0.879278	1.73494	1.21657	0.694694	0.660588	-0.853346	-1.11387	0.859226	0.744127	0.181789	-0.507196	0.855318	1.24925	-0.443992	-0.0985145	-0.0874527	0.0663344
IGLV1-47	-1.33992	-0.461602	-0.160054	-0.422283	-0.937163	-0.126829	-0.340151	0.964661	0.685835	-0.121961	1.01225	1.15494	-0.204546	0.959998	-1.30197	2.88119	-0.357677	-0.00324846	1.57801	-2.03794	1.58901	-1.47216	-0.757725	0.939322	0.0687265	1.84314	1.07218	-0.555657	1.28307	1.73179	0.381957	-0.434496	0.844316	-0.333021	0.924999	0.390228	-1.65276	-0.397874	-0.901411	0.811107	0.96556	-1.59015	0.230323	1.62535	1.82817	0.301312	-0.64153	2.17217	-0.310481
IGHV1-69	-2.18273	-1.23915	-0.900751	-0.282462	-1.10016	-0.000791111	-0.472646	1.27119	1.35713	0.372161	1.59677	0.389689	0.581122	2.16028	-2.3122	1.93493	0.0979188	0.174657	-1.08508	-1.11212	2.84305	-0.558083	-1.62171	1.18581	0.495191	1.74617	0.841919	-1.47637	0.743448	-0.945873	-0.447171	1.04036	1.00758	0.721131	-0.192515	-0.59961	-2.26879	-1.26022	-1.08813	1.29738	1.72958	0.477044	1.23047	1.88153	1.25487	0.309255	-0.122577	3.54701	-0.755602
IGHV3-7	-1.74885	0.0957165	-0.588894	-1.11746	-2.23435	0.945945	-0.43402	2.681	0.587248	-0.0331896	1.65136	1.771	1.42677	0.689744	-1.84707	3.08245	-1.4136	0.592452	1.49333	-2.51115	1.79334	-0.353634	-1.92044	2.61176	0.285411	1.53706	1.14963	-0.405655	3.45221	2.73248	-0.469219	-0.826274	1.39426	0.420267	1.47529	0.5953	-0.282143	0.87797	-1.19789	2.02945	3.30547	0.296741	1.07392	1.68409	2.11313	0.672737	-0.856555	2.88877	0.178535
IGKC	-2.19213	-0.325019	0.338351	-1.10601	-1.90911	0.555142	-1.04856	1.26149	0.875474	0.11666	1.25421	0.738567	1.11801	0.0843925	-1.62607	2.56019	-1.86981	0.16544	1.67377	-1.75898	1.48664	-1.24769	-0.725939	1.08392	-0.259891	1.84054	1.26432	-0.686281	2.37015	2.01371	0.36898	0.308813	1.15739	0.66384	1.44218	0.843756	-0.843934	-0.629044	-1.51759	1.40376	1.24706	-0.492376	1.02132	1.12512	2.35517	0.169607	-1.11808	1.92565	-0.397367
IGHG2	-3.23853	-0.278012	-1.47043	-1.21935	-1.45487	-0.281125	-0.281562	2.46082	0.081377	-0.661283	1.02325	1.17042	0.711805	-0.889232	-1.6322	3.20313	-1.92981	-0.650397	1.48166	-1.82394	1.35999	-0.790101	-0.613202	1.58135	0.788154	2.29261	0.201969	-0.743256	2.72526	2.45046	-0.479301	-0.500825	0.960956	0.588173	1.52676	0.618943	-0.519047	0.57451	-1.12076	1.15176	1.866	0.20059	0.728524	1.48868	2.50918	0.765214	-1.23086	2.08161	-0.430536
IGHG3	-0.727194	-0.935016	-0.402183	-0.528465	-0.508041	0.776217	-0.33335	2.50156	1.86133	1.02092	1.72147	1.29703	-0.781548	-0.0200145	-1.94977	3.8748	-1.7433	-0.556654	1.86262	-0.236394	1.56631	-0.424917	-1.80894	0.769997	0.377367	2.26554	1.47748	0.170521	2.89734	4.26911	0.21226	0.446277	2.81435	1.0888	0.919429	1.01533	-1.86578	0.443703	-0.83724	1.47463	2.30278	0.454102	1.95759	1.50244	4.25905	0.605388	1.30623	2.92028	-0.205614
IGHG4	-2.61169	-0.833085	2.17756	0.459211	-1.3814	0.597005	-0.224929	0.248003	1.36742	0.719957	1.57995	1.16903	3.18197	3.36206	-0.622637	4.06844	-0.998721	-0.656141	2.72416	-2.36725	4.87992	1.18473	-1.78708	1.66304	-0.10714	-0.585841	0.0822399	-3.08207	1.11773	1.06125	-0.450396	1.18177	-0.65877	0.413512	3.57728	-2.13302	-2.76591	0.779402	-1.87424	0.832664	2.72836	1.19223	-2.05693	-0.130849	1.14217	-0.0258862	0.457928	2.81632	-1.1694
IGHM	-2.72198	0.0561053	0.487158	-0.327935	-0.407541	0.0846663	-1.24798	0.642445	2.68397	-0.450569	1.40303	2.85751	0.090405	0.691135	-1.54752	3.77835	-0.811841	0.365143	2.04706	-1.471	2.04152	-0.405245	-1.11625	3.3639	0.276673	3.09536	0.49533	-0.0673907	0.0764205	3.59646	-0.992098	1.16583	1.18825	2.95702	-0.322464	1.28942	-0.96127	1.65571	-0.361401	0.788828	2.31684	-0.319267	0.664679	0.282832	2.04051	0.06111	-0.477862	1.82551	-0.341417
IGHA1	-1.46221	-0.167848	0.574455	-0.864857	-2.4336	0.129204	-0.439745	0.857646	0.727341	-0.0728716	2.13688	-0.0533076	1.81841	0.23885	-1.09707	1.76165	-1.90172	0.114198	1.09361	-1.57844	2.07915	-0.773326	-1.88565	1.01572	-0.756675	1.03133	1.42387	-0.968777	1.56464	2.52861	0.0655757	0.150906	1.73361	-0.233288	1.86521	-0.686439	-2.70505	-0.657185	-2.00076	0.565902	0.112341	-0.721868	0.108278	2.7051	2.32881	0.729873	-1.02851	2.94299	-1.34554
HLA-DRA	0.308664	0.467982	-1.11278	-1.24994	-0.0604259	-1.5757	0.032721	-0.327202	-1.33703	-0.21669	-1.82343	0.677708	-1.62512	-0.0929927	-2.63074	-0.18526	-0.56541	-2.15528	-1.80924	-0.168316	-0.0534147	0.0115306	1.75559	-1.09835	-1.76778	-1.50609	-2.47542	-0.237488	-0.351513	-2.42162	-0.631004	-1.92535	-2.77247	1.13952	0.0324572	-0.0654123	-0.126252	-0.883615	-0.988246	-1.33563	-1.00339	-1.33504	-1.45982	0.43578	-1.89633	1.23112	-0.0283449	-1.13709	-0.203141
HLA-DQB1	0.01876	-0.0589112	-1.88078	-1.94638	-0.148687	0.852922	0.282584	-3.63998	-3.46841	-2.38426	-0.348742	-0.826556	-1.37169	-0.255836	-2.64033	0.240913	4.05853	-2.19693	-4.14613	-0.662449	-0.972027	-0.44185	1.0285	-2.423	-0.515147	-1.5148	0.717866	1.25244	0.715991	-0.685845	0.291654	-1.84303	-1.96445	-0.25581	0.443359	0.127649	-0.373562	-0.933482	-2.3872	0.646074	-2.06525	-2.22268	0.497147	0.308895	-1.87185	0.568932	0.14646	0.0623283	-1.42087
HBD	2.51469	0.974168	-0.249475	0.122717	0.191714	-2.19543	1.74797	0.829653	4.3309	-0.022825	0.631855	2.44499	1.13973	1.17798	-1.47987	2.23184	0.115137	-1.81173	-1.89971	-0.106619	7.06261	2.7881	4.51609	-2.45167	0.197251	-0.882937	-1.99172	1.8883	2.03108	-0.206578	-1.36492	1.0844	0.0887748	-0.467845	3.15215	2.2351	-1.71774	-0.56367	-0.480454	2.14508	0.729435	-0.384881	2.44673	1.37749	0.221073	2.71232	2.23139	2.34051	0.306785
MB	2.93126	7.78329	-0.374924	-3.31052	-1.96508	-2.0596	5.89054	0.824533	3.57799	0.316513	7.44635	4.42627	4.59725	2.43003	-2.70319	-0.544278	-0.790552	-0.0587247	2.51923	0.810846	-3.90059	7.50402	0.518685	-1.98417	7.5601	-0.642308	-1.03981	8.6319	3.29293	-0.0555252	-1.61217	8.14034	-1.61898	-2.62117	0.368692	6.26596	-0.201712	1.85507	6.69412	1.35815	5.26496	2.1193	1.183	0.252078	-3.40451	-0.686995	1.29095	5.81741	4.70353
COL1A1	0.0200543	-0.428238	-2.15431	-1.10491	-0.965319	3.03548	-1.71173	0.476788	1.07753	3.66719	1.97783	-1.11524	3.02586	4.49874	-2.6236	0.380706	-1.41268	2.74821	3.55317	2.03476	-1.19427	-0.203348	-1.32763	1.90343	0.814847	0.43076	2.28251	0.496948	1.23409	3.13934	-1.71622	-2.02848	2.22739	1.22026	-0.768609	1.17203	-1.77536	-1.89759	-1.83532	3.44884	3.36012	2.21805	0.531268	0.848451	2.24314	-1.2988	-2.39898	2.97454	-0.507344
COL2A1	1.13752	-0.177755	-3.3802	-1.66214	1.06102	3.18248	-1.09961	4.1082	1.72335	-0.256495	1.53394	-0.574677	2.96283	4.21714	-3.23849	1.71976	-1.5112	2.63528	4.09703	0.796152	-2.04702	-0.599663	-1.87081	0.214965	0.0606267	1.06034	1.61354	-1.85616	1.49558	1.02579	0.358441	-1.39374	2.42083	-0.0479654	-0.376005	1.70869	1.21955	-1.87609	-2.25644	4.48868	1.88254	0.988674	-0.210737	-0.125912	2.42256	-1.95491	-3.13586	3.865	-0.97325
COL3A1	0.0298087	-0.601884	-2.22851	-3.05819	-1.07558	3.10273	-1.19554	-0.681228	-1.4221	3.04271	2.88135	-0.73814	2.45962	3.33457	-3.25767	-0.935178	-1.37548	2.47999	3.40209	1.15346	-1.15223	-0.788979	-0.737612	2.04287	-0.21368	0.56215	2.48746	-0.169209	1.14178	3.47675	-0.681246	-1.6386	2.86332	0.381837	-0.68086	-1.07049	-0.491672	-2.29097	-2.83585	3.49564	3.28728	-0.214388	-0.366342	1.38667	1.57829	-0.878661	-3.08933	1.90843	-0.891369
COL4A1	-1.05814	0.326737	-0.916868	0.373674	-2.06828	-1.67189	-0.918657	0.215284	1.0107	0.577937	-1.73433	-0.108611	-1.34647	-1.9929	-0.288184	0.109919	0.655815	-1.35283	-2.20807	0.109147	2.1415	0.522612	2.29385	-1.85706	-0.134991	2.59601	0.0762743	-0.614078	2.04405	-0.10992	2.01718	0.181173	-1.5118	-0.408728	0.942383	0.230179	0.902657	1.29398	-1.62657	-1.72612	-1.98236	1.77885	0.340677	0.986163	-0.937606	-0.256997	-1.09031	-0.108902	-1.07491
CRYAB	-0.369815	4.22196	2.29265	-1.17262	-1.52416	-2.3665	3.55346	-1.33149	-0.654708	2.63961	1.86344	3.83632	0.64813	-1.58793	-1.72975	-1.18278	2.97441	-3.78722	-1.18498	-2.11151	-1.39441	2.02466	-1.16221	-2.02307	1.74263	-0.927352	-0.965711	3.74976	-1.26281	-1.42881	4.03214	3.5461	-1.96734	-0.542565	-2.39037	0.841829	2.06339	-3.37206	1.52041	-1.37466	0.564413	1.10654	-2.52094	1.80959	-1.69628	-1.98039	0.269845	2.47854	3.89418
KRT14	0.57511	0.577004	-1.52788	4.71405	-1.34369	-0.659893	0.30658	0.907179	1.86015	8.54035	-0.851383	-0.0236824	-0.140816	0.529028	-0.412804	1.46462	-1.41144	1.26978	-0.0335103	4.72815	1.51087	4.54978	1.86659	-0.873706	0.258057	-0.361458	1.25794	0.286271	2.25098	-0.0292758	-0.0575857	-1.28408	-0.146291	2.4041	0.885972	0.256393	-1.28473	-0.250836	-0.671001	-1.50316	-0.327484	5.43357	-0.178387	5.75337	0.185934	1.42061	-1.25159	-0.329233	0.632961
KRT6A	0.0956548	0.0725084	-0.47711	1.21534	-1.4102	0.644124	-0.464056	0.565947	1.22384	7.04279	-0.787078	-0.800299	-0.081191	-1.61845	-1.25734	1.88372	-0.769645	1.80331	-0.388411	2.89879	0.150501	-0.235308	1.92958	2.33469	-0.974591	0.934345	1.9298	0.663638	0.783787	-0.382701	-0.445144	-0.964307	-0.337797	0.0632533	0.813265	1.61196	-2.08931	-1.06505	-0.214467	-0.600822	1.60193	2.24531	-2.74149	5.1361	-0.233511	-0.203657	-1.1234	0.945858	-0.0206456
LMNA	0.391022	-0.659635	0.824121	-0.0650182	1.01668	0.830417	-0.525818	1.8701	1.66719	0.559045	0.0720589	-0.543365	0.452571	0.122877	-1.26899	0.632665	0.106037	0.399922	1.45549	1.342	-0.54378	0.915788	-0.403147	0.870685	0.858235	1.64683	-0.130099	0.116515	0.747955	1.44066	-0.0738608	0.651499	0.497125	0.412224	-0.585952	0.782808	-0.13406	0.0479573	-0.225503	0.469985	0.80461	1.25718	-0.998508	-0.00533286	0.141146	-0.889998	-0.0649881	0.352648	-0.288721
TNNC2	1.97145	6.6914	0.225766	-1.74725	-1.00113	-1.87956	5.44943	1.45343	2.26519	1.04307	6.79733	5.09678	4.16877	1.51948	-2.50808	-0.0456101	-0.770233	-0.300079	1.47962	-0.846576	-2.92497	5.53757	-1.23548	-2.46397	6.41746	-1.99995	-0.418326	8.1804	1.55618	-0.131195	-0.517469	6.33783	0.877631	-1.60594	-1.25381	6.31483	-0.37276	0.953999	5.39338	-1.20077	4.98655	-0.265009	1.03009	1.27599	0.884024	-0.398508	-0.16122	4.36741	4.38405
APOA1	-0.881669	-0.411331	0.338793	-0.621386	-1.7992	0.0815195	-0.628503	0.909213	3.17801	0.866337	-0.00582555	1.98942	1.58226	0.778438	-0.643313	2.73334	-1.53578	-0.845958	1.60719	-2.21072	2.31389	-0.390805	0.4935	0.216103	1.17216	0.941064	0.770676	-0.0872191	1.91574	1.47927	-0.136105	-0.48771	1.77271	-0.169444	0.958924	0.969575	-1.44232	-0.196885	-1.25271	1.24744	1.15031	-0.505833	0.873388	1.13943	2.80238	0.7736	-1.49415	1.1743	0.182673
APOE	-0.478366	0.569686	0.272822	0.930839	-0.390678	-0.315816	0.45992	-1.0488	1.49419	-1.24017	-0.540296	3.19308	0.824559	0.380037	-1.35312	2.73283	-0.983392	-0.690537	0.475092	-1.41404	0.983682	-0.460425	0.769468	-0.316739	0.0473292	0.807103	0.427764	-1.27892	3.20949	0.585246	-1.03911	-1.44765	0.635931	0.559172	1.54921	-1.31885	-1.215	-1.03429	-0.316108	-0.673933	0.60575	-1.42958	-0.118994	0.781523	1.59875	0.496356	0.52921	0.719085	0.641005
APOA2	-0.189108	-0.741058	-0.135428	-1.10727	-2.43161	0.296064	-0.750487	0.530224	3.18363	0.798828	-0.232878	2.66121	1.15514	0.570324	-0.972844	2.93229	-1.91156	-0.987832	2.20259	-1.91922	1.62038	-0.922077	0.344999	-0.434081	1.21858	2.2544	0.907501	-0.250231	1.89652	1.70757	-0.49034	-0.327787	1.48364	-0.787463	0.834003	0.915054	-1.59607	-0.283868	-1.41506	2.01818	0.80924	-0.922308	1.32453	0.974602	2.95692	0.0969208	-1.98299	0.440509	0.954191
APOC1	-0.455268	0.12251	-0.352287	-1.21777	-2.32961	0.616402	-0.538504	0.0670978	2.72995	-0.450038	0.0995143	2.39849	2.56847	0.823875	-0.369487	3.54245	-1.72299	-0.429623	1.66858	-0.443478	1.97434	-0.775049	1.84017	0.651646	0.067855	1.03127	2.16051	-0.191373	2.52042	2.04608	-1.0385	-0.841859	1.76876	1.43047	1.69503	1.23129	-2.21937	0.22433	-1.63561	1.37969	1.33821	-0.0770542	0.570316	1.44429	2.43678	0.524471	-1.7423	1.40342	0.784603
APOC2	0.694625	0.21743	-0.144836	-1.74931	-3.48153	0.371894	-0.0505539	0.781689	2.21838	1.30807	0.33137	1.82365	2.20999	1.37534	-1.10022	2.78464	-2.36632	0.372193	0.95123	-0.66035	1.68269	-1.2718	0.569502	-0.604951	0.0381628	1.19783	1.41206	0.147095	2.0088	1.34838	-1.9479	-1.72255	1.29402	1.40951	1.45652	1.24573	-2.71734	-0.536402	-1.86339	1.40586	1.24634	-0.909761	-0.0956893	1.74373	1.55858	-0.273648	-3.43488	1.12349	-0.675447
APOC3	0.186154	0.220643	-1.08248	-1.94903	-3.52545	0.476733	-0.54678	0.55799	2.85018	-0.805022	0.0633349	2.39397	2.46353	0.700997	-1.48614	2.07802	-2.77313	0.598265	1.56695	-1.09254	1.74186	-1.07522	1.4786	-0.186503	0.196257	1.31743	2.04106	-0.115792	2.1165	1.4363	-1.9101	-1.14711	1.87168	1.91831	1.03984	1.03413	-2.53793	0.00977186	-1.97472	1.71628	1.57195	-0.677689	0.151856	0.930966	1.81715	-0.27347	-3.44301	0.700057	-0.507802
FGA	-0.649178	-0.97913	-0.056944	-0.912201	-1.86618	-0.688923	-0.656499	1.61473	2.29566	-0.28183	0.925918	0.936931	1.92872	-0.0595202	-1.39904	2.07294	-2.4228	0.235889	1.01059	-1.08297	0.709523	-0.717694	3.54458	0.185058	-1.30485	1.09163	0.738347	-0.0825736	3.09343	1.39439	-1.42574	-1.21883	1.40632	-0.359793	2.78585	0.326002	-1.11763	0.80447	-2.22065	1.01488	1.7851	-0.317242	-0.105528	2.85526	1.75348	0.668312	-1.18043	2.49326	-0.206841
FGB	-0.935577	-0.92106	-0.116573	-0.88145	-1.66861	-0.836387	-0.506462	1.87767	2.62198	-0.62471	0.873586	0.907192	1.67424	-0.360687	-1.64892	2.73792	-2.24487	0.0966633	1.04795	-0.943959	0.736801	-0.61543	3.32429	0.406561	-0.773697	1.19779	0.745891	-0.263822	3.47147	1.53751	-1.08525	-0.991653	1.38181	-0.598405	3.06164	0.309159	-0.758505	0.853629	-1.97009	0.720983	1.79667	-0.677206	-0.0633744	3.07196	2.00397	0.948373	-0.727631	2.38	-0.0186512
FGG	-1.03606	-0.993594	-0.153773	-0.879888	-1.7543	-0.77808	-0.356177	1.72201	2.65958	-0.516202	1.22261	0.920854	1.78941	0.2916	-1.59855	3.17468	-2.31771	0.451774	1.16217	-0.900627	1.18598	-0.462989	2.74144	0.642112	-0.68863	1.39175	0.827633	-0.427081	3.25826	1.86354	-1.28277	-0.718924	1.69662	-0.00224874	2.8008	0.18552	-0.968099	0.95929	-1.83418	0.880056	2.26988	-0.32992	-0.0645334	3.17567	2.29952	0.831073	-1.12126	2.73913	-0.26781
GYPA	-0.0979673	0.178473	-0.495714	-1.85859	-0.802783	-2.56477	0.0945957	-0.408727	2.47569	1.03779	-0.382771	1.75637	-0.149562	-0.204002	-0.884302	1.45782	-1.28934	-2.31556	-4.46949	0.00523852	4.07708	0.78272	4.70811	-3.70723	-2.13998	-2.20937	-2.13319	-0.0889425	2.03984	0.37266	-2.08212	0.187615	0.480498	0.616511	1.08219	2.57305	-0.164454	-0.813075	-0.712833	2.43595	-0.376746	0.127348	1.7452	1.03385	1.19191	3.3801	0.267351	0.327446	-0.0314138
SLC4A1	2.39123	0.864605	0.272861	0.789622	1.17932	-3.3064	1.39955	1.75351	5.08074	0.704492	-0.115711	1.91777	4.16902	0.795616	-1.24456	3.06177	0.350847	-0.981619	-2.54893	0.597792	7.51416	3.38747	4.21726	-1.80274	0.266599	-1.47136	-1.3004	2.36867	2.92747	0.484726	-0.977922	1.89655	-0.122512	2.08011	3.8716	3.27055	-1.40642	-0.188863	0.44672	2.6404	-0.11564	1.51864	2.4477	2.03569	0.0805525	3.92345	3.23953	2.51106	1.11071
CRP	-2.16881	0.174373	0.0486019	-0.3836	-2.27117	-0.9664	-1.43174	1.30537	-5.7464	-1.39498	0.924674	-0.680738	3.67134	-1.65948	-1.55736	0.442808	-2.63984	2.23526	3.16678	-1.49665	0.310714	-2.04779	3.38005	-0.445816	-0.302841	2.58129	1.70548	-2.77338	-1.00381	-0.0301908	-0.895346	-3.4035	0.960681	-2.42716	3.28444	-2.60159	1.89331	-0.630261	-2.94454	0.293886	-1.13123	-2.73879	1.04381	6.40914	0.182048	-2.0424	-2.98442	4.83997	-0.999411
APCS	0.472602	-0.176647	0.413109	-0.518526	-2.78421	-1.88163	0.0132421	2.34275	1.91482	1.58246	0.325163	1.03557	1.19694	-0.38368	-1.14453	2.08851	-0.840813	0.106397	-0.466794	0.773396	0.520094	-0.355394	2.48113	-1.81491	-1.46386	1.06785	0.632564	0.476126	1.61884	-0.171	-1.54016	-1.5748	0.586655	-0.378657	2.71812	-0.124449	-1.3677	0.64968	-2.66974	1.22573	0.785623	1.6906	0.0293629	2.92348	0.957999	0.439043	-1.14943	0.599711	-0.379864
C1QB	-0.302532	0.807998	0.0154981	-1.82284	-0.964232	-3.54495	-0.416762	0.587742	1.08997	0.999743	0.752548	1.50709	0.77936	-0.248057	-1.60673	2.35121	-0.176241	0.819305	1.6151	-0.0796943	1.1818	-0.898589	-0.192193	-0.687763	-1.24539	1.59159	0.0634375	0.0387212	2.32958	0.830073	-0.4445	-1.08849	0.038971	0.456125	2.21867	0.315825	-1.37581	0.144842	-1.99587	0.196832	1.31239	-0.12908	0.660559	1.37099	0.699756	-0.205163	-0.421504	-0.168338	1.05261
C1QC	-1.09365	0.574143	0.203781	-1.59159	-0.758148	-1.77717	-0.276032	0.514857	0.597015	0.326349	0.661196	1.56445	0.337394	-0.232556	-1.44215	2.55978	-1.273	0.232943	1.01858	0.818473	0.49331	-0.574409	-0.259868	-0.697653	-0.857931	1.1594	0.74788	0.0219574	2.52207	1.14299	-0.590199	-0.710553	-0.055672	0.518373	2.10493	-0.518649	-1.72081	0.395478	-1.68488	1.44195	1.45531	0.27691	0.483274	1.17668	0.215038	-0.382248	0.247579	0.517324	0.738582
C9	-0.914604	0.285472	0.000687576	-0.460249	-1.36465	0.053928	0.0501768	1.55657	1.06135	0.272148	1.52736	0.691572	1.85047	1.09652	-1.34005	2.07594	-1.88023	0.610601	1.54222	-0.822447	0.758121	-1.20899	0.44506	-0.222171	-0.990715	1.01217	1.17486	-0.843107	0.670896	0.845444	0.0926223	-0.869467	0.962083	-0.725489	3.21174	-0.103735	0.667541	-0.205095	-2.01471	1.49003	0.831179	0.439635	0.415253	3.23418	1.60476	-0.0236583	-0.813551	2.43431	-0.469794
APOH	-0.535337	-0.609998	0.599305	-0.754677	-1.33169	-1.07322	-0.318352	1.66065	2.45854	-0.00878555	0.821511	0.794331	0.372863	0.721579	-1.60865	2.04059	-0.873805	-0.675662	1.6919	-0.798742	1.37861	-0.362712	0.231116	-0.259952	-1.00379	1.08322	0.538742	-0.343814	1.26812	1.8203	0.0703689	-0.561232	1.09612	-1.23641	2.00577	-0.251732	-0.687779	-0.852412	-1.38927	1.53282	1.67016	-0.321233	0.454266	0.211793	1.60841	0.430364	-0.278963	1.50681	0.125759
LRG1	-1.33217	-1.07298	-1.11076	-1.53413	-1.85023	0.414642	-1.27915	-0.01652	1.40118	-0.546486	-0.460749	0.125979	1.99988	0.471722	-1.30035	0.515053	-1.5606	0.619516	1.34341	-3.49806	-0.250463	-1.8048	0.725932	-0.375456	0.183701	1.70747	0.980855	-0.666898	0.817897	-0.254059	-0.65739	-1.68489	0.469142	0.433431	2.53277	0.0343559	0.611208	0.0993583	-2.64262	1.33493	-0.0935722	-1.72072	-0.961247	3.11355	1.0954	-1.10823	-1.89581	1.65493	-0.659048
FN1	-2.31991	-1.43222	0.0219049	-1.41423	-2.5751	1.73624	-1.70412	-0.252612	-0.737817	-0.370313	2.38264	-0.0231534	1.81701	0.139187	-1.93275	1.75867	-0.941482	1.1328	2.86668	-0.70391	-1.2286	-1.36286	0.132637	1.52061	-0.999532	0.733088	2.75198	-0.146103	2.60348	3.10477	1.37897	0.114836	2.69763	-1.68477	2.20324	-0.431605	1.06264	1.71692	-2.36082	2.47974	1.32307	-0.0948868	0.612919	1.02538	2.12695	-0.875287	-1.53471	0.911806	-0.194602
RBP4	0.245838	0.02436	-0.0673177	-1.49412	-2.07536	-0.0685164	-0.463438	1.01345	1.68908	0.143323	0.312036	1.87008	0.521825	0.613942	-1.71419	0.628735	-1.62403	0.439281	1.48011	-1.06238	0.859022	-0.806911	0.276676	-0.864856	0.15285	0.283489	1.08514	-0.147697	0.756905	0.974546	-0.618544	-1.24443	0.788216	-0.285862	1.32854	0.231864	-1.12152	-0.858224	-1.61503	1.34489	1.49946	-0.358251	-0.723755	0.80162	0.864946	-0.213072	-0.323994	0.295807	0.999274
AMBP	-0.358952	-0.033243	-0.1904	-1.45353	-2.54558	-0.404697	-0.86866	0.837795	1.35406	0.258313	0.0672317	0.790125	0.628133	0.187198	-1.40266	0.924368	-1.46265	0.447371	1.02526	-1.72124	0.306754	-1.11381	-0.264363	-0.885592	-0.912788	0.449894	0.703636	-0.301257	0.625189	0.31989	-0.368991	-1.39826	0.40513	-0.512036	2.47301	0.113658	-0.234923	-0.502059	-2.30723	1.09033	0.669404	-0.189592	-0.0835212	1.41115	1.12832	-0.284102	-1.96543	0.694139	0.259673
ORM1	-0.677778	-0.671801	-2.1409	-2.16272	-1.66169	0.532396	-1.25566	-0.73173	0.882137	-0.898836	-0.806737	0.946684	2.76623	-0.158929	-1.83903	0.591657	-2.26334	0.206645	1.29937	-3.04689	-0.632643	-1.89262	0.980565	-1.59656	-1.52037	1.90191	0.969787	-1.05349	-0.144879	-0.24443	0.387075	-2.07132	0.426191	-0.68533	2.4182	-0.126334	0.585491	-0.629977	-3.39656	1.9798	-1.15711	-2.3857	-0.692691	2.96305	1.50079	-2.58152	-3.71933	1.02179	-0.290519
AHSG	0.318878	-0.579559	-0.583309	-0.680045	-1.58091	0.275235	-0.655274	0.641612	1.61458	1.69888	0.607623	1.60762	1.17102	1.41318	-0.949653	2.02804	-1.20289	0.972594	2.12721	-2.0105	0.762814	-1.22528	-0.119077	0.213901	1.05113	1.5063	1.52696	-0.311722	1.94251	1.28576	0.741899	-0.690631	1.17852	0.619391	1.36948	0.851532	-0.574779	0.518776	-1.37895	1.6671	1.2339	0.175982	0.587009	1.0179	2.55439	0.721234	-0.94774	0.399874	0.866869
TTR	0.742796	-0.0367109	0.114831	-0.935877	-1.64604	0.705798	-0.744914	0.18236	1.84705	1.28407	-0.20593	2.25344	0.584828	0.154651	-1.33268	0.999475	-1.29623	0.312493	2.09289	-1.75996	0.956433	-0.35611	0.197038	-1.33475	0.335844	1.24134	1.55719	-0.09171	2.38919	1.23418	-0.326378	-0.871158	1.03779	0.319511	0.215106	0.616244	-1.05311	-0.621175	-1.66092	1.70957	0.762849	0.299139	0.231175	0.873727	1.87248	-0.455518	-1.3888	-0.356574	0.976585
ALB	-0.793606	-1.02118	-0.358474	-0.658302	-0.839198	0.505886	-0.457111	1.89288	2.54357	0.764128	0.540607	1.33036	0.718728	0.910854	-1.56258	2.6864	-1.67245	-0.0156336	1.83268	-2.06231	1.35202	-0.340431	-0.532627	0.481241	0.972722	1.47214	0.385983	-0.37582	1.52193	1.56588	0.474508	0.0695201	1.28479	0.45826	1.13103	0.472214	-1.06109	-0.325047	-1.08111	0.745492	0.888733	-0.273788	0.573971	1.8035	2.80444	0.517341	-0.938361	0.817592	-0.205614
GC	-0.251357	-0.980253	-0.417784	-0.51597	-1.3367	-0.192344	-0.248604	1.84912	2.3638	0.176025	1.11545	1.52838	0.990828	1.34632	-1.73212	2.3705	-1.86926	-0.076907	1.51053	-2.15236	1.22312	-0.6761	0.0241254	0.267761	1.00881	0.842856	0.583005	-0.50407	1.39239	1.80961	-0.0273545	-0.690677	1.29394	-0.459175	2.03623	0.036777	-0.926731	0.108202	-1.23855	1.1862	1.38562	-0.401221	0.608896	2.55249	2.56316	0.420252	-0.705971	1.80808	-0.118922
TFRC	-1.27632	-0.263878	-1.01099	-1.54608	-1.69249	0.14258	1.20663	-1.49389	-1.54915	-0.769675	-0.232671	1.16629	-0.667582	-1.47155	-0.441875	0.314716	-0.64779	-0.621437	0.358767	-0.0310413	-0.570634	-1.53267	-0.495102	0.604833	-0.784044	-1.10017	-0.260327	-1.01152	-1.33201	-0.492264	-0.76088	-0.257752	-0.0973228	-0.82655	0.143021	-1.9247	0.277927	0.374297	-0.839346	-0.353171	0.177803	0.213672	-3.6568	0.444312	0.0534291	-0.563728	-0.482197	0.0553218	-0.599582
TF	-0.744299	-0.775502	-0.402257	-0.797142	-1.56731	0.917964	0.0516647	2.1155	2.30877	0.285508	0.948884	2.04641	0.50982	1.532	-1.61476	2.70422	-1.45403	0.0953969	2.08435	-2.19024	1.71906	-0.525683	-0.468577	1.00641	1.29032	1.08154	0.854915	-0.632859	1.53762	1.67494	0.0675838	-0.0969465	0.982639	-0.125891	1.0667	-0.159957	-0.204485	0.118082	-1.04569	0.872558	1.5036	-0.420275	0.642846	1.91611	2.80812	0.664607	-1.09901	0.916815	-0.267247
LTF	1.33572	-0.964723	0.254614	1.26562	-0.592084	-3.04687	1.25514	-1.19317	-0.48162	0.984505	-0.747751	-1.46661	0.125145	-0.68101	0.0810325	0.85105	-1.80394	-0.722661	-1.81211	-0.0736953	3.29679	3.08031	6.00699	0.79136	-0.269265	-0.929347	-3.67056	0.844981	0.419363	0.942006	-1.92351	-1.13917	-1.33047	2.11219	7.6734	0.00742727	-0.870873	0.927703	-1.39293	-1.04168	-0.536135	-2.35741	-3.54539	7.43212	-1.88411	5.12942	0.121605	0.220488	-1.80716
HPX	-0.517634	-0.551141	-0.558783	-1.29076	-1.80144	0.583965	-0.926173	1.48687	1.11955	-0.475381	0.132954	1.0228	0.813536	0.379528	-1.46035	1.65732	-1.52885	0.533605	1.80298	-2.32099	0.726089	-0.849731	-0.379823	-0.000662589	0.230791	1.59253	1.86765	-0.456457	1.40365	1.16108	-0.0744434	-0.907223	1.0336	0.373203	1.3167	0.146846	-0.406329	0.0676897	-1.84708	1.50292	1.1529	-0.296554	-0.385449	1.99704	2.19368	-0.541404	-2.00577	0.909379	0.317336
FTL	0.499533	-1.72607	0.182209	-0.79682	2.48277	-1.11856	-2.06665	1.99097	1.72811	0.949829	-0.336954	-1.06683	-0.924251	0.503259	-2.22483	0.561042	0.127638	-1.13382	-1.06841	0.742843	-2.54715	2.14397	1.50782	-1.50031	1.03308	-1.61088	-1.43086	0.836147	3.26216	-0.137249	-1.53829	-1.67621	-0.472678	1.88899	2.68599	3.68996	-4.32398	-0.51826	-0.0847196	-0.0604351	0.473637	0.394647	0.761821	0.927416	-1.13463	3.51573	2.40093	0.175274	-1.71505
FTH1	0.340856	-0.286221	-0.144361	-0.126598	1.77064	-0.298953	-1.31151	0.0420589	-0.0715661	0.812688	-0.239409	0.662017	-0.110095	0.826548	-1.1748	0.851156	0.13528	-0.122574	-0.417943	0.0592433	-1.39407	1.4285	1.55255	-1.3119	-0.538453	-1.25154	-1.24722	0.514324	1.2296	0.0165336	1.30544	-1.9008	-0.178291	0.21768	1.72057	0.690154	-2.75505	-1.36561	-0.170842	0.344582	0.0799796	0.308098	-0.060565	0.912316	-0.839214	0.859087	0.781084	0.184287	-0.0198715
ANG	-0.124379	0.13423	1.71857	-0.463823	-1.14613	0.375654	0.0694616	0.720653	0.814047	2.43957	1.14082	0.560887	0.843911	1.37209	-0.980768	0.471726	-0.880978	-0.145337	1.29953	1.43074	0.24483	-1.74376	1.14028	-0.074825	-0.225042	0.161577	1.27811	0.897123	-0.725222	1.44926	0.00751977	-2.47533	0.58945	-0.108844	1.15441	-0.281833	0.914557	-0.821819	-0.96862	1.75338	0.654811	-0.895577	0.710642	0.862754	0.561886	-1.41765	0.139319	0.844056	-0.212889
KLKB1	-0.342057	-0.301535	0.870577	-0.508709	-1.81504	-0.195629	-0.314032	1.8711	2.16195	0.0192103	0.661847	1.13874	1.02707	1.27417	-0.573628	3.31279	-0.39703	0.206463	1.44854	-0.962728	1.21257	1.14621	0.384752	-0.715711	0.850391	1.9751	1.30729	-0.67142	1.92357	2.00169	-0.801429	-0.310863	0.627975	0.738414	2.16107	1.06615	-0.888776	0.250217	-0.627357	1.54894	2.59707	-0.370596	0.907427	1.76233	1.75105	1.10564	0.0183851	1.07385	0.25853
C4BPA	-0.531908	-0.78865	-0.404621	-1.45986	-1.52955	-0.651762	-0.384952	1.19794	1.84326	-0.470919	1.57141	1.0513	1.03726	0.337936	-1.36988	4.0199	-1.32275	0.667523	0.930609	0.181326	1.50099	0.0295229	2.07008	0.547496	-0.887615	2.68081	0.72807	-0.283337	1.2805	2.15071	-1.65113	-0.466757	1.87444	0.806074	2.77271	-0.146349	-1.67285	1.05522	-1.24534	1.86444	2.59023	0.557233	0.475955	3.09197	2.15379	1.61878	-0.115249	2.12958	-0.736233
VTN	-0.505941	0.203332	2.8917	1.1402	-1.58771	-1.76827	-0.0469413	1.00152	1.52919	0.542287	-0.449579	2.89228	-0.103978	-0.691599	-0.981425	3.35418	-1.12241	-0.966337	-0.225893	-0.0275993	0.405522	-0.743738	2.50712	-1.8567	-0.720101	0.953024	-0.420701	0.239534	4.17984	-0.706889	0.637385	-1.36143	-0.988275	-0.641696	3.48806	0.0060175	-0.805708	-0.380642	-2.06352	0.604672	-0.0282821	-0.0283754	1.56964	3.24904	0.270734	0.952047	0.0840813	-0.267325	0.340102
CAT	0.358095	0.399741	-0.89415	-0.22365	0.161187	-1.93964	1.21205	0.0989492	1.76068	0.722502	-0.814297	0.943423	-0.87993	0.122556	-0.97369	0.688004	-0.741643	-1.6125	-2.14148	-0.413038	4.91575	1.68312	3.10391	-1.57053	-0.66355	-0.960736	-1.52941	0.648809	0.492421	-0.797008	-0.863535	-0.177545	-1.0764	0.619647	2.55272	0.47537	-0.839778	-0.806337	0.315754	-0.135625	-0.118402	0.0198604	-0.120347	2.02885	-0.990922	1.50527	1.56886	1.03882	-0.00187308
GBA	-0.293474	-0.419428	-0.648735	0.097959	-0.320859	0.467128	-0.3125	-0.312941	-0.492669	0.606841	-0.325764	1.36943	0.571733	1.16998	-0.382113	0.162864	0.762129	0.468986	0.513691	-0.0395129	-1.03039	-0.256029	0.751548	0.300331	-0.881732	0.164943	0.204252	-0.322975	-0.471649	-0.0216908	0.316722	-1.34992	0.279041	-0.926927	-0.0373879	-1.03089	0.928697	0.30139	-0.700906	0.64997	0.55915	-0.592562	1.0094	-0.377377	0.373968	-0.0689084	-0.637897	0.557776	0.642361
FUCA1	3.32414	-0.539756	-0.403272	1.28327	0.778932	-0.591003	-0.449132	0.924114	0.194587	-0.251172	-0.934645	0.266206	-0.267371	-0.132475	-0.0485357	0.768191	-0.61329	-0.875246	-1.24097	-0.157575	-0.360979	0.265461	1.03935	-0.979452	0.199184	1.58713	-0.239301	0.531805	0.717103	-1.099	-0.877434	-0.870234	-0.444797	0.920729	0.648365	0.335411	-1.13718	2.30332	0.259808	-0.618107	0.0605514	0.471534	-0.35568	0.337628	-0.479696	1.84856	0.887919	-0.295604	-0.810782
ALDOA	-1.79611	2.55444	1.33401	-1.05355	-1.15531	-0.398376	1.50505	-1.54019	-0.967439	0.289803	0.627366	1.25696	-0.904118	-0.647159	-1.13489	-0.834508	0.0181656	-0.693306	-0.885359	0.0328425	-0.900947	0.684267	0.237409	-0.665094	1.19362	-1.40422	-0.514274	2.47669	-1.1963	-0.899269	1.19116	0.716862	-0.418013	-0.777018	-0.575786	-0.980793	0.557671	-0.897993	0.513958	-0.83696	-0.828473	-0.690247	-2.06569	0.297183	-0.602649	-1.47075	-0.0613324	-0.31551	1.24027
CSTB	1.89993	0.235524	0.0667236	0.0708674	0.35019	-0.0800751	-0.230224	-1.01879	-0.370175	1.02892	-1.61081	-0.735098	-1.39229	-0.538377	1.04544	-0.945184	-0.148175	-0.197668	-0.244592	1.37764	-0.315437	-0.164462	0.276676	-0.471444	-0.48864	-0.674981	-0.621826	0.27564	-0.112417	-2.04986	1.02519	-1.12548	-0.663233	-0.0112676	0.219344	0.281189	-0.586379	-0.274276	-0.304502	-0.487198	-0.580105	0.120111	-1.22813	0.418376	-1.5771	-0.155652	0.91083	-0.628049	-0.218092
ANXA1	-1.69015	-0.233666	1.0747	-2.41787	-1.6504	0.680529	0.486703	-0.756272	-1.71981	1.30477	-0.165045	-0.0392938	0.213133	0.76647	0.899835	-0.6436	-1.63274	0.0574809	0.122646	0.0603534	-0.11251	-0.911714	0.863094	0.835366	-1.34553	-1.60625	0.277306	0.545802	-1.73432	0.368198	-0.819417	-2.43584	0.841048	-0.0873052	1.72768	-1.69669	-1.53213	-2.82584	-2.75508	0.407614	0.553516	-0.388217	-1.8026	1.08927	0.502118	-1.70374	-2.00344	0.0477439	-0.157641
APOB	-0.436745	-0.736731	-0.939953	0.198824	-0.851483	-1.85823	0.188024	2.12993	2.01035	-0.0911934	1.2631	2.04172	0.237319	0.435222	-0.717212	5.65313	-1.57043	0.627138	0.983504	0.7612	2.49082	0.585415	0.888286	0.0460139	0.492037	2.12943	1.26655	0.000204043	1.52427	0.292745	-2.31484	0.572154	1.54873	1.27584	2.31141	0.934679	-2.28477	0.888742	-0.496717	0.408404	3.62429	1.50514	0.718721	2.77632	2.47291	2.0712	0.733617	2.2272	-0.309118
SOD2	-1.15581	1.72392	1.33206	-1.29275	-0.73704	-3.02455	2.55601	-1.80054	-2.00524	0.1335	-0.976136	3.4401	-1.73552	-1.1138	-1.73662	-0.616473	-0.848495	-2.90258	-2.34557	-0.523436	-0.991701	0.148501	0.49916	-1.39487	-0.757733	-2.07017	-1.68594	0.609401	-2.1814	-2.21685	1.02629	-0.905615	-2.40473	-0.555771	0.562899	-1.36682	3.81968	-2.1327	-0.628518	-2.30073	-1.80216	-0.892478	-2.50842	1.47098	-2.15442	-0.990164	-0.246658	-1.09035	2.3272
OAT	-1.99309	0.577727	1.77607	-0.10134	0.0308306	0.951835	0.998428	0.726164	-0.215702	0.0875458	1.37302	0.657989	0.494475	0.566085	0.431249	-0.0315891	1.84691	-0.0836435	0.819711	0.363127	-0.314984	-0.675809	-1.15144	0.876087	0.17267	-0.207266	0.322333	0.529108	-0.3865	0.461575	-0.665292	-0.630454	1.1081	-0.674878	-0.481829	-0.790848	-0.00706847	0.464399	0.486791	0.555171	0.750554	0.0744722	0.770659	0.319791	0.973306	0.367281	0.495304	0.745518	0.393469
HRG	-1.14628	-0.299987	0.171184	-0.719801	-1.73462	0.0895517	-0.6274	0.777398	0.758578	-0.152156	1.27004	0.667964	-0.358322	0.317424	-1.59186	1.67357	-1.10932	-0.90968	1.35197	-2.84299	1.9779	-1.24946	0.244104	-0.00815964	-1.08837	1.90548	1.0172	-0.674181	1.19458	1.38747	0.591471	-0.9077	1.09475	-0.900074	2.13039	-0.107351	-1.35382	-0.569293	-1.31258	1.0208	0.768774	-0.189093	-0.22618	1.23838	1.59419	-3.82094	-0.762094	0.619673	0.121725
THY1	-0.47076	0.521937	-0.801838	-2.08073	-1.44258	1.39275	0.862663	-0.362474	0.0364155	1.10362	1.01605	0.130906	1.90297	2.75017	-0.322011	-0.785909	-1.68182	0.725361	0.905909	-0.339231	2.51286	-1.28104	1.81301	1.21217	-1.07724	0.174745	1.88952	0.972278	-1.59915	0.782809	-0.724299	-1.36628	1.72618	0.991661	-1.05908	-0.244637	-0.205212	-0.264868	-0.832393	1.9698	0.965511	-0.559332	1.18069	0.779027	1.32961	-1.29493	-1.88594	0.532012	1.30603
A1BG	-0.502234	-0.740508	-0.410772	-2.1153	-1.49049	0.769044	-0.769573	0.579356	1.33382	-0.456654	0.339697	1.46084	1.21462	0.742044	-1.32887	1.63787	-1.45302	0.501262	1.44623	-2.1002	0.598607	-1.12336	-0.471763	-0.537153	0.221717	1.63664	1.35733	-0.387104	1.40309	0.290934	0.545068	-1.20962	0.82535	0.0986616	1.32673	0.708294	-0.51609	-0.161442	-1.8385	1.33821	1.24829	-1.19257	-0.21238	1.79341	1.90374	-0.0233415	-1.11047	1.04441	0.792693
CD74	0.0250911	0.445323	0.276873	-1.20692	-0.595632	-1.10038	0.0170828	-0.589336	-0.848098	-0.851569	-0.69656	1.11762	-0.614429	0.31402	-2.34098	-0.790759	-1.00177	-2.25472	-1.5536	0.114398	-0.449001	0.368272	0.243262	-0.709939	-1.38499	-1.50996	-2.52537	-0.803872	-1.23387	-1.55132	-0.845251	-1.84561	-1.63091	2.26403	0.318568	-0.708631	1.15397	-1.11024	-0.42614	-0.695707	-0.545693	-1.73021	-1.07757	0.0179908	-1.33859	-0.761943	-0.295829	2.82754	0.0799268
KRT6B	0.387003	-0.542438	-0.111575	2.66058	-1.81981	-0.481189	-0.622177	1.39635	0.833718	6.69309	-1.54094	-0.550019	-0.794767	9.64e-05	-0.176246	0.35609	-0.181416	0.0859829	-0.237859	1.66666	0.587576	0.72396	0.251161	1.2163	-0.807786	-1.38004	0.765803	1.23658	1.91524	-0.117787	1.25261	-0.413662	-0.347207	2.10583	0.61451	1.35633	-0.74076	0.898751	-0.197089	0.487612	1.75159	0.860902	0.385824	5.82456	-0.320811	-0.219519	-0.891214	-0.992127	-0.0915452
KRT1	1.21772	1.32853	-0.726518	-1.25773	0.0516309	0.238351	1.11001	1.58118	0.168232	7.12462	-0.0324803	0.837555	1.17568	0.174549	-0.595629	0.468007	-1.12967	1.63904	0.104366	2.50879	1.70014	-0.378782	-0.462183	-0.491388	-0.947248	0.0125429	1.28494	0.55055	2.03426	-0.36892	0.563086	-0.835786	1.05491	1.68357	1.63458	1.65601	-0.90604	0.289026	-0.395177	0.644478	0.11436	0.871934	-0.351019	1.25303	1.18673	-0.322971	-1.09722	0.885058	1.76495
VWF	-0.623921	-0.0659419	0.152206	0.0215194	-0.939734	0.0652499	0.443335	-0.549148	1.31477	0.794781	0.893581	-0.111177	0.866376	1.25826	-0.0851073	1.13262	-0.205252	0.0616783	0.0291236	0.235788	1.48429	0.833954	0.580326	-0.582852	-0.21543	0.81092	-0.613876	1.07967	0.381717	-0.15534	-0.649278	0.670192	-0.581292	0.97519	0.980475	0.0612584	-0.795264	0.589907	-1.05888	0.380487	1.16579	0.246651	-0.62277	2.37091	-0.0696855	0.392385	-0.304139	1.99743	0.635523
SHBG	-0.699461	-0.323989	-2.18012	-0.44726	-1.86124	0.63613	-1.84305	0.000197569	2.56499	-1.04586	0.149215	0.680823	2.37697	0.594988	-0.54939	0.582203	-1.55932	0.671642	2.14137	-3.45771	0.586881	-0.543035	-0.816501	1.05243	2.4871	1.30383	0.976477	0.0210774	4.0977	1.57534	0.24156	0.395755	1.29809	0.347866	1.37269	0.952943	-0.0259196	0.627539	-1.00894	0.802131	0.616681	-1.50227	0.861763	-0.0671221	2.0138	1.26177	-0.737753	0.68493	1.93247
GAPDH	-1.43397	1.30976	0.262393	-0.990302	-0.72958	-0.312206	0.797569	-1.05766	-1.06797	0.148545	0.469484	1.23055	-0.886876	-0.373131	-0.682671	-0.444719	0.27622	-0.715927	-1.03863	-0.677685	-0.759277	0.0212174	0.573328	-0.549161	-0.34518	0.0675234	-0.373113	1.3518	-1.5976	-0.8058	0.859622	-0.652449	0.00194925	-1.23194	0.0387045	-1.36826	0.488641	-1.74357	-0.193919	-0.911996	-0.664737	-1.17302	-0.961699	0.357092	-0.516378	-1.22093	-0.0676515	-0.58245	0.439323
ASL	3.33781	0.233748	0.404795	0.0504504	1.02227	-0.715779	0.220788	0.229345	-0.372717	-0.0644881	-0.0483602	-0.00784085	-0.063545	-0.0816257	0.0518981	-0.330671	1.49202	0.393649	-0.497252	0.46277	1.5252	-0.130245	0.302235	-0.660017	-0.797776	-1.09499	-0.270124	0.422846	-1.04987	-1.02379	-0.378391	0.136299	0.142872	0.353344	0.855368	0.0321791	0.000282389	-0.0249046	-0.520385	-0.667807	-1.00922	0.167154	-0.91016	1.32833	-0.192564	0.338074	-0.214323	-0.0896461	-0.0911816
HLA-DPB1	0.456577	0.420798	-0.379618	-1.16749	-0.188367	-0.0191163	-0.0241674	1.10809	-1.40846	-0.579046	-0.829398	0.433632	-1.51049	0.490494	-2.45804	-0.270849	-0.0370695	0.358957	0.06365	-0.0220551	0.0860797	0.268559	0.00692576	0.277038	-1.48999	0.0774321	0.193179	-0.294412	1.30269	2.40838	-0.559255	-1.55216	-1.05353	2.43823	0.722181	0.410165	0.280318	-1.06502	-0.854584	-0.101657	-0.151335	-0.796006	-0.14033	0.178195	-0.928652	0.0224361	-0.324435	-0.753874	0.170023
CAPNS1	0.0553028	0.0549762	1.50409	-0.600895	-0.23932	0.703387	-0.215734	-1.02699	-1.16681	0.726775	0.136111	-0.508444	0.515473	1.19342	-0.871628	-1.52452	-0.460132	0.849538	-0.133152	-1.11798	-0.106922	-0.368829	-0.334844	0.199289	-1.52729	-0.70031	1.0388	0.439663	-1.06748	-0.0898259	0.31168	-1.33291	0.585786	-0.872043	-0.578141	-1.06209	0.103589	-1.52517	-0.758516	0.707021	0.48665	-0.394536	-1.07467	-0.237423	0.163046	-0.698025	-1.84124	0.125212	0.424821
HSPB1	-1.33937	1.50672	0.427304	-0.770283	-1.48031	-1.22409	0.0283059	-2.30077	-0.804293	1.5976	-1.08574	0.108107	-1.7068	-1.45387	-3.31133	-1.8806	0.0154955	-0.882879	-1.31864	-1.32511	-1.11929	-1.52508	-1.45469	-1.20639	-0.717345	-0.366187	-0.714084	0.906275	-2.9079	-1.82741	2.81731	-0.306857	-1.61822	0.234438	-2.05397	-1.35303	2.0225	-3.2349	-1.1002	-1.41688	-0.809177	-0.504477	-2.78688	-0.184525	-1.6587	-2.84695	-1.71752	-0.116451	2.82571
CYBB	-1.01279	-0.416063	-1.25162	-0.6309	0.156981	0.356652	0.126305	0.45807	-0.229046	-1.09505	-2.45579	0.24952	-2.92599	0.251627	-3.00681	-0.351722	-1.03876	-0.143666	-0.222236	0.536473	0.611463	0.40758	3.11753	-1.5878	-0.848272	-0.613167	-0.192777	-0.171955	0.456531	-1.70491	-1.29257	-1.96478	-3.30513	1.81957	2.857	-1.07713	-1.66367	0.564298	-1.05526	0.700794	-2.17111	-1.75342	-2.52493	2.62656	-2.35294	-0.169571	0.324385	-0.0980369	-1.25775
RPN1	0.0369436	-0.423263	-0.522613	1.17111	1.40454	0.509477	1.19018	1.64795	1.08347	-0.219848	0.545349	0.0297355	0.402049	0.702578	0.210442	0.618623	0.230686	0.293156	0.216268	-0.0451793	0.15568	0.951568	-0.496136	1.03278	0.74712	-0.618325	0.375407	-0.344377	-0.203373	1.71745	-0.290131	1.27696	0.932855	-0.731315	-0.209428	-0.0251783	-1.11556	0.190794	1.37144	0.319428	0.957181	0.462996	-0.473277	0.212368	1.00061	0.414458	1.01186	0.299112	-0.067009
RPN2	0.00113748	-0.122548	0.315935	1.47712	1.81005	0.70279	1.1404	2.10919	1.79277	0.836964	1.26143	0.395748	1.27202	0.967338	0.221666	1.50335	0.357087	0.672438	1.29862	0.660018	0.674643	1.50209	-1.35031	1.73603	1.21043	-0.0195961	-0.11886	0.108317	0.643624	2.61702	-0.742837	1.38134	1.64054	-0.00652755	0.15526	-0.243435	-0.741969	0.811607	1.55124	0.135813	1.69934	0.715391	0.169822	-0.246679	1.96009	1.05737	1.28525	0.526298	0.271673
GNAI2	-0.900564	-0.522303	-0.96873	-0.277459	0.379708	0.538028	-0.511704	-0.176316	0.215818	-0.984924	0.186597	-0.515199	0.130549	0.222242	0.325495	-0.526645	0.110454	0.440443	0.237468	-0.277237	0.772444	-0.385141	0.97366	-0.11779	-0.474109	0.0782147	-0.381088	-0.736683	-0.275067	0.585491	-0.916164	-0.63823	0.483607	1.27243	0.807152	-0.112925	-0.128126	-0.00635384	0.162076	0.157324	-0.0177847	0.257133	0.243674	0.440782	0.367775	-0.70975	-0.0570819	-0.102233	-0.829419
ATP1A1	-1.23372	-0.68257	-0.192485	0.359269	0.491065	-0.679367	1.24044	0.552893	0.134846	0.304989	0.134716	0.154772	-0.946586	-0.0410034	-0.152661	0.0557279	2.10698	-0.391538	-0.94327	-0.733377	-0.119237	0.286949	-0.272757	0.244818	0.493479	-1.9676	-0.603837	-0.577541	-0.330919	0.745836	0.26345	0.0840789	0.673131	-0.517474	-0.547207	-0.717777	-0.543383	-0.0818685	1.59293	-0.711946	0.403622	0.199613	0.398474	0.107009	0.239142	0.891455	0.99829	0.335016	-1.23915
ATP1B1	-1.64668	1.45425	-0.0935297	0.429615	-0.822062	-1.36362	2.0189	-0.228591	-1.18259	0.826784	0.730101	1.83111	-1.41779	-0.780612	0.0135303	0.895334	-0.230748	-1.16858	-2.48318	-1.46899	0.0767297	0.976388	-1.29958	-1.21004	0.510104	-0.245178	-1.57889	1.60668	-0.8373	-1.20624	0.86215	0.679586	-1.62937	-1.05825	-3.42764	-0.503278	0.639447	-1.59881	1.25831	-2.06641	0.117008	-0.169894	0.384874	-1.54647	-1.1145	2.04996	-0.321126	0.606805	1.50545
APP	1.76071	-0.318998	-0.0427815	-0.0408547	1.15703	1.58504	0.97996	-1.15971	-0.124316	0.240267	1.66116	1.12829	-0.0575142	-0.137478	-0.229225	0.467417	-0.696177	0.723826	0.924578	2.03239	-0.691996	-0.750366	-0.00629785	-0.211793	-0.478884	0.217987	0.771461	-0.733782	-0.30763	1.5377	-0.136322	-1.28579	0.7508	-0.735842	-0.179469	-0.148449	-0.632815	-0.242781	0.255978	1.35242	0.315721	0.132777	-0.00209683	0.651822	1.12898	-0.643142	-0.896762	-0.353207	0.86343
APOD	0.344616	-0.26988	0.282493	-1.11481	-1.29781	0.469143	-0.427668	0.107017	1.83032	0.586103	0.0526346	1.99051	1.95259	0.785734	-0.574294	2.58275	-0.85483	0.387178	1.05164	-1.07017	1.80216	-1.18696	0.540742	-0.235594	0.29813	1.12219	1.15874	-0.241307	0.740897	0.602012	-0.406698	-0.84546	1.82392	-0.194885	1.0138	0.424072	-1.60102	-0.331967	-1.84633	1.43843	0.550068	0.163264	0.631611	1.57326	2.41675	-0.928653	-1.3745	1.10081	0.228939
ALDH2	-0.64198	0.970628	-1.67622	3.30875	0.964669	-1.12459	1.15224	0.568417	1.24676	1.25671	-0.280087	0.789161	0.535194	-0.97496	1.58807	2.14052	-0.336639	-1.81251	-0.947405	0.381735	2.09463	1.27935	-0.340017	0.00866399	1.53854	0.0177458	-1.53501	0.6023	0.0576187	-0.773254	-1.39664	0.347864	-0.469379	2.1923	0.259149	1.25188	2.03301	-0.88323	1.21638	-1.18888	-0.772328	1.69023	0.163306	0.239982	-0.76291	0.981651	2.41225	-0.552661	-0.33011
ITGB3	-0.597798	-1.30344	-0.22711	-1.0934	-0.867611	-2.10489	-0.394806	-1.25692	0.898518	-0.367754	-0.0935573	-0.267143	0.136022	-1.23497	-2.1775	-0.306064	-1.08924	-2.22059	-1.88351	-1.41428	1.84073	-0.747636	3.39925	-3.24079	-0.830814	1.41742	-1.65989	-0.981781	0.240945	-0.181171	1.38498	-1.00131	-1.07261	-0.194895	0.437394	-0.787201	2.25888	-0.649222	-1.44767	-1.11944	-1.65726	-1.3576	-1.52266	1.40811	-1.93583	0.819636	-2.06584	-0.43272	-0.327136
ITGB2	0.103996	-0.453659	-0.0146117	-0.570775	0.278935	-2.53106	-0.225174	-0.448939	-1.11704	-0.568777	-1.84015	0.0826582	-2.37223	-0.143873	-1.76819	-0.484627	-1.33804	-2.17633	-2.46864	-0.299676	0.364594	-0.203763	3.63016	-0.805168	-1.14115	-1.12638	-2.53409	0.315226	-0.698249	-1.15389	-0.732754	-1.34507	-2.7338	1.50482	4.91472	-1.13471	-0.635856	-1.03138	-0.979362	-1.99266	-1.57452	-1.64491	-2.02017	3.21773	-2.3628	0.493254	1.28985	-1.10456	-0.941366
S100A8	1.04926	-0.766992	0.844805	1.25155	-0.986438	-3.29286	0.527885	-1.55524	-1.01073	4.16647	-1.95143	-1.14509	-1.75558	-0.954197	-1.05312	-0.467038	-2.12778	-0.788776	-2.23505	0.299664	2.18381	2.05252	7.56744	-0.635554	-2.37469	-0.764546	-1.29458	1.05538	-0.899634	-0.188622	-0.41869	-1.52985	-0.161068	1.87177	6.21705	-0.53273	-0.377544	-0.15739	-2.23772	-2.82224	-2.25061	-2.71729	-2.90647	6.88852	-0.250274	2.01454	-0.27985	-0.665417	-1.57793
HMGN1	1.52096	-1.01796	0.114831	1.94163	0.855915	-0.942806	-0.881751	1.0581	0.715162	1.5204	-0.0988385	-1.23458	-0.527318	0.320898	2.25453	0.119797	-0.720868	-0.797706	-0.00630143	0.332269	-0.413314	-0.392083	-0.344133	-0.526476	0.69436	0.985436	-1.56539	-0.53489	-0.0624967	-0.554738	-1.33504	0.69098	-0.76627	-0.481044	0.80037	1.93978	-0.783473	1.5155	1.15915	-0.216261	-0.330474	0.620884	0.870238	-0.108943	-0.740692	1.26117	1.01849	-0.215079	-1.39467
SLC25A5	-0.431477	0.843872	0.0656103	1.27763	1.84232	-1.4669	2.33435	0.639534	0.878951	0.52148	-1.35323	1.9465	-1.46162	-0.17498	-0.170919	1.45098	1.21629	-0.835547	-0.721255	1.18351	1.15178	0.242514	-0.966212	-0.543568	0.72088	-0.0683756	-1.06099	-0.0934572	-0.088325	0.110206	0.959683	0.800293	-1.27785	-1.23683	-0.154261	-1.07071	0.85897	-0.0616162	1.26433	-1.05973	-1.02137	0.0185469	-0.29969	-0.0988382	-0.750176	0.909358	0.897424	0.718455	1.4188
SERPINA5	0.640208	0.696519	0.921842	-0.163723	-1.23233	-0.0778786	0.121916	1.6121	2.11952	1.03727	0.960257	1.39522	0.984894	0.466559	-0.987056	2.22266	0.0115652	1.04631	2.26869	0.0835636	1.9082	-0.190516	0.24305	-1.19357	0.106662	1.48106	1.40443	0.580698	1.98234	1.73114	-0.526267	-0.842449	0.658836	-0.129267	1.86412	0.821624	-0.606263	0.353966	-1.39329	2.09682	1.53459	0.225442	0.844606	1.23678	1.66775	1.21417	-0.801499	1.12457	0.711038
SERPING1	-0.446596	-0.720563	0.0650114	-0.0734797	-1.9624	-2.00315	-0.116792	1.12683	1.91447	-0.857602	0.924394	1.47571	1.37035	0.158765	-1.46057	1.56817	-1.38167	-0.192094	1.18192	-2.71161	1.10328	-0.689326	0.582461	-2.14562	-0.848013	1.20863	0.0834936	-0.289507	0.170056	1.11938	-0.219638	-0.815867	0.0414967	-1.70883	2.38675	-0.560634	-2.14708	-0.392001	-1.68788	1.68169	0.409323	-0.982035	0.407106	2.24493	1.44214	-0.343842	-1.48658	0.309097	0.0650282
CFI	-0.952431	-0.50357	-0.107511	-1.33455	-1.94824	-0.270083	-0.202718	1.42201	1.27227	-0.857138	1.02668	0.956886	1.12395	0.528157	-0.926627	1.98307	-1.27704	0.0451769	0.710705	-1.51108	0.573334	-1.19555	0.657078	-0.64411	-0.577367	0.572486	1.27539	-1.09905	0.97147	1.11694	0.245978	-1.01406	0.989409	-0.796772	1.8171	-0.585641	-0.581576	-0.0665602	-2.5656	1.28456	1.33623	-0.157037	0.0828686	2.31773	1.49819	0.159784	-0.849678	1.49994	0.0981478
ISG15	-0.511488	-0.422896	3.45261	-0.56282	1.66034	0.0198137	-0.930092	-2.34192	-0.826904	2.30082	-0.467908	-0.269124	-0.555885	-0.432211	0.175222	0.332735	0.312645	1.3363	-0.506251	-0.949434	-0.532556	0.824124	-0.643204	2.95447	-0.934214	-2.00993	-0.40845	-0.366396	0.0798008	0.877756	-0.334919	-1.37113	-0.664079	-1.05796	-1.36294	-0.464421	0.836572	-2.31376	0.715198	-0.863532	0.12244	-0.521388	-0.829913	-0.676774	-0.902675	-0.452501	1.94035	0.355976	-0.94659
MPO	2.0356	-1.01358	0.346508	1.16538	-1.21351	-3.63338	0.831641	-1.9876	-0.750608	-0.307508	-1.37865	-0.838712	0.0796338	0.0725247	-0.420628	-1.13954	-0.922303	-0.836753	-2.47743	-0.4475	0.955696	1.401	6.89892	0.008552	-1.19378	-0.472308	-2.48178	1.04781	-0.434425	0.623617	-1.03134	-1.71228	-0.391887	2.32482	6.72918	-0.340121	-0.0100365	0.302053	-1.82961	-0.814866	-0.838445	-2.15513	-3.20472	6.78306	-0.582535	2.44453	-1.08378	-0.222911	-1.4659
PCCA	0.423694	1.28543	0.0476116	1.6186	1.97643	0.101923	2.38274	1.19727	1.1239	0.485611	-0.687859	2.2897	-0.676744	0.0236984	1.07363	0.979503	1.6523	0.463864	-0.195623	0.0644079	1.69729	1.3303	-1.52411	0.338336	0.521774	0.690381	-0.402541	0.394731	0.936093	-0.517303	0.117341	0.637198	0.209316	0.298572	0.119854	0.545385	-0.515437	-0.0286998	1.58593	-0.378908	0.654569	0.866882	1.42188	-0.197428	0.269364	2.43585	1.27763	1.13367	1.61098
PCCB	1.69878	1.49756	0.365181	1.40971	2.2875	0.258292	2.24883	1.06828	1.66934	-0.53961	0.191271	2.40391	-0.074495	-0.258642	0.97938	0.281235	0.977118	-1.2702	-0.588047	-1.47961	1.43969	2.1208	-1.17425	0.162338	0.13822	-0.158489	-0.888815	0.555008	0.892962	-0.23382	-0.537907	1.38298	-0.660845	0.642347	1.63606	1.26324	1.09338	0.264533	2.36869	0.00243387	0.298335	1.73361	2.48303	0.523936	-0.747758	1.63294	-0.103501	1.21701	2.03821
ALPL	-3.01145	-1.75808	-1.48556	4.65819	-1.72565	0.672585	0.531576	0.792538	4.30072	-0.281007	-0.011475	0.19558	1.4338	-0.0667244	0.0128597	2.9247	4.17557	0.630072	0.160237	-0.587561	0.886981	0.960326	1.25372	1.33906	2.39103	-4.23216	1.23848	0.180403	-0.326506	1.79085	-0.83327	-0.580396	0.680137	-1.19988	2.18922	-0.248812	-2.5404	0.495016	2.21622	-0.20434	1.74772	3.60463	-0.811647	1.51776	0.69994	0.0949367	1.13898	0.385996	-1.61644
EIF2S1	-0.107583	-0.072081	0.422829	-0.207449	-0.058446	0.313743	-0.0209522	0.0842756	-0.518836	-0.387413	0.120839	0.0107874	0.00629203	0.555477	0.113388	-0.467243	0.344205	0.36386	-0.0503379	0.422871	-0.339376	-0.637063	-0.559096	0.738726	-0.324786	-0.275361	0.0904059	-0.210357	-0.632223	-0.138796	-0.486828	-0.431622	0.229743	-0.826218	-0.154839	-0.821291	0.173491	0.389754	-0.25109	-0.00945414	0.522127	-0.53685	-0.206748	-0.369568	0.121811	-0.0757766	-0.142162	0.0730484	0.142985
HMGN2	-1.06286	-0.748788	-1.02349	0.214714	-0.514057	-2.21761	-1.10077	1.18402	0.250766	-0.0346922	-1.29346	-1.13108	-1.75245	-1.15833	-0.231725	-0.762076	-1.51098	-1.95294	-0.674453	-1.4279	-0.608693	-0.68527	0.280787	-0.751537	0.470999	1.3736	-2.4415	-0.816256	-1.36851	-1.12648	0.594737	-0.115838	-0.792752	-1.02704	0.882012	1.47074	-0.0215031	-0.202564	0.669641	-1.87758	-0.597725	-0.32806	-2.17602	0.041614	-1.16057	-0.00622797	0.480824	-1.72494	-1.27826
ICAM1	-0.959992	0.73459	0.847518	1.24665	0.445801	-0.977174	0.823898	-0.0104917	-0.142951	-0.732594	-0.707782	0.478149	-1.21767	-0.540386	-2.56855	-0.687052	-1.11791	-0.274839	-0.858935	-0.40481	-0.394686	1.11682	0.729302	-0.9924	0.262581	-1.139	-0.871365	-0.456327	0.0328812	-2.24828	0.370353	-0.0696771	-2.07426	0.400718	1.01055	-0.782376	-0.516747	-0.930213	0.4876	-1.20301	-0.994411	0.635326	-1.23688	0.95957	-1.88963	-1.50892	1.32775	-0.750314	1.25178
RPLP1	-0.332941	-0.373948	0.391804	-0.760842	-0.532635	0.334014	-1.13671	-1.31549	-1.36862	1.04757	0.189605	-0.795372	0.184039	1.01441	0.199037	-0.977355	-0.246177	0.373813	0.246139	0.0430293	-1.9186	-1.5606	0.452504	0.0304783	-1.02687	-0.0204515	0.375363	-0.530373	-1.52188	0.210112	-0.136856	-0.643603	0.219834	-0.593006	-0.987905	-1.27597	-0.347875	-0.283802	-0.322359	0.378268	0.0678415	-0.815966	-0.372844	-0.407905	-0.248718	-0.914731	-1.25974	0.26423	-0.49723
RPLP2	-0.215136	-0.458739	0.320191	-0.507874	-1.11257	0.0154343	-0.86582	-1.10418	-1.19639	1.58809	0.0341337	-0.73805	0.0279204	0.104919	-0.0485357	-0.735539	-0.307315	0.451809	0.0498562	0.272855	-1.42775	-1.40881	1.01619	-0.177425	-0.995509	-0.248615	0.243301	-0.377083	-0.846285	-0.234179	-0.0295308	-0.871838	0.349535	-0.414511	-0.961188	-0.31552	-0.563224	-0.0308688	-0.497431	0.409358	-0.120701	-0.786204	-0.558327	0.48142	-0.185742	-0.652055	-0.781052	-0.444649	-0.378549
RPLP0	-0.0811824	-0.097003	0.934131	0.0294549	-0.37954	0.178268	-0.0769159	-0.0391049	-0.268182	0.523321	0.841127	-0.196752	0.543484	0.99413	0.512293	-0.327169	0.445547	0.410255	0.172119	0.720131	-0.705724	-0.604217	-0.626547	0.489658	-0.655666	-0.347949	0.213031	0.461926	-0.48589	0.291821	-0.95392	-0.257703	0.978568	-0.467683	-0.442049	-0.152925	-0.573585	0.452959	0.317773	0.281548	0.633341	-0.0498684	-0.059005	-0.0314602	0.349189	0.244745	-0.221979	-0.0369902	-0.190866
FABP3	-0.904239	4.0457	-2.71605	-0.5541	-1.08081	-0.983619	2.34378	-0.149118	1.32681	-1.2869	0.656581	0.332106	-1.44649	-1.8728	-1.21827	-1.66364	-0.141654	-2.13976	-2.65843	-3.28706	-2.98689	2.1895	-1.33088	-3.1405	1.702	0.178596	-1.15446	2.79608	-0.397144	-2.82699	2.11906	1.75209	-2.16771	-0.848846	-0.193415	-0.881007	3.43185	-1.94264	1.82325	0.158101	-1.31538	-0.344028	-1.87511	-1.7791	-1.87738	-1.47656	0.657085	0.394626	1.97539
CLEC3B	-0.96807	0.536181	0.0424482	0.280069	-1.79655	0.702083	0.35565	1.53015	1.79007	2.00072	1.48653	0.912633	0.209501	1.15058	-0.73331	2.14277	-0.424005	0.145148	1.98819	-0.143715	1.4732	0.301419	-0.266732	0.315767	-0.42943	-0.112476	0.693686	0.91484	0.945934	2.24158	0.663941	-1.28962	1.32555	0.384924	1.36849	0.250909	-0.169191	-0.752752	-1.04548	2.73392	2.28884	1.39007	1.90749	1.5084	1.6709	-0.387325	-0.73529	1.04564	0.887602
SSB	1.15623	-1.30794	0.0355	0.910115	0.688099	-1.41852	-0.680002	0.896992	0.298143	-0.494312	-0.905495	-1.06421	-1.27355	-0.402726	0.64476	0.655294	-0.293713	-2.24522	-0.606748	0.518808	-0.228071	0.373623	-0.18819	-0.484611	0.351705	-0.117514	-1.48765	-0.947444	0.0191824	-0.393223	-0.213906	0.514249	-0.49836	-0.863546	-0.44732	0.572825	-0.229479	0.625495	0.864664	-0.99496	-0.49626	0.379188	-0.122369	-0.535489	-0.497249	0.916935	0.835596	-0.815565	-0.915181
SERPINA7	-0.362279	-0.472931	-0.817916	-1.20573	-0.937802	1.14006	-0.648798	0.943676	2.48132	-1.0856	0.156255	1.22839	0.898772	1.58548	-1.61954	2.50214	-1.84009	0.654244	1.81342	-1.8965	0.820318	-1.56355	-0.684898	0.124684	1.46381	1.56228	0.929095	-0.543103	2.01683	0.808195	0.282568	-0.23278	1.09529	0.572135	1.75123	0.907017	0.113308	0.218975	-1.66334	1.6634	1.0538	-0.607112	0.475905	1.78478	2.66764	1.27129	-0.857222	0.752807	0.710039
SERPIND1	0.669821	-0.0501397	-0.326365	-0.360904	-1.80181	-1.20478	0.0126128	2.07748	2.74742	0.165212	1.35382	2.02719	0.563123	1.33415	-1.05368	2.4748	-1.32988	0.40684	1.55478	-0.408073	1.7904	0.280132	1.03187	-1.14125	0.519819	2.11071	1.19242	0.493425	2.12865	2.01018	-1.05337	-0.404494	0.83483	0.0768965	2.84317	0.93547	-1.50441	0.460727	-1.12122	1.10491	2.22783	-0.190163	0.465868	2.48392	2.27616	1.22509	0.0569797	1.56647	0.655708
ITGB1	-0.817624	-1.21947	-0.785249	-0.48208	-0.185341	-0.882224	-0.434874	-0.39229	-0.386444	-0.470709	0.199698	-0.795744	-0.735491	-0.745796	-1.18406	-0.670834	-0.716243	-0.432136	-0.325699	-0.119951	0.357738	-0.813314	0.149133	-0.751198	-0.801004	0.496145	-0.699789	0.0118394	-0.931422	0.290489	2.66748	-0.837907	0.0593402	-0.581532	-1.02809	-1.37376	1.77022	-1.3671	-0.576343	-0.246716	-0.961507	-0.774871	-0.919431	0.731207	0.291918	-1.20767	-0.89943	-0.691967	-1.25812
KRT18	7.06538	-1.2278	3.7511	1.27754	2.00708	5.64047	-1.84466	-0.962734	-1.37942	4.34891	0.354898	-1.8931	0.559236	0.160052	-1.10629	2.2974	-1.23115	1.5804	0.0850054	11.5803	0.764492	3.26324	-0.323551	2.92497	0.802876	0.0168052	4.6617	4.90211	0.422203	1.39001	1.36368	-0.672251	-4.79771	1.3927	0.463221	-1.67655	-0.404458	-0.131801	0.728011	5.91905	0.998896	1.70717	-2.56996	5.36519	-3.45888	1.81586	2.986	0.771921	-1.57759
KRT8	8.04298	-1.61776	5.10175	5.2349	1.97948	1.89829	-1.29789	-0.360626	-1.22681	4.06657	-2.05855	-2.11153	-1.97328	-0.341264	-0.226976	3.97259	7.91201	0.772421	-0.461075	12.1603	2.28557	5.41849	-1.37179	3.49177	2.6627	-0.385566	1.42585	4.87378	1.36381	1.21445	0.600235	-0.497716	-0.541105	0.580892	0.585362	-1.94306	1.13905	-0.179455	0.166285	1.84961	1.38346	4.10152	-1.6812	4.28323	-0.522515	2.3797	5.15679	1.6114	-0.374796
MYL1	2.36832	7.16225	0.549691	-3.64151	-0.980239	-0.581292	5.93223	0.980324	3.13171	1.44664	7.4575	6.03959	5.70767	2.20479	-3.21418	1.07961	-0.796624	-1.17352	2.71126	1.21072	-2.73087	6.75646	0.546717	-2.4518	8.25696	-0.833739	0.602563	8.93516	3.37501	0.774713	-0.8011	7.64376	-2.06948	-2.70245	-2.1724	8.01816	-0.174746	1.73449	6.6884	-1.20614	6.57622	2.04488	2.27801	-0.101613	-3.56427	0.0626181	1.60659	6.6208	4.55707
COL5A2	-0.263516	-0.0990709	-2.09548	-2.97488	-1.58823	3.8434	-1.50055	-0.642603	-0.672838	-0.0659578	3.21609	-0.423471	2.98472	2.0718	-1.55442	0.157627	-0.718608	3.46736	4.24548	-1.50332	-1.82761	-1.5533	0.579341	2.00893	-0.886051	0.931448	3.90747	-0.233946	1.43771	3.38446	-0.524962	-1.91941	3.39415	0.191124	-0.384382	-1.60243	-0.0686209	-0.756947	-3.21298	4.40859	2.57374	0.127243	1.25827	0.330311	3.0543	-2.55156	-3.61292	1.75444	0.777211
UROD	-0.423263	0.173441	-0.164916	-0.600384	-0.398235	-0.602722	0.107495	-0.922356	-0.285072	-0.57402	-0.202496	-0.293441	-0.0199379	-0.879104	0.202007	-1.11818	0.122364	-0.313127	-0.578052	-0.80816	0.65033	-0.406068	0.34442	-0.371963	-1.02759	0.0101815	-0.431548	-0.0925855	-0.896463	-0.816856	0.125523	-0.624262	-0.328874	0.849253	-0.6531	0.248136	-0.391179	-0.502056	-0.135986	-0.0572283	-0.672512	-0.423566	-0.155847	-0.854716	-0.587702	-0.0813726	-0.871479	-1.51779	-0.575579
GLA	0.560147	0.485505	-0.370804	-0.249371	-0.267556	-0.368357	1.24297	-0.191175	-0.242441	-0.63384	-1.81559	0.851326	-2.15848	-0.816485	-0.204624	1.07081	0.695863	-1.71717	-1.75763	0.493076	-0.602947	-0.318173	1.20911	-1.43789	-1.19042	-0.879396	-1.74956	-0.137002	1.64681	-0.841733	-0.726773	0.271099	-1.61384	0.588779	-0.128405	-0.152988	-0.141788	1.47623	-0.179059	-0.470073	-1.19671	-0.368352	0.0856388	-0.0510097	-0.970913	-0.128836	0.333107	-0.0791996	0.503939
IGKV4-1	-0.95053	-0.267637	-1.56369	-0.457178	-1.83797	2.13216	-1.59824	0.968896	0.821856	0.087541	0.877202	1.0682	0.403395	0.00464473	-0.776765	2.55431	0.713774	0.499094	2.62085	-1.77527	1.25709	-1.0094	0.580462	1.16521	0.126821	3.01728	1.03302	0.269321	3.12496	2.34863	0.317828	0.527793	0.768434	0.802393	1.89939	0.410531	-0.022017	-0.342712	-1.29487	2.24974	0.742608	-0.029909	0.976512	0.489621	1.92587	-0.00670567	-0.11578	1.81733	0.1146
IGHV4-34	-1.81838	-1.13733	-0.654289	-0.656096	-1.61321	0.61751	-0.592357	2.08539	2.03847	0.0110438	1.52334	0.935213	0.0700509	1.51648	-1.70113	2.95371	-1.54924	0.862282	0.973748	-2.35201	2.11871	-0.962672	-0.363822	1.87428	0.40744	1.11986	0.828147	-0.190959	2.42855	1.87105	0.140885	0.409658	1.06301	0.661527	2.34568	-0.124526	-0.900878	-0.808443	-1.19839	1.02313	1.03104	-0.408588	-0.367942	1.56753	3.00353	1.3241	-0.617804	2.23157	-0.494374
GSN	-1.29481	-0.333612	1.2014	-1.02631	-1.17983	0.110675	0.117979	-0.396871	-0.464858	0.702461	-0.249186	-0.0842958	-0.193064	0.39377	-0.0981169	-0.393395	-0.708172	-0.251837	-0.269537	-0.673786	-0.0580223	-0.700231	0.97817	-0.110144	-0.555488	-0.644097	-0.291198	0.784791	-0.743039	0.2561	1.70384	-1.15375	0.217275	1.01073	0.606795	-0.643283	0.204545	-1.26707	-1.15787	0.326527	0.465387	-0.440663	-1.07601	0.913863	0.151977	-1.42831	-0.684896	0.00100911	-0.549347
PTMA	-0.324073	-0.755915	0.0856808	-1.21785	-1.07939	-0.998804	-1.07375	-0.662752	-1.96657	0.8684	-1.68587	-1.46367	-1.1132	0.534486	-0.383323	-0.453128	-0.698616	0.061742	-0.465091	0.489132	-0.966198	-1.29648	0.282237	-0.921444	-0.755345	0.0260152	-0.378169	-0.583667	-0.358224	-1.3678	-0.572219	-0.449621	-1.55735	1.1892	-0.0746652	0.838749	0.586567	-0.265871	-0.853509	-0.348454	-1.65765	-0.22728	-0.455009	0.133632	-1.68268	-1.04184	-1.42	-1.70695	0.165481
CDK1	-1.34206	-1.99437	-0.680162	-2.41421	-2.62542	-4.14066	-2.64376	-2.18848	-1.76429	-1.26871	-1.03016	-1.92492	-1.84339	-1.61888	0.329857	-1.85218	-2.11534	0.32388	0.540403	0.770123	-0.43614	-1.79242	-0.856124	-1.2089	-0.695244	0.475657	-1.42587	-0.94781	-1.04578	-1.73891	0.199819	0.035339	-2.67482	-1.47668	-2.1282	-1.02515	-1.03998	-2.35594	-0.828263	-4.22	-1.28238	-2.31912	-0.152978	-0.0745656	-2.38303	-0.702226	-1.42135	1.32607	-0.8354
ATP5F1B	0.852081	1.9891	0.97972	1.16888	0.787891	-0.61459	2.20957	0.97631	0.569433	0.610417	0.867966	1.78582	-0.151809	0.506103	0.66267	0.32578	1.23355	-0.683558	-0.780796	-0.225815	0.537934	1.99858	-1.26326	-0.136887	0.645203	0.419357	-0.416804	2.0908	0.173486	-0.152241	-0.308588	0.687861	-0.143647	-1.14904	0.140511	0.0463344	0.0831914	0.548964	1.15624	-0.869315	0.564635	0.418128	0.664696	0.570043	-0.138666	0.848083	0.862244	1.02886	1.70947
C2	-0.949445	0.331204	0.446442	-1.15011	-1.12271	0.15493	0.157008	1.3883	1.05903	0.551166	0.72325	1.21603	1.03334	1.00884	-1.08302	2.18933	-0.250498	0.543585	1.10179	-0.773129	0.953708	-0.867046	0.0711032	-0.567483	0.222297	0.300893	0.908444	0.0467079	1.11301	1.59541	-0.731095	-0.455781	0.12204	-0.541557	2.45909	-0.159883	-1.01737	-0.47185	-1.36238	1.28165	1.20922	-0.0191227	0.524849	0.951889	0.730591	0.400585	-0.174645	0.432645	1.1082
S100A9	1.03403	-1.39291	-0.273111	1.45347	-1.1338	-2.72366	0.100402	-1.93512	-0.803627	3.70648	-1.8894	-1.76273	-2.30622	-1.44117	-0.480741	-0.430151	-2.62807	-0.7245	-1.69432	0.276623	2.00077	1.82001	8.13548	-0.598199	-1.54206	-0.854697	-0.763677	0.395872	-0.206061	0.270108	-0.73444	-1.76185	-1.1985	1.75021	6.14574	-0.699958	-0.549597	0.0668103	-2.0275	-1.44515	-1.96909	-3.03651	-3.11828	6.70782	-1.09871	1.90455	-0.427167	-0.444707	-1.70219
S100A6	-1.2674	0.303622	1.22319	-0.16663	-3.01811	-0.0486614	-0.209483	-2.35354	-0.647419	1.21629	-0.500405	0.365905	-0.322889	0.325932	-4.42867	-1.80607	-0.396641	0.916055	-0.634906	-0.0213804	-1.77254	-0.588062	0.0427422	-0.706919	-1.1055	-2.19359	-0.250761	0.443812	-1.94403	-0.76776	1.6154	-2.40714	-0.137959	-0.610822	-0.420741	-1.15265	-0.11665	-3.47722	-0.404002	0.301678	0.0889882	0.0256942	-2.54209	-0.218219	-0.589041	-2.71467	-0.436991	-0.249121	1.92761
APOA4	-1.10821	-0.368258	0.893377	-0.0989856	-1.8892	-0.412309	-0.182336	1.18767	2.75667	0.697243	-0.0084237	1.31929	0.158401	1.32553	-1.49514	2.10059	-1.22927	0.0794179	1.62501	-1.54537	1.33989	-0.232168	0.594816	-0.553127	0.34845	0.213903	0.896527	-0.145369	1.62737	1.11637	-0.238261	-1.1138	1.188	0.331066	0.885727	1.11972	-1.17079	-0.320075	-1.21668	0.449694	1.52127	-0.19736	0.161912	1.11968	1.99875	0.827397	-1.30867	0.749575	0.0417708
EIF4E	-0.126	-0.123089	0.495138	-0.448745	-0.581268	-0.0512816	-0.31953	-0.301464	-0.796	-0.185918	-0.299748	-0.410409	-0.187764	-0.223407	0.0912133	-0.565908	0.0503321	-0.391048	-0.350334	-0.461131	-0.211906	-0.536588	0.321654	-0.221431	-0.47017	-0.292194	0.213597	-0.543091	-0.261555	-0.30359	-0.152617	-0.380499	-0.0165344	-0.411132	-0.539321	-0.653752	0.464448	0.193838	-0.307033	0.23939	-0.245485	-0.315085	-0.383825	-0.932072	0.0455634	-0.250051	-0.286076	-0.396041	0.135645
CKM	2.95671	7.38865	3.39182	-2.57919	0.996227	-3.29875	5.71858	0.605461	3.28019	0.63706	7.4639	4.69957	4.33506	1.98968	-3.09176	0.875075	-0.175285	-0.814828	2.27351	0.835529	-3.38274	7.46514	0.674581	-2.95329	8.69397	-0.756841	-0.453476	8.22841	2.84152	0.199093	-0.71236	7.42702	-1.39087	-0.461134	-1.45282	6.55476	1.06885	2.07438	6.42748	-0.101832	6.19394	1.33928	1.21322	0.146779	-1.92807	-0.884306	1.4403	6.21629	4.18284
ENO1	-1.84788	-0.841778	0.734829	-1.87702	-1.47182	-0.364067	-0.613126	-0.786412	-1.70138	0.326694	0.0418366	0.352098	-0.997214	-0.652891	-0.845993	-0.939423	-0.208089	-1.02152	-0.960198	-0.295999	-1.15327	-1.61248	1.13916	-0.490173	-1.73247	-2.06997	-0.531424	0.10513	-2.30571	-0.728512	0.112308	-0.785966	0.226613	-1.03354	-0.0368289	-1.78716	0.186998	-1.14526	-0.921102	-0.841588	-0.876486	-1.61433	-1.38624	0.50552	-0.530172	-2.36468	-0.850621	-1.26261	-0.843396
PYGL	-1.48998	0.047993	0.56995	-0.118256	-0.79803	0.525131	1.26987	-0.986709	-1.27213	0.88112	0.335334	1.47841	0.196094	-0.0941386	0.365954	-0.257228	-1.00292	-0.257332	-0.306183	1.73651	0.273486	-0.587151	2.41939	0.396219	-0.76443	-1.27967	-0.926374	0.733447	-1.18366	-0.520435	0.409307	-0.444546	0.0719464	1.1174	1.30996	-0.832959	-0.167602	-1.48872	-0.119812	-0.310348	-0.455385	-1.30575	-1.4975	2.81609	-0.382491	-1.22077	0.81402	-0.351963	1.4746
GPI	-1.41763	1.21464	0.164402	-0.268206	-0.804315	-0.021645	1.04499	-0.236608	-0.659505	-0.435976	0.254544	0.120944	-1.76904	-0.328768	-0.285232	-0.242652	0.975503	-0.427333	-0.724422	-0.628066	-0.640492	0.204792	0.905893	-0.310313	-0.203662	-1.76684	-0.345605	0.996054	-1.11135	-0.707601	0.824178	-0.148344	-0.29132	-1.0206	0.621749	-1.18492	-0.654219	0.305479	0.388546	-0.588963	-0.41442	-0.571009	-1.11048	0.912019	-0.516176	-0.205265	0.963501	-0.594467	0.718993
NPM1	-0.538364	-0.352849	0.254093	-0.101962	0.231694	-0.813751	-0.668627	0.435016	-0.194481	-0.12908	-0.813165	-0.189969	-1.60625	-1.59689	-0.437536	-0.523384	0.458237	-1.37345	0.220717	-0.454721	-0.542169	-0.332707	-0.00817944	-0.294103	-0.0347073	0.907839	-1.2188	-0.813305	-0.542137	-0.317889	0.249119	0.0932158	-0.404621	-0.977433	-0.442544	-0.333839	-0.558783	0.734327	-0.114984	-0.637739	-0.713243	-0.830958	-0.34784	-0.436048	-0.673589	-0.160246	-0.466303	-0.459254	-0.752509
TPM3	-0.327839	3.33975	0.432454	0.384935	-1.06608	0.398168	2.00781	-0.63713	0.61737	0.98046	0.467332	0.124874	-0.274484	-0.357895	-0.14497	-0.231306	-0.109574	-1.04586	-0.1501	1.15675	0.127452	3.11276	1.36381	0.316147	3.88139	-1.48651	-0.234445	2.98183	0.407126	0.2302	-1.29895	4.34451	0.436355	0.0880273	0.413083	0.605277	-1.415	-0.842471	2.9606	-0.0582049	-0.443786	0.366921	-0.653887	0.376639	0.472149	0.325927	0.0396671	1.03048	0.377437
ITGAV	-1.66945	-0.625991	-1.05497	-1.33263	-1.3504	1.656	-0.421846	-0.282229	-0.80455	-0.706132	1.58258	-0.714972	1.01802	1.1939	-1.59001	-0.750038	-0.6162	1.30805	1.39834	-0.265418	-0.662415	-1.313	0.745517	0.553491	-0.617517	0.713338	0.713948	0.0194203	-2.05259	1.89197	0.758314	-1.19299	1.63153	-1.27387	-0.783995	-1.67425	1.20441	-1.18349	-1.52298	1.27239	1.15443	-0.727955	-0.499338	0.929219	1.30436	-2.00346	-1.36951	0.749406	-0.950931
HEXA	-0.0743173	0.148475	-0.692601	0.0974604	-0.686191	0.639808	0.334966	-0.855906	-0.227078	-1.26334	0.330255	1.30861	0.468507	0.356575	-0.668427	0.658197	0.426555	0.610189	0.280293	0.202701	-1.06045	-0.350445	0.845975	0.142632	-0.575789	-0.355886	-0.128936	-0.219266	-0.501011	0.0424352	-0.0636832	-0.453021	0.922376	-0.505419	-0.0887455	-0.699224	-1.59386	-0.196934	0.0201341	0.189472	-0.12962	0.457411	0.363934	-0.233556	0.382137	-0.958273	-0.504557	-0.684923	0.634959
EPHX1	-0.0990202	1.53695	-1.09544	0.491949	1.4439	0.330791	1.99722	1.69733	2.03946	0.862096	0.843694	1.34655	0.602757	0.905361	1.94415	1.33249	-0.820221	0.726424	0.113022	-0.115701	0.933722	1.11241	-2.11172	0.216208	1.42444	-0.347649	0.230224	0.650502	0.192529	1.20816	-0.0990612	-0.0942406	0.748689	0.932942	0.241568	0.406095	0.384747	0.326399	0.785716	0.301172	1.06403	0.837594	-0.722709	0.458858	0.333484	0.978234	1.12589	0.640587	3.34636
DBI	0.569002	1.796	-0.402258	-1.79964	-1.09037	-0.884747	1.4622	-1.96715	-1.35926	1.93353	-1.13565	0.644329	-1.01472	-0.656942	-1.05173	-2.39738	-1.09766	-1.19043	-1.07424	-1.16985	-0.232271	-1.43318	0.276676	-1.67065	-2.26185	-2.05007	-1.0567	0.430361	-2.40448	-1.72159	1.32482	-1.39316	-0.395816	-1.24467	-1.09253	-1.25284	0.441143	-1.82373	-2.16414	-0.756384	-1.55162	-2.6399	-1.45034	-0.533109	-1.04035	-1.5686	-2.93685	-1.78868	2.45558
LDHB	-1.15086	0.975963	-0.999662	-0.274981	-0.463299	-0.750957	0.995827	-0.0520501	0.076035	-0.719802	-0.487932	1.67881	-0.778863	-0.898291	1.06787	0.0858094	1.06664	-0.768243	-0.555841	0.1675	0.614579	-0.107219	0.150322	-0.181681	-0.352628	0.182805	-0.704162	0.0931939	-1.12128	-0.60394	0.845635	-0.0156968	-0.355263	-0.774327	0.331994	0.0215938	1.34682	0.428358	0.186444	-1.26661	-0.395761	-0.582604	0.344142	-0.20183	-0.594198	-0.015934	-0.218495	-0.520245	1.0603
NEFL	-1.16379	-0.121545	-2.26207	-1.55786	-0.875813	1.49092	-1.21764	-0.914452	0.202994	-0.613988	0.506961	-2.07821	-0.833558	-2.51172	0.156671	-0.629992	4.8445	0.880439	0.360363	-0.101645	-1.04825	1.74118	0.26181	-0.223062	0.0735701	0.995575	-0.257746	-0.65897	3.57376	0.0141518	0.599524	0.34975	0.188004	7.06109	-1.78475	3.36544	3.80792	-0.0265752	-0.164948	0.196947	1.24073	-0.885769	0.225031	-1.59262	-0.28563	2.82984	-0.518419	0.577875	-2.54294
GPX1	-0.947776	0.37649	-0.49531	-0.224069	-0.623362	-0.134516	0.224176	-0.715922	-0.55592	-0.624637	-0.787105	1.05709	-0.411029	0.366838	0.0564502	-1.06444	0.0391552	-0.030581	-0.361781	-0.899295	0.635759	-0.73547	0.786589	-0.224128	-1.18591	-0.66088	0.375363	0.124202	-0.892304	-0.954005	0.714021	-1.42494	-0.51385	2.0252	0.168208	0.317983	0.475884	-0.469473	-0.445589	-0.274221	0.186714	-0.770037	-0.925494	-0.701158	-0.749402	-1.47227	-0.165592	-0.262487	0.977402
PGK2	-1.47246	0.7348	0.53401	-0.220588	-0.650104	-0.446247	0.452071	0.0719738	-0.943124	-0.499474	1.20835	1.42072	-0.0503783	-0.630454	-0.916096	-0.598074	-0.259611	-0.0944766	-0.680335	-0.096584	-0.232965	-0.485426	1.62228	-0.236906	-4.02523	-1.29156	-0.187489	0.0784782	-2.43341	-0.775198	1.27668	-1.08677	0.722941	-1.77687	0.265781	-1.19742	-0.623983	-1.98318	-0.462906	-0.720401	-0.537949	-1.34305	-0.841033	0.0169778	-0.288963	-0.267863	0.873534	-0.88606	0.780595
PROS1	0.0726392	-0.955727	0.186495	2.19237	-0.976899	-0.596755	0.195142	1.60875	1.71965	-0.710568	0.651517	1.00969	0.224716	0.258661	-0.534916	2.784	0.281032	-0.439649	0.418014	-0.502551	1.55225	-0.455693	1.64666	-0.00456727	-0.696285	0.704573	0.716513	0.203438	0.62565	1.01279	-0.365967	-0.0338785	1.14741	-0.413234	2.51666	-0.0290864	-0.820865	-0.0443442	-1.06932	0.65542	1.22112	0.556856	-0.379979	2.48212	1.56264	0.573944	-0.535015	1.47826	0.333724
P4HB	-1.64706	0.1196	-0.727318	-0.8484	-0.35957	0.673347	1.01918	-0.314565	-0.975147	0.100903	1.29084	0.713153	0.51453	0.115566	-0.986157	-0.330924	-1.6084	-0.201966	1.05943	0.169807	-0.807859	-1.33727	0.976884	1.10729	-0.507759	-1.29457	-0.482528	-0.235737	-1.28498	1.01024	-1.08429	-0.393376	1.70385	-0.986778	-0.140174	-1.77153	-0.984427	-1.99115	-0.923798	0.414045	0.620263	-2.00133	-0.224481	0.299146	1.24229	-0.032415	-0.852749	0.38127	0.598627
H1-0	2.19546	-0.24575	-1.05808	2.03729	3.73541	-1.84636	-0.658275	3.7765	3.31726	0.620656	-1.04746	0.00119215	-0.560725	-0.697033	1.96048	2.18417	0.152349	-1.57099	0.361506	0.835529	0.457166	2.47977	-1.3386	1.44781	1.65859	3.36655	-1.43539	-0.130352	0.643254	-0.0712974	1.47645	2.21082	-0.726183	-0.833269	-0.191538	3.17884	1.11536	2.04731	0.396207	-0.79801	0.410947	0.316676	1.51344	-0.476357	0.5344	3.00677	1.11251	0.347553	-0.728114
ACYP1	1.56655	-0.255643	-0.181205	-0.927842	0.446773	-2.14068	-0.788029	-1.05421	-0.374037	-0.749494	-0.653066	-0.735564	-0.967266	-0.950841	-0.0461459	-1.61587	0.495176	-1.07489	-2.6187	-0.470652	-0.452428	-1.1986	-0.0422071	-1.93867	-1.14056	-1.46861	-1.5301	-0.751784	-1.22682	-2.30339	2.32489	-1.27931	-1.96821	-0.797422	-0.292	-0.841916	2.15962	0.0556963	-0.574536	-1.7857	-1.5206	-1.37981	-1.37678	-0.878853	-1.66631	-1.28729	-0.545474	0.0546946	-0.8742
CTSD	2.1506	1.32509	-0.620386	-0.744965	0.71485	-0.0709024	1.05844	-0.21825	-0.77705	-0.00874874	-0.724057	2.7391	-0.184891	0.0519162	-0.967789	-0.117601	0.200719	-0.231903	-0.0553906	-0.738625	-1.17889	-0.762629	0.838665	-0.903317	-1.07265	0.606043	-0.874901	0.017437	0.0380366	-0.575713	-0.392412	-1.67903	-0.743792	-0.962472	0.549293	-0.720693	0.0979221	0.555633	-0.456591	0.0934205	-0.24578	-0.896282	0.185939	-0.670601	-0.295796	0.730693	0.291283	0.0733664	0.580255
ANXA2	-0.676435	-0.81623	0.600933	0.887554	-0.606226	1.19454	-0.373842	-0.500639	0.697514	1.53586	0.638981	0.561327	0.556097	1.34824	-1.53749	0.156775	0.254507	0.574991	0.843163	0.766194	0.354693	0.618247	-0.355992	1.24635	0.689665	-1.19373	0.71199	0.676549	-0.816435	1.52924	-0.998424	-0.286597	1.17293	0.599039	-0.872329	-0.366258	-1.87371	-1.5779	1.21391	0.975438	1.15413	0.872226	-0.404914	0.661975	1.24669	-0.450435	0.760112	0.591749	-0.786959
C8A	0.123645	0.111435	-0.113983	-0.249545	-1.36711	0.200102	-0.0363232	1.85292	1.2126	0.183549	2.03088	0.937679	1.2928	0.890203	-0.98549	2.30673	-0.256826	1.31258	2.33742	-0.543243	1.76984	-0.170213	0.215386	0.43222	-0.387204	0.650641	1.39733	-0.270216	1.58533	2.2103	-0.680185	-1.39843	1.31354	-1.11324	2.90612	0.125182	-0.024748	0.174547	-1.20446	2.1031	0.751722	1.11257	0.333427	2.25798	2.10498	0.897411	-0.453992	1.51138	0.415065
C8B	0.00245513	-0.0716481	0.513546	-1.19731	-1.00309	0.315349	0.0994943	2.23336	2.17927	0.515308	1.81723	1.22092	1.21441	0.96815	-1.38235	2.94146	-0.431796	0.795412	2.12281	0.322793	0.785363	-0.0977121	0.492267	0.799018	-0.26071	1.39492	1.08282	-0.0333382	1.60675	2.54848	-0.733888	-1.0323	1.08862	-0.97221	2.81689	0.698128	0.353554	0.459705	-1.15919	2.05379	2.14456	1.07631	0.341437	1.63493	1.88021	1.01241	-0.0656834	2.24558	0.187441
C8G	0.767194	0.672175	0.71096	-0.54272	-1.62479	0.471409	-0.0108326	1.7736	1.63994	0.208595	1.67809	1.96725	2.02662	1.14302	-0.586767	0.839412	-0.776602	1.92623	2.08285	-0.367061	1.70632	-0.498268	-0.0968562	0.39766	-0.622847	1.7826	2.03098	-0.117179	2.00471	1.58295	-1.1964	-1.16138	1.3252	-0.862156	3.14737	0.393208	0.425579	0.679486	-1.89076	2.00171	1.89881	1.66852	0.504425	1.93184	1.58881	-0.934433	-0.934039	2.06537	1.35102
CAPN1	0.391449	0.119381	0.828423	1.14219	0.14678	0.875858	0.318912	-0.00401923	0.0987281	0.0433683	0.360093	0.0614345	0.76388	1.0258	-0.262852	-0.425324	0.512874	0.765256	0.210845	0.159755	0.880011	0.790991	0.0766448	1.01315	-0.482962	-0.400454	0.79776	0.678512	-0.685666	0.544418	-1.17993	0.02668	0.51012	0.620435	0.443169	-0.597223	-0.820905	-0.599732	0.467623	0.437664	0.886294	0.713193	0.224328	0.484385	0.347878	0.451393	0.845785	0.501736	0.130102
TUBB	-1.69802	-1.07345	-0.747716	-1.68656	-0.460597	1.16016	-1.88433	-1.29302	-1.39541	-0.717631	0.192707	-1.30187	1.36284	-0.868534	-0.969391	-0.340096	-0.549095	0.959676	0.410436	-0.887285	-0.745462	-0.926968	0.152032	0.748806	-0.535146	0.686457	0.786666	-0.920527	0.271394	0.248708	0.268226	-0.00731679	0.428916	0.216695	-0.741333	0.0117097	0.145294	-0.692378	-1.09118	0.47818	-0.161262	-0.0955321	0.0169053	-1.15945	0.104049	-0.490247	-1.77077	-0.550982	-1.31268
CA3	0.972189	6.18344	-1.45793	-1.40426	-1.72416	-3.07776	3.98723	-1.67421	1.94643	0.569135	4.60672	3.55898	3.15749	0.0360877	-1.06623	-0.325425	-1.11081	-0.314762	0.854469	-0.76237	1.18485	5.48237	-0.318918	-3.30663	6.61354	0.695624	-1.71396	5.77616	0.600259	0.640762	2.70267	6.16082	-1.51488	0.538475	-0.883589	4.27578	2.85772	-0.0741283	4.82861	-0.840398	5.52774	-0.477943	0.440053	-1.74316	-1.50315	-0.927005	0.498384	5.61053	2.23116
PRSS1	0.336237	-0.124047	-2.56807	-1.35862	0.101384	0.890458	-0.113896	0.521531	0.095015	-2.1741	0.69089	0.421596	1.02783	1.47103	0.432141	-1.17778	-0.245384	2.74531	1.28085	-0.575949	0.0971869	-0.358097	0.490319	0.155415	-2.14072	0.132701	2.04574	-2.18138	0.384849	0.380447	0.963706	-1.37958	1.03471	-0.758055	2.13058	-1.67347	0.19807	-0.433722	-1.17521	1.46566	0.116726	-0.341652	-0.603208	-0.0590323	0.572483	-0.162046	-1.68868	-0.698115	0.43909
DCN	0.618084	0.607282	-0.282568	-2.72118	-0.117344	1.71288	-0.0923822	1.50639	0.52543	4.60507	0.845536	0.171694	1.32083	2.35773	-3.17788	0.401004	0.170211	1.19035	2.77228	2.5579	1.30746	0.506441	-1.24811	1.07675	0.66675	0.998305	0.917776	1.7352	0.894731	2.46733	-1.56093	-1.10374	0.999612	1.09645	-1.25902	-0.223091	-0.432905	-0.257109	-2.17379	3.10416	2.10921	1.10316	0.0339884	1.25111	1.76842	-0.918879	-3.22304	2.70438	0.0950344
PSAP	0.872473	1.09548	-0.0941164	-0.919014	-0.445846	-0.293899	1.68884	-0.684504	0.659966	-0.368364	-1.2773	3.36711	-1.00492	-0.531079	-1.0271	0.168241	0.720369	0.0683266	-0.314086	-0.678418	-2.07872	-0.947319	0.877455	-0.93638	-0.543544	0.48906	-0.264981	-0.324108	0.223343	-0.473337	0.738867	-1.24627	-0.846875	0.236713	0.695407	0.86491	-0.803788	1.10302	-0.619508	0.402307	-0.613416	-0.217904	-0.599516	-0.13682	-0.518468	0.119014	-0.0911972	-0.438887	3.75842
HEXB	0.0142693	-0.20533	-0.40079	-0.341197	-0.768213	0.160067	-0.0951996	0.276512	-0.0671934	-0.2706	-0.178787	1.15273	0.0195958	0.159518	-1.73278	0.544167	0.274112	0.306753	0.0760727	-0.107349	-1.10896	-0.6254	1.38334	-0.195372	-0.750594	-0.810247	-0.498149	-0.522702	-0.93381	-0.293926	0.119597	-1.15656	0.329779	-0.776813	0.432379	-1.11074	-1.15884	0.387216	-0.537885	0.163069	0.043107	0.11531	0.170929	-0.414016	-0.392394	-0.871574	-0.188888	-0.881371	0.657969
CTSL	-1.67377	0.899792	0.430313	-1.55958	-0.586295	-1.76467	1.19751	-0.587517	-2.33184	-0.231979	-0.980796	2.15159	-1.04721	-0.614127	-1.99132	-1.04149	1.3336	0.956972	1.3063	-1.58143	-0.903126	-1.31816	0.877405	-1.99663	-1.33912	0.274347	-0.44142	-0.886541	1.25639	0.369667	0.391904	-0.926361	-1.96664	0.017903	-1.19213	-2.00604	-0.749449	-0.825624	-1.42872	-1.27309	-2.10802	-1.13957	-0.0151615	-0.0741737	-1.55475	-1.64614	-1.03103	-0.100276	2.6734
PFN1	-0.803472	-0.234027	0.0433517	-0.920409	-0.67445	-0.256208	-0.705562	-1.73608	-1.18967	0.0107796	-0.386382	-0.616355	-0.43698	-0.187261	-1.0311	-1.57043	-0.504942	0.268609	-0.528277	-0.243206	-0.583479	-1.07112	0.958223	-0.557811	-1.45005	0.120053	0.0414236	-0.107428	-1.14732	-0.787247	1.0096	-0.922626	-0.356502	0.234232	0.831511	-1.01173	1.3163	-1.15401	-0.838668	-0.293254	-0.757791	-1.88739	-0.507729	0.23567	-0.725692	-1.534	-0.944597	-1.07231	-0.0316459
BPGM	1.11292	0.569779	3.39829	-0.0956828	-0.0982689	0.133483	0.428745	0.359034	2.46002	0.746656	0.160554	1.47038	0.943955	0.708451	-0.599721	0.88386	-1.28945	0.193506	0.552593	-0.357644	5.54588	1.11617	3.03402	0.343526	0.355414	-1.41106	0.0459767	1.30226	1.23069	0.0329931	-0.494897	0.0818486	0.409775	-0.731567	2.45923	1.08659	-0.932236	0.391243	-0.658818	1.30388	0.448081	-0.154433	0.763428	-0.155614	0.292037	2.20267	1.26207	1.15374	0.062643
APRT	0.0832127	0.178572	1.89074	0.135529	-0.835627	0.292883	-0.165017	-0.615175	-0.661212	1.54796	-0.555313	0.508162	0.276708	0.226402	-0.212099	-0.640598	0.497851	-0.126384	-0.458295	-0.844366	-0.105574	-0.182855	0.604521	-0.839033	-0.571272	0.0704168	0.181607	-0.371782	-0.563587	-1.10867	-0.762909	-0.526866	-0.661647	1.54359	-0.0195908	0.502767	-0.100947	-0.00542335	0.171523	0.294267	-0.773825	-0.404741	-1.45589	0.161072	-1.00643	0.257591	-0.149833	-0.849244	-0.0903498
EPRS1	-0.753898	-0.320626	0.460944	0.716649	0.638484	0.65614	0.500947	-0.107474	-0.0941067	-0.375848	0.599876	-0.284023	0.0986227	0.319998	0.0160708	0.0976294	0.915443	0.140904	0.234384	1.18562	-0.253606	0.409848	-0.32122	1.39651	0.421447	-1.23789	-0.67779	-0.410111	-0.0898703	0.922898	-0.506596	0.648912	0.98186	-0.502828	-0.498741	-1.39833	-1.40989	-0.348149	0.543868	-0.100137	0.983159	-0.154515	-0.596387	-0.157637	0.740922	0.669802	1.17695	0.22478	-0.316344
CTSB	0.249538	0.772297	0.310458	-2.13395	-0.399646	-1.23563	0.00708438	-1.92501	-1.88905	-0.853599	-0.74636	1.17307	-1.00168	-0.834917	-0.545583	-0.890253	-0.730212	-0.705022	-1.0172	-0.0866079	-1.67735	-1.06736	1.95563	-1.36393	-1.81499	-0.706965	-0.706017	0.0948393	0.342103	-1.40854	1.00103	-0.806992	-0.930112	-0.0820216	0.10266	-1.37013	-0.256391	-0.246191	-1.04838	-0.922738	-1.75238	-0.0441271	-1.62715	1.02603	-1.166	-1.48958	0.442572	-1.28896	0.0511659
LDHC	0.449661	1.23149	-0.714695	-0.77121	-0.883363	-0.401111	1.11544	-0.734215	-0.960037	0.402192	0.156321	1.9039	0.422894	-0.321383	1.54453	-0.00802965	0.92375	-0.543132	-1.23065	0.105801	0.276974	-1.91458	0.237271	-0.209274	-0.2064	-0.700228	-0.128862	-0.160866	-1.92911	-0.719664	0.445362	0.122056	-0.579661	0.0673099	1.19808	-0.622164	0.579174	0.541235	-0.865976	-0.657053	-0.433906	0.389142	0.312191	-0.39791	-0.828759	0.39469	0.703187	-0.976529	1.32478
HSP90AA1	0.528172	-0.565668	0.222799	0.463707	1.17745	-0.734737	0.0541826	0.0695928	0.0414702	-0.452292	-0.597283	0.138066	-0.912982	-1.05374	0.604072	-0.315013	0.655333	-1.32117	-0.641328	-0.665874	-0.24084	-0.170508	-0.138822	0.118149	0.0547329	-0.631001	-1.06851	-0.417831	-0.501468	-0.438336	0.0516134	0.274002	-0.390507	-0.983082	0.121466	-0.530064	0.0351498	-0.523552	0.463584	-1.12044	-0.540252	-0.891489	-0.370507	-0.438604	-0.146213	-0.159598	0.269546	-0.431313	0.372268
GALT	-0.712362	-0.374593	0.22157	0.566809	-0.54416	-0.0276066	-0.141544	0.59939	0.699175	-0.456728	-0.758128	-0.338669	-0.397043	0.133983	0.471603	-0.367144	-0.176888	-0.0845405	0.00139146	-0.760047	0.358653	0.48424	-0.132495	0.119391	0.626141	0.0673274	0.124703	-0.105227	0.113157	-0.292683	-0.494897	0.08015	-0.242809	0.930743	0.320573	0.209834	0.0833577	0.659262	0.689073	-0.300099	0.0365037	1.11948	-1.78159	0.090604	0.220798	0.316057	0.177945	0.178992	-0.319175
HNRNPC	1.0779	-0.422298	-0.285926	0.335938	0.698377	-0.44166	-0.715598	1.16575	0.447603	-0.668641	-0.320999	-0.486359	-0.0136881	-1.16422	0.842825	-0.25933	0.0135695	-1.05658	0.0880598	0.486618	0.0421667	0.000962719	-0.638437	-0.0499855	0.309077	1.04065	-1.02869	-1.05574	0.237653	-0.375519	-0.213384	0.267686	-0.134896	-0.593899	0.0394141	0.814553	0.473565	1.45011	-0.0102924	-0.587203	-0.464804	-0.191773	0.714093	-1.09501	-0.155301	0.0897513	0.0803375	-0.750392	-0.313508
UQCRH	-0.674654	1.60803	0.91753	-0.322656	-0.362455	-0.306096	0.768435	-0.816653	-1.00232	0.699764	-0.913074	1.37302	-1.54376	-0.64825	0.468727	-0.151308	0.490498	0.41116	-0.357674	0.20866	-0.973989	0.548181	0.275933	-1.52867	-0.0368056	0.00545398	-0.0471748	1.15753	-0.891808	-0.536621	0.856261	-0.555294	-1.64514	-0.330401	-0.115285	-0.165579	0.404644	-0.244003	0.298251	-0.162823	-1.70245	0.131113	0.0107596	0.0167494	-1.69219	-0.500863	-0.00378459	-0.309131	1.24007
LAMB1	-2.43168	-1.1494	-1.3813	-1.17992	-2.03064	0.540081	-0.980366	-0.70923	0.402629	-0.934508	0.683327	-0.706841	-0.0817344	-0.665243	-0.435659	1.1304	0.27391	2.43725	0.217139	-1.25925	0.322539	-1.00466	0.958001	-0.710842	-0.102076	1.11716	0.471953	-0.992737	-0.00860166	0.493786	0.571492	-0.0280456	0.571957	-1.45408	-0.343056	-0.226678	0.682119	-0.0346455	-1.60482	0.542131	-0.288736	0.263526	0.38629	0.25845	-0.254963	-0.578609	-1.12999	0.400807	-2.00974
LYN	-1.05777	-0.181131	-0.0760448	-1.10198	-0.828791	-0.429127	-0.0692131	-0.454762	-0.853385	-0.296205	-0.0313596	0.362038	0.198034	-0.312172	0.121777	0.532618	-0.534268	-0.398991	0.104659	0.173735	1.21587	0.113341	1.13316	1.50016	-0.837791	-0.278598	-0.235401	-0.811678	-0.121431	-0.496741	-1.54615	-1.44636	0.581931	1.45287	1.38444	-1.04497	-1.66258	-0.761924	-1.52735	-0.0959569	1.65045	-1.35378	-1.48941	0.946254	0.143964	-0.151701	0.0123048	0.262101	-0.01822
TPM2	0.229929	3.36283	-2.45151	-0.927232	-0.68747	-1.34934	2.0439	-1.04546	0.976226	0.560809	0.673902	0.663446	-1.29521	-0.453142	-1.31907	1.02497	-1.5364	-0.886169	-0.307473	-0.332929	-0.00942717	2.68131	-0.167915	0.840322	5.30956	1.5395	-0.899356	3.6459	-0.115927	0.890659	2.87358	3.83678	-0.422442	-1.65701	0.132392	1.68878	1.99866	-0.255025	2.89705	-0.271596	-0.212426	-0.762073	1.07188	-1.25547	1.01047	-0.701016	-0.295805	2.27003	-0.561234
FH	-0.0590857	1.13069	-0.534568	0.577126	0.765282	-0.727485	1.2556	-0.398879	0.260882	-0.108095	0.202295	0.760189	-0.331762	-0.431277	-0.785199	-0.0921078	1.00721	-1.05307	-0.434215	0.26276	0.453962	0.939065	-0.282778	0.181408	0.152159	-0.990908	-0.605232	0.714675	-0.62657	0.249689	0.755923	0.31831	-0.130742	-1.23992	-0.188291	-0.5245	0.213715	-0.272443	0.722906	-0.878286	0.333312	-0.0511293	0.0509228	-0.192518	-0.416464	0.287678	0.212643	0.246962	0.889506
THBS1	-0.451389	1.34406	1.03583	-1.35287	-2.30447	1.90915	-0.572114	-0.196959	-1.23026	2.03379	1.67903	1.03207	1.97786	1.67739	-1.72452	1.33681	-1.00044	3.04159	3.59791	0.784889	0.11643	-1.76048	1.18826	2.6708	-0.806094	-0.901107	2.95255	3.13428	0.125664	2.26971	0.906622	-2.08903	1.83548	-0.736395	0.649808	-1.49447	1.16506	-1.96462	-2.32746	3.43464	1.80469	-1.64275	0.69464	3.21354	2.40307	-1.225	0.0883297	1.60988	1.79524
RNASE1	-2.32209	-0.505918	0.451802	-1.21478	-1.83124	0.0856727	-2.18809	0.735946	-1.88415	1.25596	0.174766	0.0833975	0.226766	0.424554	-2.69498	0.382696	-0.0389962	0.244678	0.342821	-1.38278	-1.32675	-2.41332	-0.06295	-1.30069	-0.785258	0.35042	3.06159	-0.223286	0.0245535	-0.122479	-0.597254	-2.1204	-1.05287	-0.405985	1.16224	-1.73848	-0.499903	-2.06633	-2.00791	0.763202	-0.523556	-0.685556	0.0783482	0.439007	-0.753659	-1.16324	-0.985571	-0.157301	-0.207372
SP1	-0.234558	-1.18977	-0.398412	0.692229	-0.899749	-0.10277	-1.10046	0.108252	-0.106097	-0.396094	-1.44243	-1.41562	-1.11652	-0.415297	0.115888	-0.106629	0.0302837	0.896703	0.514079	-0.621914	0.474657	0.328935	0.223612	-0.773788	0.598343	0.799772	0.131295	-0.0147049	-0.0427627	-0.0675092	0.164876	-0.41038	-0.554403	0.361518	0.883265	0.53844	0.0538888	0.403695	0.102213	0.21694	-1.24376	0.266716	0.410918	0.648955	-1.01544	0.239334	-0.549585	0.0598002	-1.3242
COL1A2	0.0898857	-0.0245287	-1.16481	-1.50791	-1.17869	2.43599	-1.2638	0.055832	2.8936	4.30716	1.69945	-0.757155	1.64335	3.14235	-2.18606	0.139325	-0.919183	1.5269	2.743	0.94922	-0.597131	-0.00901757	-0.97289	1.43485	0.510107	0.965734	1.68222	0.907398	-1.17034	2.58601	-0.40061	-2.29217	2.03799	1.08619	-0.953362	1.0356	-1.23395	-1.1585	-2.09315	2.8063	3.05722	3.13623	-0.187959	0.547867	1.5036	-1.09411	-2.7373	2.29436	-0.406754
ANXA6	-0.572809	-0.42325	-0.94087	-1.47164	-0.322557	0.519873	-0.365551	-0.438801	-1.53748	-0.366298	0.116804	-0.364346	0.243475	0.996827	-1.99113	-1.3034	-0.724595	-0.247884	-0.234811	-1.27876	0.121075	-0.760345	0.348557	0.766134	-0.41548	-0.434963	0.407448	0.241423	-1.14511	0.9399	1.48097	-0.0648976	0.374815	-1.66081	0.467082	-1.78056	0.915263	-0.870707	-0.53586	0.160365	0.49788	-1.13285	-1.06255	0.227507	0.839637	-0.84507	-1.04053	0.536488	-1.49172
RHOC	-0.8983	-0.518913	0.774112	0.0652001	0.0225243	0.176053	-0.0375467	-0.280403	0.104777	-0.337057	0.475049	0.0540913	0.287859	0.536906	-0.204443	-0.0671505	-0.863026	0.0822126	0.50516	-0.503379	0.392342	-0.379853	-0.174407	-0.327426	0.246856	0.0909148	0.697722	-0.127271	0.275231	0.478892	-0.367966	0.248135	0.39736	-0.377112	-1.18803	0.337949	0.32812	-1.32755	-0.364498	0.271591	-0.0463453	0.580772	0.633255	-0.804635	0.296719	0.179412	0.201982	-0.872946	0.0798561
CD55	-0.976639	0.54798	4.90789	-0.61434	-1.01269	0.628862	0.561285	-0.126281	-0.549887	2.47901	-0.00387702	2.01238	1.00556	0.266988	-1.22031	0.33424	0.847055	-0.383809	-0.265698	1.20323	-0.375407	-0.913539	0.460775	-0.0156106	-0.431829	-1.56445	0.14045	0.68584	-1.23539	-0.197549	-1.4905	-0.597698	-0.0272252	1.40801	1.95836	-0.9799	-2.33268	0.104771	-1.0125	0.83367	-0.625851	0.818559	-0.962728	1.44426	0.878487	-0.561813	-0.417736	-0.316632	2.29994
SERPINA6	-0.439322	-0.631444	-0.752289	-0.753854	-1.59181	1.09785	-0.781176	0.714736	2.40386	-0.236244	0.245581	1.81776	1.56786	1.01781	-1.31231	1.60417	-1.44458	0.287967	1.64116	-2.1773	1.14216	-0.58408	-0.209106	-0.542953	1.85678	1.27127	1.09691	-0.0517731	2.1335	1.29388	0.415721	-0.520768	0.90134	0.464503	1.01068	0.333225	-0.51647	0.0243999	-1.68534	1.92867	0.456623	0.0874713	0.67785	1.9357	2.39507	0.0451677	-1.50925	0.323719	0.963162
SLC3A2	-0.370643	-0.493716	1.24647	-0.189991	-0.0102489	-0.612515	0.510704	-0.117113	-0.760966	-0.204036	-0.462812	0.383191	-1.44625	-0.560726	0.54632	0.329632	3.65987	-1.45795	-1.36578	1.42469	-0.598041	0.443562	0.610225	0.0740966	-1.20453	-2.96929	-0.371249	-0.107525	-0.651504	0.0450259	0.150086	-0.892905	-0.470249	-0.154324	0.886842	-1.00033	-1.39475	-0.689919	1.77958	-0.609687	0.140367	-1.64083	-0.0222356	0.822174	-0.126029	-0.0481293	0.339588	-0.559686	-0.23386
GUSB	1.5857	-0.323231	-0.433907	-0.807634	-0.994135	0.209526	-0.670482	-1.1263	-1.19109	0.164072	0.0863826	0.141028	0.681893	0.510354	-0.219182	0.731525	0.502754	0.53494	-0.104709	0.437059	-0.251648	-1.29367	0.491273	0.145583	-0.939185	-0.0179696	-0.549949	-0.375141	-0.570339	0.288522	0.184073	0.499413	1.08895	0.539298	0.41875	-0.495021	-0.278139	-0.167672	-0.196546	-0.566821	0.745353	0.195857	-0.171627	0.819513	0.134459	-0.920401	-0.746308	-0.514879	-0.189242
PFKM	-0.436745	3.922	-1.37878	1.04773	2.15698	0.476778	2.98372	0.381591	0.942657	-0.814856	1.85731	2.55204	0.617659	-0.32985	1.41185	0.961295	1.70467	-0.0468846	-0.163132	-0.220689	0.521816	2.43036	-1.7571	0.0825099	3.23568	-0.0678196	0.071334	3.78179	0.35136	0.192275	-0.203358	2.43281	0.137272	0.165495	0.302433	1.63851	0.247029	-0.158157	2.05933	0.142589	0.688047	0.813053	0.668413	-1.07449	0.599044	1.01363	1.71195	1.20479	2.22133
HSP90AB1	-0.583618	-0.559522	0.835756	0.565941	0.877959	0.122957	-0.198654	0.495275	0.400358	-0.336877	0.00672296	-0.572854	-0.329484	-0.214408	1.10212	1.41998	1.0113	-0.517577	-0.244788	0.659535	0.260199	0.30348	0.209792	0.604754	0.257245	-0.290159	-0.901299	0.147017	0.165421	0.26129	-1.16354	1.48245	0.11271	-0.0601724	-0.0847381	-0.128179	-1.52301	0.127006	0.686845	-0.64515	-0.0668846	-0.292794	0.44561	0.121965	0.231311	0.785649	0.744901	-0.0576883	-0.393431
SRPRA	0.508911	0.199567	0.346038	1.20189	0.308605	0.393897	0.739816	1.63334	1.0441	1.0048	0.896168	-0.175161	0.0523786	-0.0859003	0.504017	0.876862	0.200026	-0.195246	0.493019	1.14916	0.176762	0.872401	-0.75107	1.19485	0.365309	-0.91056	0.205108	0.837172	-0.718846	1.4152	-0.693709	0.284929	0.925256	0.0571703	-0.000492788	-0.960908	-1.35884	1.41334	0.200014	0.657023	1.05049	0.546038	-1.02593	0.528794	0.978232	1.11956	0.811321	0.451936	0.225952
MMP2	-1.36293	-1.32362	-1.23335	0.475611	-1.13647	2.16613	-0.748186	1.34284	0.268926	1.56629	2.53487	-0.866202	1.80415	1.53861	-0.966651	1.4522	-0.434211	1.12172	2.25477	0.0636278	-1.29836	-0.33174	-0.894918	1.66036	0.118907	0.344099	1.87136	-0.218993	0.245915	3.39173	-0.429926	-0.0859973	2.41375	-1.09499	1.07348	0.20158	-1.41536	-0.230708	-1.10061	2.75312	2.21859	0.512479	1.31902	1.20428	1.97713	-1.3478	-0.516961	1.6207	-0.78282
SOD3	-0.320346	-0.0526432	-3.49495	-3.19497	-2.46232	-1.03447	-1.13018	0.137177	-0.738459	1.79151	-1.18982	-0.273085	-0.594285	0.824821	-1.35473	-2.32609	-0.53436	0.80103	-0.125737	-1.13315	-0.417415	-1.70313	-1.2656	-3.3398	-1.65314	1.99623	-0.68002	-0.306743	-2.24176	-1.26703	4.24109	-2.27118	-0.084435	1.65384	0.1587	2.08813	4.33871	-2.68799	-1.82091	1.14078	-0.860798	1.52612	-1.13564	0.466115	-0.244307	-2.3632	-3.72398	0.196747	-0.882179
CTSG	-0.0979141	-0.570974	-0.747224	2.69607	-2.3899	1.26468	-0.162426	-2.54337	1.14277	1.96371	-0.968358	-0.500707	2.00054	4.6074	-3.02477	-0.705976	-2.11687	3.5424	-1.74224	1.12635	1.0589	2.34747	4.00539	-2.14724	1.23684	0.527071	-0.0646177	0.414537	1.08224	-0.786292	-1.23009	-0.773192	-1.43006	1.78971	3.50454	1.89533	1.51124	-2.40415	-1.55538	0.772222	2.73541	4.46966	-2.25826	4.54207	-1.43496	3.33613	2.18244	1.67033	-1.55861
HMBS	1.27226	0.720806	1.07212	0.413447	0.162684	-0.469938	0.135678	-0.826586	0.82196	0.0613649	-0.220802	0.0416	-0.366694	0.331691	-0.209664	-0.0951899	0.293623	0.220466	0.166033	0.283285	3.12473	0.958692	0.726825	-0.345852	-0.828498	-0.170523	0.279017	0.493663	-0.232124	-0.371184	-1.57977	0.240999	-0.63074	0.618153	0.607267	0.43243	-1.39719	-0.332038	0.434014	0.744357	-0.204259	0.365274	0.203169	-0.26944	-0.73115	1.49842	0.724509	-0.0698962	-0.0314639
MME	-3.44614	-0.507425	-0.266861	1.63974	-2.31925	0.740885	-0.505796	-1.865	-2.02738	1.33821	1.08447	-0.735164	0.77534	-0.259376	-1.63519	-1.46253	0.943701	0.13909	0.444595	-0.276547	0.0748431	-1.23051	1.89446	1.41268	-0.119986	-1.59729	1.20354	-0.243849	-2.01446	-0.817175	-0.805327	-0.904737	1.50394	-0.075078	1.90355	-3.09252	-2.7382	-1.50211	-2.09585	0.605831	1.97571	0.515883	-0.520641	2.04529	-0.091762	-0.6749	-2.03672	0.815444	-2.10008
PDHA1	0.369504	2.08953	-0.231549	0.733234	0.58928	-0.0324115	1.81344	0.504097	0.176963	-0.21031	0.234743	0.822313	-0.0940027	0.449061	0.901007	0.255403	0.787056	-0.5541	-0.574337	0.369388	0.60067	1.63053	-1.10346	-0.239717	1.37831	0.583487	-0.443988	1.5254	-0.345827	-0.552616	0.182896	0.465726	-0.408949	-0.659911	-0.400575	-0.121628	0.776578	1.26955	1.05987	-0.663324	0.027659	0.570988	0.661082	-0.774376	-0.572042	0.512684	0.791481	0.423975	2.21057
PLEK	-0.425172	-0.685076	-0.253326	-1.49116	-0.378606	-1.12171	-0.983282	-1.35853	-1.13756	-1.09498	-1.80085	-0.0634945	-1.96069	-0.607125	-1.40257	-1.18265	-1.1347	2.28624	2.00443	-0.524345	1.16767	-1.03291	2.11735	-0.931355	-1.29375	-0.954503	-1.85161	-0.466252	-0.701178	-0.603635	-0.00852709	-0.489611	-2.4004	1.65104	0.850005	-1.20053	-0.731211	-1.39019	-1.59249	-1.65186	-1.4383	-0.703439	-1.25593	1.6931	-2.71885	-0.641067	-0.133248	-0.634706	-0.663552
CD14	-1.04382	-0.222211	-0.57803	-1.75945	-1.66367	-1.08582	0.142275	-0.178999	-1.48529	-1.06884	-1.48367	0.0918941	-1.35059	-0.645665	-2.33675	-1.62635	-1.38773	-0.697434	-0.702583	-0.559967	-1.1237	-0.826922	1.10929	-1.49338	-1.85549	-0.233535	-0.676299	-0.127532	0.183546	-1.99878	-0.467636	-1.95339	-1.76693	2.36966	0.893539	-0.628973	-0.276947	-0.889987	-1.54857	-0.981203	-1.81543	-1.4579	-1.5537	0.81901	-1.52354	-2.23057	0.263559	-1.38179	0.673507
COL4A2	-0.583684	0.0816674	-1.13556	-0.52442	-1.76919	-2.38334	-0.679407	0.153965	1.05233	0.522056	-1.10695	-0.160517	-0.464353	-1.19331	-0.727639	-0.335252	0.344876	-0.0855654	-0.241101	-0.2123	1.15352	0.19066	1.31754	-1.19026	-0.735575	2.7867	-1.0456	-0.906037	1.32726	-0.532041	2.47549	-0.142423	-0.861738	-0.871219	1.1984	0.0773486	1.88156	0.735708	-1.72853	-1.79261	-0.847016	1.49068	1.31375	0.621979	-0.617344	-1.3847	-1.6438	-1.13513	-0.97381
CYC1	-0.61119	1.37005	1.44765	0.811248	1.95894	-1.50708	1.42857	0.61289	0.715411	0.133462	-0.488225	1.54744	-1.28853	-1.57135	0.021487	1.45942	-1.54459	-1.11474	-0.932178	0.544651	1.39874	2.38597	-0.354554	0.0873286	1.03015	-0.0882142	-0.922003	1.10834	0.248997	-0.2492	0.688713	1.35035	-0.945265	-1.38561	-1.02532	-0.681804	0.605822	-0.375562	1.74352	-1.44732	0.0330524	1.52655	0.284257	0.0831994	-1.48416	0.504514	1.22888	-0.324076	0.953287
PTPRC	-0.692113	-0.185667	-0.144647	-0.837691	-0.47878	-3.13734	-0.131055	-0.363507	-1.11155	0.689362	-1.46722	-0.283872	-1.56807	-0.223775	-2.88203	-0.344372	-1.34996	-2.39267	-3.36852	0.45061	0.323465	-0.241413	2.1546	-0.645127	-0.213148	-1.62297	-1.06254	0.0215551	-0.535951	-1.0506	-0.898147	-0.271849	-1.52634	1.25368	2.90616	-0.8387	-0.364787	-0.530013	-0.86168	-1.72983	-0.913776	-0.151912	-2.04898	2.6031	-1.04264	-0.0351379	0.343746	-0.722711	-0.755805
SNRPB2	1.02548	-0.703059	-0.223431	0.218805	-0.464995	0.0543587	-0.959046	0.00598362	-0.57448	-0.277852	-0.635421	-1.13591	-0.430332	-0.509347	0.856953	-1.12923	0.205984	-0.397635	-0.454207	0.566143	-0.72972	-0.303303	-0.135516	-0.249638	0.0915205	0.212057	-0.0537964	-0.192772	-0.439699	-0.930356	0.122513	-0.0456	-0.462358	-0.271379	-0.289184	0.172401	-0.0938027	1.21607	0.0569995	-0.900765	-0.278029	0.0605301	0.339316	-0.295141	-1.38756	-0.133711	0.774382	-0.662024	-0.509541
MELTF	-1.75688	1.23462	-1.53942	1.38509	-0.924731	-1.06493	2.80034	-0.253805	-0.99635	-0.845913	-0.657878	1.36307	-0.156803	0.3906	-2.72514	0.918599	0.640905	-0.392011	-1.14338	-1.88747	-0.823101	-0.875611	-0.445503	-0.691486	0.819472	-0.779302	-1.21844	-0.624782	-0.922719	-0.728866	-0.570412	0.721477	0.657373	1.45655	-1.38735	0.151788	3.03783	-1.8666	-0.769897	-1.60403	-0.655012	-0.597101	-0.0254861	-0.416339	-0.0179872	-2.51872	-0.393201	0.172916	1.67261
MYL3	4.26399	7.72982	-0.948911	-2.375	-1.67591	-0.274874	6.28394	0.679287	2.91253	2.29708	7.11338	4.04352	4.39883	2.82607	-2.16923	0.908047	-0.338807	0.000441485	2.43418	0.829372	-3.24358	7.84227	0.492716	-4.23713	7.7315	-0.635403	-0.344446	8.26264	2.77845	1.1648	-0.100717	7.03087	-0.617286	-1.45106	-0.518209	5.69937	1.02469	1.31443	6.92651	1.23989	5.29817	0.761941	0.103206	-1.33223	-2.58545	-0.953632	1.47271	6.26717	4.39379
CFH	-1.20116	-0.81503	0.317252	-0.937208	0.0382687	0.194054	-0.41577	2.26131	2.0517	-0.155909	1.51896	0.772219	0.523898	0.731318	-1.95442	3.50442	-1.14714	0.359139	1.54267	-0.139773	0.920881	-0.507805	-0.0496132	0.699721	0.32221	1.3648	0.924265	-0.629231	1.24664	2.04313	-0.478408	-0.688134	1.21452	-0.236487	2.68943	-0.35343	-1.40839	0.360641	-0.866269	1.57251	2.12856	0.136041	0.465127	2.36284	2.1521	0.810501	-0.51396	1.51387	-0.593054
SNRNP70	0.56639	-0.415325	0.597695	0.155171	0.193258	-0.991283	-0.846647	0.361406	-0.276967	-1.03513	-0.671472	-1.02445	-0.25996	-1.05701	0.916802	-0.571453	0.236647	-1.04711	-0.708066	-0.296647	-1.38476	-0.0638747	-0.277518	-0.287216	-0.286633	0.711876	-0.713593	-1.07241	-0.0598129	-0.834935	0.442871	0.172454	-0.649089	-0.61225	-0.0409771	0.577684	0.011436	0.842654	0.221504	-1.0424	-0.599698	0.445042	0.34271	-1.17341	-1.04868	0.0228849	0.0556621	-1.17768	-0.278995
FCGR3A	-1.23876	0.151921	-0.911229	-2.07265	-1.49111	-1.61096	-1.08841	-2.17542	-1.35223	-0.959263	-1.25648	-0.1467	-1.93931	-1.53923	-1.75254	0.3676	-1.73603	0.310017	0.317089	-1.82384	-0.176577	-0.699993	3.43252	0.105436	-2.57367	0.318282	-0.481384	-1.38569	-0.297139	-0.737001	-0.398894	-1.45098	0.0185839	2.0058	2.74318	-1.24868	-0.605969	-1.49393	-1.86207	-1.70915	0.177566	-2.9742	-0.117301	2.58145	-0.0358145	-1.63224	-0.984367	-0.00697778	-0.457807
ITGA5	-1.63049	-1.80296	-0.221736	-1.60731	-2.08703	-0.910449	-1.76693	-1.72947	-1.73178	-0.848598	0.0802617	-1.68635	-0.765666	-0.686264	-2.28004	-1.64573	-2.08854	-0.468384	-0.700386	-0.618598	-0.756063	-1.71813	0.511397	-0.962581	-0.925036	0.0455287	-0.324425	-0.43227	-0.734573	-0.612412	2.90019	-1.6871	-0.00663258	-0.666648	-0.404785	-0.807548	2.02966	-2.64945	-1.8501	-0.491431	-0.584289	-1.44319	-0.916376	0.345034	-0.533616	-1.31091	-1.96896	-0.407292	-2.01607
NFIC	-0.525643	-0.860662	0.0616404	0.252558	0.0206294	-0.35201	-1.29133	1.52133	0.241986	-0.104097	0.412595	-1.17192	0.514748	0.0783321	0.498794	-0.369022	-0.0422232	0.00454458	0.578889	-0.515815	-0.190494	0.256989	-1.27979	0.307122	0.485536	1.04753	-1.18058	-0.707494	0.334779	0.183667	0.300393	0.26088	0.0944982	-0.396419	-0.0820024	0.351117	1.3216	1.08129	0.0818395	-0.153395	-0.00947736	0.658009	0.769807	-1.0881	-0.0752633	0.365487	0.0215747	-0.233068	-1.21461
VIM	-1.11161	-1.0622	0.00308472	-1.51665	-0.416888	1.96833	-1.55854	-0.678438	-0.00870728	0.549303	1.14797	-1.43894	1.72409	0.0462183	-0.451872	-1.29011	-0.904152	1.3614	1.65934	0.930549	-0.0169485	0.114762	0.806603	2.32841	0.39302	0.151731	1.8996	0.450616	0.622332	1.07238	-0.933125	0.50087	2.09278	1.61193	-0.240085	0.517506	-1.80755	2.1062	-1.61548	1.46063	1.89062	0.595069	-0.386958	-0.067596	1.62249	-1.31555	-0.688374	0.975431	-0.712469
SERPINF2	-0.121214	-0.0266195	0.562638	-0.525022	-1.9452	0.0975441	-0.198858	0.625937	2.21407	0.547521	0.0588424	1.73232	1.1569	1.41947	-0.982972	1.80736	-0.9948	0.745027	1.60902	-1.4939	1.41031	-0.407481	1.25017	-0.418666	0.321756	0.865802	1.18804	0.0939854	1.74027	0.407033	-0.522338	-0.819655	0.61701	0.391459	1.94268	0.693608	-0.403942	0.524195	-1.41122	1.10427	1.22623	0.253041	0.654325	1.83369	2.07385	0.698872	-1.34178	1.27173	0.598704
RPS17	0.259108	0.133596	1.10311	0.0368564	-0.723546	0.90765	-0.376095	-0.408628	-0.897981	0.685596	0.667566	-0.283803	0.939505	0.907724	0.491382	-0.628663	0.221766	1.20501	0.673798	0.238055	-0.941853	-0.925821	-1.54598	0.361702	-0.788775	0.385134	1.18029	0.237354	-0.571117	0.187711	-0.772041	-0.725073	0.783377	-0.116497	-0.171234	0.0937653	0.0455438	0.590072	0.194213	0.970426	0.496227	-0.179928	-0.174104	-0.236825	0.316627	-0.287668	-0.40932	-0.321913	0.326406
KRT19	1.53837	-1.33648	6.713	5.5362	1.79015	-1.299	-2.52065	0.246636	4.70065	4.36598	-0.123494	-3.05004	-0.172678	1.09516	-1.05819	5.15363	-2.01297	1.40097	0.611614	4.21746	4.05765	5.96773	1.33504	3.02377	3.62953	-1.69476	-1.96013	5.23663	2.8037	1.66651	-1.65253	0.564423	-0.880171	1.66418	-1.20214	0.686359	-1.72973	1.56697	4.24086	-0.86281	1.67128	7.28408	-2.31166	4.32608	0.26233	4.04553	6.40176	0.393074	-1.06898
GNAI3	-0.0896169	-1.00116	0.233598	0.26175	0.801433	0.332721	-0.863753	0.721544	-0.233719	-0.2788	0.186879	-1.01161	-0.358264	0.654159	0.0206414	0.0488673	0.419891	0.625938	0.0557299	-0.0159371	0.641703	-0.388381	0.501826	0.341848	0.69638	-0.258924	-0.133431	-0.950149	0.901622	0.520415	-1.38371	-0.00394637	0.794077	0.68141	0.132399	0.124163	-0.559698	0.750982	-0.00965114	-0.123622	0.406403	0.406144	-0.47524	0.479642	0.272797	1.59398	0.326916	-0.2676	-1.36185
ANXA5	-1.53963	-0.844027	-0.748118	-1.87688	-1.30159	0.849139	-0.416235	-1.15243	-0.884975	0.298762	-0.611437	-0.123146	0.160868	0.698921	-1.44984	-1.41365	-0.626073	0.40529	-0.0487403	-0.658172	-1.35001	-1.53699	-0.0812023	0.537953	-0.800933	0.203886	0.562033	-0.397519	-2.13325	0.467245	0.108026	-1.42156	-0.141665	-0.835862	-0.753861	-0.769144	-0.282204	-1.28777	-1.46973	0.674934	0.273045	-0.549352	-1.20279	-0.60132	0.46463	-1.22348	-1.8071	0.256683	-0.95698
KRT16	0.921399	-0.386262	1.14302	0.293623	-0.938511	-1.02668	-0.529245	1.69759	0.605158	6.72937	-1.23846	-0.670285	-0.681039	-0.285123	-0.324096	0.0721832	-0.965765	1.09757	-0.265516	1.59244	0.635735	0.0617469	0.845526	-1.02212	-0.704234	0.185833	0.491124	0.9804	0.915644	-0.42774	0.976221	-0.738441	0.408359	1.81892	1.13684	0.537024	-1.10282	-0.617568	-0.185942	-1.08086	-0.437163	0.864178	-1.53269	4.11906	2.01033	-0.629744	-1.06506	-0.0718548	0.41005
RPSA	0.556903	-0.0155685	0.477519	-0.143253	-0.67667	0.687359	-0.307223	-0.123496	-0.967478	0.211386	0.534266	-0.215732	0.876559	0.991093	0.698818	-0.394564	-0.068224	1.48598	0.270835	0.586418	-0.637571	-0.799106	-0.713834	0.316282	-0.895082	-0.147991	1.06078	0.200712	-0.337329	-0.054231	-0.967044	-0.622796	0.839326	0.358368	0.216006	-0.178648	-0.34967	0.820186	-0.0322475	0.617735	0.60451	0.0640933	0.0551055	-0.221326	0.16166	-0.251722	-0.285001	0.0798276	0.16743
CD63	0.51361	-0.349472	-2.53738	0.486948	0.311458	0.481923	3.02232	0.0873029	0.86575	-1.19879	0.477703	3.95628	0.0817886	0.787579	-1.07409	0.490305	0.9455	0.537739	0.255988	-0.757144	-0.789922	0.228238	1.73382	0.644515	-0.340762	0.0607272	0.286253	-1.31639	-0.663973	0.89521	-0.213044	-1.55096	0.611622	-3.1368	2.917	-0.766919	0.548562	-1.65016	-0.243487	0.319153	0.445062	-0.209061	-0.309302	0.359419	0.83084	0.82761	0.49977	0.319005	2.38484
SNRPA	1.3048	-0.688599	0.775997	0.400438	-0.219306	-0.794579	-0.994235	0.373451	-0.531636	-0.321207	-0.58316	-1.03507	-0.429638	-0.252065	1.06881	-0.0157266	-0.135598	-0.0665357	-0.834492	-0.322181	-0.420317	-0.598395	-0.384019	-0.625507	-0.562047	0.23902	-0.171704	-0.890502	0.151583	-0.5647	0.223029	-0.252509	-0.388771	-0.542236	0.157997	0.686945	0.0767607	0.675693	0.068124	-0.421118	-0.472643	-0.190796	0.145252	-0.698208	-0.950319	0.307668	-0.188949	-1.38972	-0.31761
ENO2	-1.61094	0.612338	-0.612482	-0.726117	0.900514	0.188148	-0.474358	-0.396153	-0.567254	-1.18967	1.06327	2.51523	-0.73069	-0.761274	0.678996	-0.761535	-0.997253	-0.720162	-0.490214	-1.27582	-2.24188	-0.235308	0.0164297	-0.883698	2.3018	-1.34547	0.0817798	1.45427	-0.731271	-0.76424	3.37183	-0.963213	0.250263	-1.9937	-0.783495	0.189413	1.57539	-1.47869	0.900313	-0.187873	-0.241287	-0.783044	-0.175789	-0.288626	-0.0584839	0.136723	1.6139	-0.581007	1.91772
ACAA1	0.449098	1.84749	0.821579	1.11224	2.46159	0.704013	1.09507	0.301019	0.536996	0.959569	0.507704	1.34383	-0.241203	-0.287604	-0.0491689	0.533231	0.585502	-0.75992	0.0349095	0.468753	0.654477	1.37218	-0.492807	0.537179	0.832421	-0.881159	0.181897	0.594463	-0.0567199	0.378393	-0.231761	0.383999	-0.478781	2.53634	0.543081	0.237433	1.4522	0.861113	0.31632	-0.163677	-0.131941	0.479678	-0.0548185	0.666901	-0.847358	-0.0370793	0.708385	-0.477659	0.889828
SRP19	0.0869163	0.00504834	-0.677927	-1.01637	-0.575831	0.0837268	0.00199662	-1.13228	-1.52095	-0.903355	0.0680162	0.150901	-0.314581	1.12818	-0.174036	-1.56792	-0.401721	0.110401	0.121404	-0.64958	-1.09996	-1.69203	-0.166096	0.282605	-0.350176	-0.0442663	0.172295	-1.08812	-1.38448	-0.438261	0.0648712	-1.32905	0.139505	-2.54897	-0.980052	-1.60014	0.473173	-1.0874	-0.977911	0.518531	0.0486303	-2.52263	0.0943656	-1.15668	-0.218026	-1.05165	-0.509966	-0.0565924	0.400761
GSTP1	-0.609866	-0.524061	-0.577301	-0.0290172	0.0372015	0.721491	-0.668948	-0.214578	-0.315111	0.251255	0.370736	-0.42299	0.731013	0.388977	-0.184448	-1.14255	-0.678299	0.906381	0.66968	-0.741861	-1.21349	0.0812446	0.0267117	0.315305	-0.996628	0.0692297	0.808173	-0.618492	-0.98104	0.226509	0.0448755	-0.860367	0.887454	0.249347	0.104408	-0.964751	0.583201	0.138642	0.175188	0.705881	0.212461	0.176265	-0.755653	-0.382571	0.168215	-0.524278	0.0392489	-0.0907656	-0.912223
SNRPC	0.949911	-0.542401	0.206106	-0.265914	-0.038483	-0.320336	-0.94434	0.0470048	-0.478879	-0.673995	-0.749908	-1.09946	-0.452976	-1.25439	0.421067	-0.891684	0.1164	-0.0784085	-0.522757	-0.40757	-0.721727	-0.677955	-0.217976	-0.459343	0.0642329	-0.17509	-0.0267084	-0.984463	-0.420587	-0.897408	0.551703	-0.801249	-0.469197	-0.903152	-0.421038	0.00877043	0.134531	1.22822	-0.710735	-0.262782	-1.06743	-0.77292	0.221386	-1.30124	-1.03142	-0.520481	-0.496884	-1.25257	-0.322339
LGALS1	-2.03401	-0.95393	-0.931379	-1.04447	-2.60565	0.789706	-2.06242	-1.37422	-1.58456	-0.445169	0.669597	-1.19244	1.10477	0.766676	-1.50665	-2.08663	-1.49053	1.06024	0.854046	-1.69652	-1.60257	-2.04068	0.180852	0.118614	-0.82694	-1.06446	1.15719	-0.507002	-1.84599	0.328023	1.32873	-1.96731	1.09855	-0.820928	-1.04991	-0.969484	0.00227086	-2.18402	-1.55046	0.878006	-0.0363762	-0.745227	-1.43637	-0.985609	0.47958	-1.64654	-1.36941	-0.185934	-1.88077
QDPR	0.706844	1.50666	0.0602647	-0.0395776	0.0124797	-0.779987	0.777341	-0.0713686	-0.176076	0.0349411	0.0285228	0.0730225	0.100816	-0.0133655	0.0714042	-0.484135	0.704242	-0.307961	-0.503347	-1.0143	-0.021183	-0.0870355	-0.831511	0.29607	-0.883208	-0.692021	0.0863767	0.800483	-0.803348	-0.314306	-0.835819	0.15819	0.548557	-0.185522	-0.39235	-0.0889946	-0.931443	0.738863	0.200645	-0.360209	0.0860539	-0.146535	-0.227509	-0.263399	-0.43798	0.574248	-0.391966	0.111084	-0.420239
HMGB1	0.23652	-1.02246	-0.0421576	0.377212	0.445441	-1.71262	-0.620792	1.32573	0.675206	-0.447752	-1.07458	-0.960155	-1.52109	-0.94261	0.783413	-0.639161	-0.445054	-3.49911	-1.09356	-0.479844	0.578098	0.305196	-0.12601	-0.651998	0.454819	0.943997	-1.54554	-0.974733	-0.29866	-0.56266	1.08027	0.882754	-1.26367	-0.651778	-0.34716	0.386707	-1.2375	0.178896	0.488434	-1.4815	-0.911963	-0.0896939	0.252723	-0.273691	-1.17058	0.429157	-0.179069	-1.61555	-1.08168
RBP1	1.83704	-0.942679	-1.89042	2.31489	-1.30039	-1.04161	1.14964	-1.4272	-0.157486	0.837137	-0.702327	0.559216	-0.591017	-0.866499	2.82314	-0.727909	-0.125171	-0.458373	-0.00173984	-1.51444	0.751846	2.72659	-1.80901	-1.5178	0.979198	2.81248	-0.209748	1.04487	0.539537	-0.758954	0.0748926	-0.00259725	-0.0599885	2.66302	0.159261	0.109192	1.99463	0.614197	2.08814	-1.91584	-1.70815	0.607848	0.719639	2.87032	-0.55265	-1.07818	0.844932	-0.357766	3.32132
FBP1	1.57067	-0.211105	-1.06909	0.984567	1.12099	-1.55535	-1.22339	-2.23399	-2.33543	0.983116	-3.15805	-0.106881	-2.34563	0.0541309	-2.26338	0.953016	-1.28566	0.679221	-0.313861	0.139253	-1.20522	0.929004	0.755388	-1.61214	-0.906061	0.410081	-2.9606	-0.0251905	-0.0634133	-1.74654	-1.36665	-2.25501	0.423396	2.23523	0.373621	-0.561671	-0.867514	-0.961461	-0.145125	-1.12951	-3.72442	-1.92746	4.02266	0.550315	0.547117	1.59375	2.49332	-0.614641	-1.0776
GNAO1	-0.483237	-0.600138	-0.243412	0.00750603	0.613859	-2.39294	0.83865	-0.793949	4.69716	-0.471541	-0.693992	-0.063737	-1.54073	-3.21955	-0.626625	1.64276	-0.0717405	-3.06451	-3.73116	0.365875	-0.599868	-1.37861	-1.52902	-1.70715	1.94294	-4.37668	-0.665545	-0.236798	-0.0518751	-3.14111	1.47634	-0.215085	-0.115514	0.887526	-0.00760831	-0.802989	3.16697	2.11738	-1.04189	-0.559363	-1.10518	0.958992	1.01368	-0.230545	0.38334	1.07516	0.183772	-0.324198	-0.205614
SPARC	-2.14712	-1.12973	-1.90727	-1.83255	-1.71336	2.47634	-1.28025	-1.14386	-2.58228	-0.0844741	2.81799	-0.842136	2.52249	1.99705	-1.52635	-0.927266	-1.99685	2.17622	3.02727	-1.14337	-0.2979	-2.93116	1.01963	2.16124	-1.2672	-0.141122	1.9094	-0.865141	-1.82498	2.82634	0.551029	-2.33567	3.06934	-1.42452	-1.04631	-2.31078	-1.77995	-1.74075	-2.53127	2.46951	2.41787	-1.44695	0.0784012	-0.21973	2.18561	-2.78828	-3.03298	1.39169	-1.12873
GSTM1	-2.55678	-1.23442	-3.25914	2.39542	1.69709	0.639107	1.49025	2.83655	2.00698	3.62717	2.22961	0.0109157	1.79193	2.94212	1.6169	-1.75604	-3.21337	1.80822	1.95416	-3.64844	-0.771323	-2.13262	-1.62176	1.24299	-2.10805	-2.69218	-3.13947	-2.64649	-2.50385	-0.740788	2.48463	2.79296	-2.48707	3.01159	0.937128	2.04987	-1.46995	-2.3203	1.8679	1.67165	1.61224	3.36759	1.31595	-3.19005	-2.29862	3.8481	-2.67748	2.45135	2.50072
TPM1	-0.354023	1.90515	-1.48998	-0.136888	0.516693	-0.630001	1.41888	0.685907	0.963186	1.36679	1.68946	0.8429	0.188945	-0.390227	-1.21351	1.08229	-1.84445	-0.63392	0.155652	-1.05717	0.597515	0.89169	-0.033189	0.748941	2.85867	0.65001	-0.314278	2.68967	-1.08806	1.71682	2.78683	2.28226	0.619149	-1.48734	-0.0280984	0.83671	1.26398	0.443396	1.78679	0.238116	-0.762274	-0.673915	0.829897	-0.805724	2.49267	-0.600449	-0.39979	0.350698	-0.659162
CLTA	-0.659631	-0.499387	-0.899936	-0.490243	-0.655316	0.239231	-0.407245	-0.988701	-1.3659	-0.784066	0.0177259	-0.0245762	0.117291	0.0244673	0.0434376	-1.03128	-0.440364	0.447891	0.363785	-0.317488	-0.441234	-1.15768	0.806427	0.236454	-0.493461	-0.296678	0.194051	-0.596818	-0.499155	-0.0398149	-0.199338	-0.812485	0.295777	0.584818	-0.073723	-0.571364	-0.404555	-0.9321	-0.709243	0.0617038	0.0933357	-0.584413	-0.221025	-0.508408	-0.196688	-1.43315	-0.481017	-0.758223	0.297753
CLTB	0.714235	-0.0521234	1.74077	0.265658	-0.728084	-0.188382	-0.159543	-0.500525	-0.256904	0.874289	-0.51948	-0.0587775	-0.450704	-0.330919	-1.5206	-0.888255	-0.459678	-0.134077	-0.270562	-0.883641	-1.32108	-0.803541	-0.284361	-0.642024	-0.669066	-0.365401	-0.400475	0.22619	-0.266087	-0.371673	0.580917	-1.15647	-0.179255	0.784385	-0.328147	-0.376935	-0.352227	0.192018	-0.183245	0.113513	-0.383989	-0.166309	-1.05317	-0.165525	-0.578638	-0.678961	-0.688439	-0.525833	-0.207055
ANXA4	-0.192214	-0.114498	1.88028	0.735525	-0.382509	0.731376	0.383313	-0.216354	-0.743706	0.56975	-0.297986	0.0846339	-0.196752	0.480771	-2.2573	-0.357336	0.232088	-0.269554	-0.108814	0.0132878	-0.856941	-0.0420966	-0.546029	0.033383	-0.383489	-1.46074	0.00897453	0.413979	-0.99809	0.522157	0.806124	-1.06016	-0.190828	0.437073	0.536261	-1.01349	-0.0658045	-0.300218	0.106695	0.193678	0.423204	-0.397827	-1.58021	0.623882	0.302727	-1.01404	0.350623	0.214095	-0.356414
CNP	-0.234815	-0.476972	-0.126408	0.71681	1.74087	0.288474	0.305902	1.72	1.11364	-0.644954	-0.0772219	-0.258775	0.411946	0.311217	0.689919	1.0851	2.63898	0.634137	-0.0530954	0.0254557	0.802253	0.652988	-0.536011	1.21747	0.666906	0.202553	0.0409637	-0.589134	0.847825	1.16451	-0.737759	0.658477	0.160926	0.288319	0.105246	1.06699	0.173294	1.36218	0.667845	-0.13598	0.653861	1.3776	1.43247	-0.806411	0.451305	1.11657	0.808799	0.161839	-0.0749807
HMOX1	-0.458807	0.566202	0.396316	-2.04924	1.21777	-1.16129	1.66148	-0.0502409	-0.0198112	0.860531	-0.856905	2.47927	-1.20467	0.700183	-2.16619	0.311248	-0.856338	2.41454	-1.76809	1.80656	-0.540084	1.29889	1.05715	-0.85754	-1.47077	-0.291906	-0.502543	0.825862	1.52967	-0.0284996	-1.60709	-0.887414	-0.225929	0.550599	2.47882	-0.111366	-0.932926	0.314907	-1.08311	-1.0606	-0.334872	-2.31632	-0.192079	1.28037	-0.596016	-0.598883	1.76419	-1.23384	0.916503
PDGFRB	-0.455507	-0.589268	-0.101659	-1.42384	-1.00716	1.42956	-0.721731	-0.800641	-0.768773	0.0938935	1.47605	-0.639593	1.14566	1.32071	-1.7159	-1.6702	-0.876785	0.82479	0.530499	-0.0268823	0.651806	-2.23962	0.551947	1.17984	-1.16685	-0.916121	0.334395	0.264482	-1.34741	1.63458	-0.700633	-1.55702	1.7486	0.589845	-0.646493	-0.39467	-1.07682	-1.58118	-1.82933	1.04021	1.13042	-0.999399	-0.310665	0.124261	0.924595	-2.32478	-1.87522	1.33	-0.939569
DLD	0.452861	1.4788	0.0833203	1.86122	1.36572	-0.875309	1.73851	0.937214	0.993145	-0.156985	0.291012	0.92964	-0.553896	-0.460823	0.333818	0.735488	1.31552	-1.45876	-0.968946	-0.00155223	1.13711	1.5332	-0.944023	0.00758043	1.47784	0.0319199	-1.19411	1.38422	0.227762	0.0960799	0.201468	0.934705	-0.354945	-0.571329	-0.189663	0.249671	0.833963	0.900008	1.08229	-0.998054	-0.037349	0.767397	0.886883	0.0560886	0.01082	1.12664	1.17038	0.303938	1.14985
HNRNPA1	0.200791	-0.664349	0.378624	-0.552221	-0.181837	-0.324191	-1.23902	-0.344953	-0.551348	-0.0786931	-0.762201	-1.01154	-0.297233	-1.05858	0.494861	-0.369008	-0.0658945	-0.996492	-0.776423	-0.227874	-0.329325	-0.072364	0.0786339	-0.767619	-0.595481	-0.121035	0.424367	-0.832409	1.04113	-0.914374	0.00901884	-0.148675	-0.591059	-0.195179	-0.145766	0.805469	-0.810055	0.628491	-0.196529	-0.710553	-0.947457	0.581982	0.58943	-0.896372	-0.802367	-0.567089	-0.781593	-1.13418	-0.699094
SNRPA1	0.70849	-0.67585	0.598087	0.189158	-0.35958	-0.582773	-0.854353	0.275373	-0.639273	0.180541	-0.729002	-0.839178	-0.586537	-0.36208	0.512136	-0.38198	-0.1209	-0.454079	-0.497425	0.068233	-0.114759	-0.44193	0.252778	-0.56814	-0.1762	0.106742	-0.122966	-0.352044	0.271218	-0.896181	0.163786	-0.164835	-0.544529	0.0561226	0.0488236	0.484686	0.00240542	0.94932	0.148154	-0.359007	-0.546304	0.0504573	0.150204	-0.329079	-1.03055	0.0380556	0.101433	-0.796592	-0.659871
CTSH	0.118258	-1.55002	-1.67689	0.4753	-0.671178	0.243657	-1.60494	-0.413485	-0.351668	-0.444739	-1.86846	-2.15058	-2.13643	0.143216	-1.37487	0.173688	-1.06361	0.717247	0.52829	0.383741	-0.311434	0.386736	0.348058	-0.333783	-0.876836	0.26326	-1.03942	-0.612639	0.571056	-1.10134	-0.297798	-2.00499	-0.697127	1.25644	1.0023	-1.03009	0.36919	-1.10537	1.03295	0.654252	-1.24444	-1.00509	0.624742	-0.121126	-1.84497	-0.174732	1.24168	0.208375	-1.06443
COX6C	1.2082	2.37234	1.39372	0.214516	0.626814	-0.336796	2.10394	0.188795	0.0119666	0.644725	-0.187166	1.69468	-0.43644	1.50088	0.0329973	-0.195575	1.65236	0.291714	-0.644154	-0.456524	-0.285819	1.60665	0.24162	-0.329604	0.515374	0.0634594	0.131575	1.86995	-0.183444	-0.398677	-0.468404	-0.233196	-0.766768	0.332561	0.781909	-0.210997	1.11131	0.396445	1.13928	0.180306	-0.0981533	-0.452679	-0.284912	0.292378	-1.14282	-0.400675	0.193234	-0.081454	1.54721
C1S	-0.789811	-1.08776	0.415105	1.76351	-0.749591	0.346655	-0.601631	0.999584	1.31193	0.191417	1.40304	0.272041	1.34809	1.81604	-2.04656	1.93347	-1.02162	1.00928	2.06709	-0.372776	0.771972	0.141459	0.413265	0.422082	-0.0167934	0.739934	1.26296	-0.106337	0.254629	1.21779	-0.740525	-0.697497	1.28857	0.525583	1.56591	-0.104883	0.0569033	-0.792906	-0.795085	1.8673	1.9379	0.704249	-0.453162	1.8202	1.24587	0.224279	0.186772	1.32018	-1.09022
PARP1	2.39749	-0.664261	-0.899328	0.871443	2.42967	-0.968579	-0.601332	1.83461	1.45582	-0.708112	-1.39469	-0.692891	-1.1477	-1.56235	1.84449	1.03234	-0.193421	-2.42111	-0.816597	0.873276	0.38383	0.972172	-0.963761	0.224235	1.37631	1.37759	-2.25273	-0.360318	0.779952	-0.340124	0.632563	1.60972	-0.561806	-0.489965	-0.703634	0.86735	-0.134441	0.910915	0.671867	-1.11018	-0.627403	-0.203696	0.38629	0.240509	-0.168835	1.44619	0.840288	-1.05655	-1.17045
IFIT1	-1.19679	-0.00186152	2.63661	-0.338302	1.34569	0.446817	-0.4335	-0.761448	0.311325	2.5749	-1.02999	0.212104	-0.548063	-0.0824104	-0.168734	0.517713	-2.0511	1.6658	0.268946	-0.813696	0.1854	1.11489	-0.858898	3.00716	-2.24074	-1.23683	3.31219	0.239618	-0.484667	0.451504	-0.617684	-0.399109	0.493183	0.701844	-0.964103	-0.179667	0.0903295	-2.28418	0.44017	-1.08927	-0.371979	0.432171	-1.21709	-0.816068	0.271656	-0.69514	1.7566	0.281091	0.158014
UCHL1	-2.36873	-0.111906	-2.7276	-1.2339	-0.672711	0.362717	-1.56793	-1.52577	-0.221582	-0.561655	0.865253	0.475072	0.875184	0.691194	3.95457	-0.382153	-0.269028	-0.146821	0.82636	-0.775443	-1.74934	-0.598576	0.800911	0.0583539	1.12923	-0.595677	1.41835	-1.13802	1.52896	1.62515	-2.94072	0.412813	0.595356	3.13488	-1.33837	2.36449	-2.32362	-1.37506	2.4236	1.35132	0.379812	-0.642543	2.14309	-2.36457	1.27463	-0.0599587	1.19393	0.851357	-1.85656
LTA4H	0.559437	-0.211133	-1.10715	1.04621	0.607076	-1.66204	0.00706542	0.498887	0.114204	-0.814922	-1.25793	0.121288	-1.6021	-1.17249	1.4755	0.484956	0.688668	-1.96652	-1.25685	-0.276966	0.589654	0.666988	2.26854	-1.12467	0.349848	-0.387393	-1.44047	-0.333097	0.0254132	-1.02214	0.299594	-0.402091	-1.48193	1.02095	1.30095	0.931062	-0.851374	1.44297	0.986587	-1.58681	-1.37222	0.412574	0.341094	1.25521	-1.17368	1.16036	1.70847	-0.500717	-1.10801
ALDOC	-1.75596	1.35313	1.99011	-0.973839	-1.12786	-0.674391	0.459397	-0.821409	-0.577711	1.15656	0.656602	0.539269	-0.765809	-0.379825	-0.72353	-0.535262	0.433894	-0.759895	-1.57193	0.175336	0.447678	-0.00406123	1.43567	-0.486463	0.447009	-2.76733	-1.06907	1.79873	-1.70086	-1.55447	-0.959048	-0.0510858	-1.45134	0.354795	0.382948	-0.248055	-0.430717	-0.821999	0.28659	-1.28209	-0.572927	0.529031	-2.62442	1.67787	-1.61946	-0.752404	0.118224	-0.472142	0.397612
C4A	-0.99923	-0.125196	0.960571	-0.510881	-1.11614	0.546437	-0.319597	2.60562	0.673315	-0.511844	1.58846	1.23751	1.12583	-0.0464798	-1.32696	3.88277	0.511248	0.903038	0.619176	0.219405	1.97079	-0.982116	1.41051	-1.1426	0.673619	1.45782	1.07087	0.470703	2.27512	3.41952	-0.156352	-0.172324	-0.38626	-1.57841	1.65024	-0.866664	0.50898	0.500172	-2.03392	-0.732166	2.09753	1.24217	0.59606	2.9285	2.58424	2.22248	0.57181	2.06597	-0.721075
C4B	-0.415562	-1.14726	-0.894569	-0.39236	-1.27288	-1.93573	-0.728046	2.10456	1.45217	-0.656044	1.5685	0.645032	1.08415	-0.367782	-0.857003	-0.304157	-1.45212	0.518972	1.12049	-1.77403	0.562555	-0.418566	0.595168	-1.51168	-0.207831	2.33109	0.771254	-1.2386	1.06242	2.17963	0.397558	-1.04992	0.574967	-0.826558	3.11443	-0.0252786	0.869148	0.317524	-1.95742	1.41798	1.14115	0.553875	0.868444	2.74156	3.37342	0.405369	-0.857777	1.92571	0.264732
POTEI	-2.49535	0.859639	-0.0371259	0.0258634	-0.917088	0.975066	-0.0823264	-1.26149	-2.09266	0.949829	1.07242	-0.664607	0.961521	0.923368	-0.589281	0.069321	-0.547896	1.05412	1.18317	-0.563412	-0.694622	0.267986	-0.0169242	0.458201	1.07041	0.0564059	0.869332	1.91248	-4.20495	0.485822	0.331462	0.737107	0.248604	1.19205	-2.06017	-2.76031	-0.92274	-0.633815	-0.263578	0.823731	0.903474	-3.86027	-0.233448	-0.0669946	0.756186	0.107476	-0.717831	1.62238	-0.812067
SAA1	3.8961	-0.478198	-0.645219	-1.2392	-1.34535	3.09007	-0.46449	-1.31968	-0.419322	1.15141	-0.803152	0.241815	2.68926	-1.6894	-1.34683	-2.76396	2.16412	2.69591	3.06066	-1.258	1.10744	-1.29046	3.50959	-3.41492	-0.678101	2.12102	2.5863	-2.47714	-0.749198	2.94507	-1.96243	-3.61439	1.62338	-2.15493	0.914792	-0.394038	0.38484	-0.658597	-0.969294	3.39342	-2.28665	-3.57248	-4.37556	5.1402	0.128624	-2.51875	2.73503	4.55777	-2.69737
SAA2	-1.98003	-0.362912	-1.53927	-2.10486	-3.15236	-0.469017	-2.42106	-1.23024	-3.29793	-0.568864	-0.636488	-0.526457	1.39336	1.02525	-1.95958	0.225107	0.869374	2.8023	3.26515	-0.0974558	-0.9956	-0.723426	1.65061	3.48943	-1.37902	1.49764	2.122	-1.99373	-1.82263	-0.898968	-1.66172	-2.83899	0.653792	1.66784	-0.362336	-3.12964	0.182639	-3.07852	-3.59005	0.129165	-1.00816	-4.20025	0.910657	5.59594	-0.416604	1.94183	0.722241	4.85707	-1.10834
HSPA1B	0.42819	-0.350059	1.51277	1.0966	0.255183	-1.47337	-0.604328	1.17345	1.11764	0.152358	-1.47699	-0.809216	-1.42522	-1.29969	-0.159352	0.0261579	-0.705565	-1.92767	-1.32886	-1.01765	-0.763247	0.813382	0.410308	-1.05133	0.915686	-0.392255	-1.52159	0.0886546	0.0553362	-1.10624	0.412841	-0.0983902	-1.11971	-0.17579	0.263023	1.04583	-0.322725	0.5176	0.75324	-1.61822	-0.954215	0.668596	-0.754569	-0.0938127	-1.17743	0.38738	0.74432	-0.580207	-0.862252
IGLC2	-2.04211	-0.524281	-0.190542	-0.890261	-2.57969	-0.84032	-0.814337	1.15716	0.860101	-0.0758105	1.48103	0.979971	0.606369	-0.503887	-0.653972	2.504	-1.12939	-0.502421	0.910017	-2.21776	0.945977	-0.683768	-1.55282	1.90294	0.523254	0.983476	-0.387144	-1.17389	2.11633	1.87427	-0.477581	-0.469937	0.507093	-0.160943	1.80617	-0.00813069	-1.67735	-0.298007	-1.53107	-0.0789289	-0.454189	-0.578188	0.673151	1.70655	3.2564	-0.27024	-1.05768	1.90795	-0.627846
IGHV3-43D	-2.28406	-0.517866	-0.216713	-1.45232	-2.66867	1.85408	-1.07402	1.80116	1.3137	-0.0650712	0.933082	1.06501	0.325977	0.179161	-2.04089	3.07393	-1.20778	0.680141	1.55302	-1.62089	1.67441	-1.17828	-0.69113	1.02915	-0.21532	0.496332	0.887962	-1.02255	2.42684	2.28227	-0.35726	0.138379	1.26236	0.907591	0.89613	0.27015	-1.18715	-0.43234	-0.618052	2.91273	0.795627	0.887336	0.240919	1.28616	2.10373	0.0515017	-0.381403	2.91437	0.10499
CALM3	1.32854	-0.349219	-0.167773	-0.977486	0.286065	-0.651605	-0.884153	-0.96771	-0.954823	0.654152	-0.696731	-0.661343	-0.415639	-0.0193775	-0.00585507	-1.41934	-1.24556	0.191853	-0.459903	-0.725226	-0.585092	-1.32797	0.645269	-0.974209	-1.46402	-0.16484	-0.316658	0.0219654	-1.18137	-1.05475	1.31868	-1.55998	-0.416014	-0.215352	-0.147785	-0.433727	0.197138	-0.0277382	-0.823797	-0.223659	-0.573831	-1.09347	-0.709142	-0.190854	-0.763881	-0.712135	-1.43668	-0.929725	-0.368601
RNASE2	-0.391583	-1.65607	-0.918491	-1.6725	-1.4151	-2.15255	-0.597614	-3.46249	-1.013	-0.849471	-1.09599	-1.01926	-1.06664	-1.6655	-2.09416	-0.844973	-2.74367	-0.565811	-2.02448	-1.23531	0.0440993	-0.252696	4.92887	-1.90283	-1.91823	0.51243	-2.14245	0.315352	0.285025	-0.823185	-0.500894	-0.627922	-2.58937	2.45194	4.91979	-0.776416	-0.973308	-1.82847	-0.926801	0.0791918	-0.970766	-0.999201	4.57964	4.26155	-4.03647	1.01884	5.20232	-1.05624	-1.182
RO60	0.417201	-0.230126	-0.00108781	1.33806	1.31944	-0.263357	-0.137001	0.732093	0.25992	-0.227597	-0.164269	-0.540251	-0.342887	0.309558	0.661804	0.268763	0.545733	-0.723216	-0.270759	-0.407439	-0.178788	0.628798	-0.609581	-0.00931985	-0.0616731	0.492733	-0.264018	-0.197262	0.0609166	-0.336049	-0.0712376	-0.108737	0.0681358	-0.204943	-0.224983	0.308643	0.181266	0.686746	0.866092	-0.314324	0.168776	-0.000735036	-0.909606	-0.197747	0.142769	0.901856	0.956771	-0.379231	-0.205614
GAA	-0.444682	0.754677	0.863594	-0.82522	-0.402214	0.809567	-0.606274	-1.01935	-0.798183	-0.611741	0.66781	0.204994	0.629884	1.0955	-0.745221	0.00983559	-0.298025	1.10018	0.651999	-0.0335419	-1.53357	-0.521352	-0.0453948	0.379234	-1.42833	0.133512	1.51196	-0.196179	0.624615	0.0819982	-0.243096	-1.03658	1.21719	0.0297439	-0.823512	-1.13396	-0.576688	-0.331981	-1.11943	0.926586	0.433803	-0.214152	0.11425	-0.581556	0.801491	-0.875361	-0.796943	-0.640413	0.393819
RRAS	-0.233408	0.016297	0.306547	0.310525	-0.502821	-0.864812	0.103401	-1.57315	0.578961	0.396927	-0.807061	-0.323583	-0.385908	0.202157	-1.90753	-1.01047	-0.443742	-0.577805	-0.601346	-0.728278	0.466456	-0.195769	-0.746462	-1.67478	-1.35249	0.431159	-0.518316	-0.0944917	-0.455923	-0.457271	1.75708	-0.830238	-1.32937	0.662618	-0.942663	-0.324524	1.5932	-0.59687	-0.0264039	-0.305223	-1.17464	0.854891	-1.29089	0.256934	-1.35771	-0.505463	-0.902462	0.430795	0.0716423
H1-4	-0.902835	-0.52992	-1.95477	0.722994	1.75267	-0.195926	-0.7614	-0.100856	1.84717	1.13133	-2.07923	-0.125222	-2.25692	-1.90865	-0.809333	1.55251	0.509442	-0.36882	0.158754	0.55185	0.527485	0.944854	-0.886681	0.265127	1.75565	0.764316	-0.627435	-0.985657	-0.386313	0.0544504	-1.14808	2.0922	-1.11847	-1.6136	-2.71001	2.34668	-0.26286	-0.996133	0.838298	-0.375573	-2.43368	-0.102152	-0.307182	1.07726	-0.0234338	0.900586	1.03796	-0.0123902	-0.696256
DLAT	0.31683	1.9859	1.21575	1.88327	1.68954	-2.93247	2.24173	1.54168	1.38847	0.0897482	0.649768	1.59879	-0.584215	-1.13216	-0.153487	1.69964	2.74769	1.44504	-0.352428	0.806237	2.42521	2.57285	-1.29377	0.247894	1.12073	-0.533436	-2.72826	2.02606	-0.083261	0.354058	-0.602889	1.5776	-0.258165	-0.85012	0.56989	-0.661309	-0.466177	-0.0150869	2.06784	-2.11575	0.543513	0.707108	0.997019	-0.103631	0.133044	1.87234	2.17563	-0.131994	1.79329
TXN	-0.155007	2.38898	0.893061	-0.865784	-0.502821	-0.557052	0.957485	-0.975299	-0.445464	1.70999	-0.710294	0.752939	-0.645429	-0.389298	0.814853	-0.284414	0.0035868	-0.443839	-0.60417	-0.804293	-0.787512	-0.833645	0.658914	-1.26915	-1.00003	-1.22668	-0.6368	-0.072048	-0.672617	-0.78827	1.23277	-0.365619	-0.832498	-0.263368	0.291635	-0.01697	-0.0917687	-0.279191	-0.303551	-0.295255	-0.959515	-0.789613	-0.800007	-0.117309	-1.07183	-0.829324	-0.930944	-1.06732	1.90196
COX5B	0.543735	2.36955	0.976007	0.049413	0.352893	-0.597794	1.85705	-0.540427	-0.411986	0.208392	-0.438027	0.631705	-0.515756	-0.730947	-0.176429	-0.459911	0.85501	-0.67793	-0.35185	-0.101038	-0.382476	1.09903	0.403004	-0.99379	0.0928776	0.320052	-0.378208	1.39619	-0.421371	-0.798289	-0.117009	-0.141515	-0.834615	-0.368209	-0.0825724	-0.500587	1.00337	-0.140457	0.590253	-0.327562	-0.746374	-0.55377	-0.638725	-0.440389	-0.983665	-0.866111	0.256524	-0.830989	2.04686
CTSA	0.448185	1.1624	0.0722147	-0.247664	-0.359562	0.747786	1.0794	-0.129252	-0.846949	0.0358558	1.05963	1.06784	1.53271	1.0767	-0.665838	-0.232153	-0.016978	0.452008	0.270674	-0.61892	-0.779272	-0.877002	0.323615	0.401353	-1.00854	0.184256	0.676844	-0.266228	0.0123661	0.43142	-0.825313	-0.607126	1.27891	-0.38704	-0.311944	-0.936218	-0.143269	0.389869	-1.17756	1.03933	0.564096	-0.930815	0.45303	-0.313791	0.371732	-1.01739	-0.508958	-0.205888	1.84459
C7	0.748066	-0.167399	0.157572	-1.05179	0.688282	-0.191484	-0.00930505	1.52107	1.75325	-0.630505	1.27615	0.720604	1.30868	0.191632	-2.55272	1.84125	-2.54245	-0.25467	0.439836	-1.00001	1.31406	-0.21773	-0.161691	0.72396	0.0697063	0.400911	0.141736	-0.685401	1.51635	1.96279	0.337414	-0.157437	0.887114	1.19384	2.18343	-0.439657	-0.566543	-0.559643	-0.893934	0.534359	1.63535	0.122624	0.139064	1.59624	1.6259	0.321712	-0.198397	2.41308	-0.59534
PRKAR1A	-1.16064	0.542788	-1.16189	-1.47213	-1.11603	-1.42877	0.499858	-0.966479	-0.906586	-1.28011	-0.729893	0.0866442	-1.29582	-0.823357	-1.06882	-1.48286	0.241838	-1.38776	-1.0709	-0.771222	0.257826	-1.17732	0.0275938	-1.20181	-0.532421	-0.054614	-1.50124	0.790007	-1.9631	-0.874505	1.17444	-0.110815	-1.28615	-0.449356	0.318306	-1.16243	0.866247	-0.70759	-0.962335	-1.32117	-0.892577	-1.53572	-1.51476	-0.269859	-1.08876	-1.26564	-1.53226	-0.0332364	0.451923
ESD	-0.405852	0.763678	-0.499089	0.00204188	0.383675	0.123748	0.222172	0.640024	0.58592	0.284942	-0.20227	0.320869	-0.0515572	-0.187842	0.232465	0.0725676	0.243635	0.105752	0.165986	-0.608662	0.645373	0.567383	-0.688731	0.0733336	0.911885	0.833366	-0.0307652	0.0856727	0.447759	0.218732	0.451155	0.372351	-0.107852	-0.0589648	-0.271472	0.626376	0.205645	1.24777	0.569626	-0.836954	-0.197612	1.32544	0.396679	-0.703208	-0.0604108	0.221825	0.73478	-0.212815	0.869107
HSPD1	-0.651093	-0.94475	0.55061	0.940047	1.10672	-2.2759	0.730894	0.668497	0.59208	-0.447204	-0.647726	0.298107	-1.82597	-1.82284	0.13629	1.10467	2.15225	-2.94149	-1.47127	0.377806	0.271287	0.372999	-0.346262	-0.545676	0.180019	-1.0416	-3.1455	-0.388654	-0.612828	-0.521384	0.222562	0.809312	-0.991001	-1.59944	-0.27271	-0.513376	-0.413018	-0.616252	0.970108	-2.21369	-0.892965	-0.609522	0.657086	0.178066	-0.541483	0.725471	1.01254	-0.410916	-0.510135
CLU	-0.997235	0.621638	1.8203	0.879619	-2.19519	-0.904317	0.513726	0.669985	1.48838	0.210621	-0.321871	3.10163	0.187216	-0.820725	-1.08246	3.20076	-1.60207	-0.391795	0.88096	-0.839821	0.340492	-0.602881	0.980076	-1.5989	-0.475799	0.76075	-0.143422	-0.0210939	4.15033	-0.000764145	0.820696	-1.75742	-0.222334	-0.561438	2.27403	-0.682318	1.77966	-0.617109	-1.56189	0.353813	-0.149988	-0.21458	0.766559	1.56902	1.39674	0.235461	-0.105785	-0.0573687	0.865623
MYL2	3.9528	7.32974	0.308039	-3.47887	-2.03445	1.32972	5.21517	0.904087	2.59854	-0.11645	6.71115	4.14756	5.8097	1.5509	-2.14128	-1.46634	0.0308894	-1.39281	2.0344	0.555999	-2.07748	6.80117	0.279811	1.17482	7.04114	-0.929313	1.33115	7.68155	2.29206	1.38504	-1.98027	7.15994	-1.24085	-2.73534	-2.41468	6.47071	1.23703	0.704203	5.81164	1.48206	6.62511	0.258633	2.20195	-1.33942	-2.48293	-1.98352	1.18635	7.32637	3.76723
HSPA5	-0.599794	-1.00609	0.304295	0.406245	0.491072	-0.583824	-0.0373877	0.173685	-0.0262627	-0.422087	0.253252	-0.241882	-0.679612	-0.711818	-0.0934155	0.1937	-0.777609	-0.716675	0.0632141	-0.596059	-0.387459	-0.330352	0.531037	0.232093	-0.598317	-0.481159	-1.35953	-0.381989	-1.0379	0.352664	-0.413225	0.0933732	0.594893	-1.46976	0.108105	-1.59786	-1.0771	-1.37473	0.268463	-0.747498	-0.115112	-1.41257	-0.380535	0.310134	0.203539	0.11818	-0.0375796	-0.050562	-0.739477
LAMC1	-1.16002	-0.495493	0.0219224	-0.83801	-1.41772	-1.09905	0.229038	0.256632	0.818031	-0.272684	-0.113737	0.0662242	-0.652036	-1.4485	-0.729507	0.491799	-0.234192	1.36508	-0.408563	-0.142366	0.437937	-0.0543055	0.674753	-1.29879	-0.898581	1.49736	-0.350606	-0.369493	-0.599534	0.188843	2.89512	-0.319661	-0.362088	-0.648198	-0.223	-0.692427	2.78159	-0.414483	-1.12062	-0.422078	-0.894796	0.552488	0.312322	0.621283	-0.327467	-1.27788	-0.986618	0.0281888	-1.1279
ACP2	0.0157188	-0.0250768	-0.121832	-0.33795	-0.225394	0.220278	-0.0673936	-0.492768	-0.507515	-0.897631	0.388792	1.03232	0.319976	-0.09035	0.341605	0.890321	0.050331	0.196222	-0.325225	-0.951034	-1.21891	-0.451728	0.646018	-0.40895	-1.1142	0.845771	-0.33238	-0.371994	-0.721555	-0.464007	-0.68952	-0.883506	0.0238984	0.597982	1.01065	-1.07019	-0.946492	0.259561	-0.361118	-0.186689	-0.117696	-0.933811	0.361179	-0.122513	-0.526633	0.373994	0.193895	-0.372845	0.603263
HSPA8	0.0205513	0.00464544	-0.10091	-0.0646046	0.44523	-0.327453	0.209845	-0.252785	-0.416771	-0.42693	-0.051111	0.117843	-0.505903	-0.26953	0.15752	-0.538668	0.336671	-0.759217	-0.076148	-0.436084	-0.264933	-0.309927	0.156246	0.193964	-0.473909	-0.144115	-0.509469	-0.397555	-1.16207	-0.0706594	0.576318	-0.163036	0.0851367	-0.707465	-0.0925715	-1.39348	-0.254888	0.112175	-0.436378	-0.525897	-0.0407115	-1.34401	-0.0366732	-0.676552	0.00590744	-0.260181	-0.498066	-0.222546	-0.0660214
SLC2A1	0.19322	0.210499	0.754867	-0.719811	0.0421854	0.638203	0.826147	0.654582	4.16727	0.334498	0.274294	1.69538	0.339259	0.0819595	-0.438036	1.18926	-0.0219635	-0.209441	-0.750498	2.24961	5.39819	1.49647	1.96013	-0.10423	-0.515982	-1.96384	0.961627	0.544627	0.0115673	0.245593	-0.284354	1.26697	0.108591	-1.20672	1.12719	2.84668	0.546118	-1.88266	0.168025	0.605829	-0.41316	-0.0279542	0.118673	2.08246	1.20431	1.68718	1.59986	1.21834	0.892318
UMPS	-0.133601	-0.57201	0.313639	0.0806959	0.451083	0.0415337	-0.293839	0.122145	0.07187	-0.428588	-0.52141	-0.163219	-0.146409	-0.507773	-0.33008	-0.11291	0.412572	0.0785857	-0.383173	0.339232	0.000432946	-0.0170168	-0.242672	0.0408108	0.229888	0.0855069	0.0137735	-0.508515	-0.155406	0.00493885	-0.138699	0.254855	-0.311628	-0.251013	-0.518531	-0.580241	-0.0168592	0.264539	0.356902	-0.519633	0.0253839	0.116799	-0.0947611	-0.363217	-0.275398	-0.446923	-0.0460558	-1.09105	-0.00837847
PDHB	0.282087	2.24099	-0.22466	0.314467	0.514313	-0.289263	1.85667	0.659615	0.258389	0.131439	0.458256	0.933874	-0.164921	-0.851246	0.639155	-0.24895	1.04364	-0.927991	-0.829792	-0.172568	0.51766	1.51138	-1.27661	-0.334692	0.623442	0.0927642	-0.213459	1.72672	-0.639026	-0.169684	-0.00353106	0.3769	-0.303705	-1.00875	-0.180925	-0.0204743	0.5445	0.551085	1.11459	-0.759083	0.0211163	0.313235	0.767197	-0.939577	-0.521334	0.228932	0.353104	0.0724262	2.22248
ITGAM	-0.171808	-0.446719	-0.00805361	-0.355734	-0.412118	-2.35951	-0.0892214	-0.352457	-1.07675	-1.08322	-1.80221	0.0545952	-2.53515	-1.50694	-1.47597	-0.0785683	-2.42858	-0.921293	-1.30363	-0.157373	0.572071	-0.0195773	4.42238	-1.09249	-0.0318737	-0.902707	3.20159	-0.584999	-0.559195	-0.964726	-1.20008	-1.32838	-1.49861	2.19009	5.80078	-0.347466	-0.864613	-0.175311	-0.220911	-1.64749	-0.902692	-1.7724	-2.00844	3.50571	-1.40538	0.562939	0.562435	0.170594	-0.805297
PYGB	2.32738	0.0367727	1.83317	0.864503	2.61826	0.00677928	0.974178	0.241652	-0.599901	1.28374	-0.0239907	1.15188	0.0569391	-0.0502457	0.87439	0.48016	2.66954	-0.466438	-0.469388	1.94424	-0.10229	0.102145	-1.23813	0.416463	0.0649864	0.0326096	-0.0247411	1.21469	-0.960947	-0.281972	2.77561	-0.436619	-0.0479454	-0.747205	-0.390952	-0.531735	1.21724	-1.29017	-0.0524895	-0.214491	-0.192795	-0.00549331	-0.567625	-0.5061	0.045475	0.558761	0.00114214	-0.449052	1.1387
PYGM	0.115297	6.24211	-1.09777	-1.91523	0.124407	-2.76554	4.87939	-0.123454	2.06766	1.15815	6.19789	2.82021	2.40991	0.121686	0.90231	-0.286416	-0.447867	-2.43689	1.0425	0.361774	0.1689	5.21002	-1.59595	-1.86362	7.74707	1.29368	-0.655292	7.76635	0.434226	-1.55659	1.44534	5.48967	-1.37688	-3.27326	-0.551583	4.05546	-0.226521	1.03332	5.68769	-1.58407	4.42545	-0.975118	0.093963	-0.127857	-1.02153	0.407914	0.982504	4.86444	4.79279
RALA	1.20818	-0.410079	-0.726443	-0.769709	-0.93894	-0.27767	-0.159781	-0.912126	-1.19577	-0.190514	0.255101	0.371751	-0.231514	1.01751	-0.49069	-1.24959	-0.153251	0.522632	0.0660062	-0.725471	0.518787	-0.813256	0.0596687	-0.137661	-0.934785	-1.45214	0.170101	-0.374864	-0.48144	0.384019	0.911688	-0.655094	0.883127	-1.24165	-0.989931	-0.696575	-0.325728	0.0206739	-0.289719	-0.0486771	0.866113	-1.34809	-0.3238	-0.0695897	-0.50723	-0.275313	-0.940219	0.23677	-0.332165
RALB	0.52432	-0.54953	0.44241	0.0378306	-0.750102	-0.795239	0.00693453	-1.128	-0.0151048	-0.153931	0.218027	0.156115	-0.682137	0.864561	0.196831	-0.308818	-0.0736399	-0.496256	-0.413897	0.36766	0.842233	-0.350638	1.17834	-1.19144	-0.0297885	-0.0380939	-0.304037	-0.124738	-0.0241121	-0.818345	-0.736703	-0.0435251	-0.778227	0.409413	0.345433	-0.529458	-0.292403	-0.171688	-0.0893528	-0.726627	-0.796881	0.0175352	-0.292307	1.01851	-0.884974	0.291708	-0.0885749	-1.46911	0.161158
LAMP1	0.176144	0.445704	0.153952	0.00122537	-0.420065	1.16282	1.46379	-0.940979	-0.700931	-0.366175	0.372908	2.24469	0.51797	0.967294	-0.632801	-0.55721	0.0898719	0.646155	0.727693	0.555729	-0.844957	-0.753202	0.276676	0.581163	0.112425	0.319474	0.250086	-0.575134	-0.520247	0.704019	0.576142	-0.361631	0.945844	-0.340895	0.785774	-0.168316	-0.84369	-0.29015	-0.0739971	0.958459	0.232617	0.251269	0.233421	0.198664	0.578839	-0.560109	0.354234	0.132106	1.02289
ACADM	-0.185469	2.4064	-0.0693741	1.2471	-0.328605	-0.215594	1.4399	0.91299	0.25454	0.277266	0.255474	-0.110685	1.25812	0.204991	0.424069	0.918746	0.903156	0.0836018	0.289569	0.635024	0.628854	1.64163	-1.19075	0.268394	1.16039	-0.480582	-0.38448	2.11544	0.801741	0.0480224	0.806427	0.606768	0.0750903	1.25145	-0.345358	0.941348	1.13167	0.809974	1.50185	-0.169234	0.748917	0.677482	0.502466	-0.0378285	-0.0779974	0.592998	0.977703	0.765304	1.11909
TOP1	0.699551	-1.26162	-0.734804	0.656026	2.08685	0.580486	-0.991783	1.27696	1.41676	-0.0682591	-1.16105	-0.588713	-1.2965	-1.56592	1.06709	1.35418	-0.571952	-2.22482	0.182308	0.832496	1.00021	0.890909	-0.0824944	0.638416	1.2568	2.71629	0.236054	-1.33089	1.86861	-0.364583	-0.528452	2.13284	-1.45961	-1.03528	-0.16293	1.01697	0.0487954	0.492667	0.793198	0.238925	-0.758652	-0.971248	0.277626	0.218629	-0.453443	1.23598	1.13419	0.0389871	-1.67026
G6PD	0.105194	-0.453941	-0.576954	-0.664311	0.327782	-0.205573	0.509586	0.035074	-0.437411	-0.502564	-0.444554	0.0807855	-0.376597	0.285394	0.00545207	-0.205332	-0.606679	-0.364272	0.34474	-0.642548	0.39184	-0.687638	2.6138	-0.184025	-1.06659	-0.661022	-0.211552	-0.408782	-0.936043	-0.465463	-0.678427	-0.482477	-0.305176	-0.176819	1.34104	-0.861366	0.418744	0.119628	-0.58527	-0.537378	-0.29455	-0.409418	-0.856046	1.49794	-0.073402	0.574361	-0.0312934	-0.612807	-0.817565
UBL4A	0.812309	0.358419	0.0885797	-0.540111	-0.50334	-0.606032	0.0599559	-0.297951	-1.16469	-0.504193	-0.408177	-0.0722135	-0.36366	-0.136037	0.463219	-0.682859	0.408358	-0.0422201	-0.841037	-0.458345	-0.209695	-1.0026	1.07334	-0.890929	-0.299059	-1.10942	-0.00213065	-0.0278112	-0.641424	-1.25192	0.578276	-0.577185	-0.513793	-0.280857	-0.374945	-0.0182203	-0.674384	0.713504	-0.561109	-0.42016	-0.524458	-0.719202	-0.634882	-0.877627	-0.962682	-0.10366	-0.677965	-1.15491	0.64817
MTHFD1	-0.596567	-0.0865034	0.114831	-0.248948	0.270567	-0.751918	0.205712	-0.2277	-0.196039	-0.649779	-0.780832	-0.314298	-1.0094	-1.47994	0.578371	-0.63975	0.817008	-0.779488	-1.22229	0.180357	0.302183	-0.238524	0.226123	-0.326256	-0.0543688	-1.64471	-1.32692	0.0432585	-0.545713	-0.662211	0.00828619	0.313365	-0.903594	-0.0567003	-0.275071	-0.309029	0.387213	0.0370041	0.181866	-1.4386	-0.674993	0.0502007	-0.345098	-0.597065	-0.859409	0.417846	0.399915	-0.837312	-0.285112
EPX	0.155665	-3.31052	-0.0957186	0.301879	-1.23639	-0.88366	-1.12084	-1.47102	-1.41152	-2.70349	-1.54648	-3.84535	-0.861646	-0.572709	-3.465	-2.27587	0.801383	0.104321	0.201469	-1.52113	-1.63495	-0.669278	2.13344	0.0830357	-0.59047	1.60332	-0.782804	-0.352724	-4.46099	0.170668	0.0451503	-5.26609	-2.4436	2.00766	5.66863	-0.256696	-0.137262	-1.37216	-1.41557	-0.371457	-0.635847	-4.64398	1.07552	4.51031	-2.43944	-0.230157	4.77065	2.09703	-0.373836
IGF2R	-0.959305	0.89154	-1.10674	-0.170377	-0.262218	0.275728	2.47512	0.375741	-0.217589	-0.442792	0.0655213	2.7466	-0.332258	-0.704713	0.51985	1.57379	-1.04768	-0.510152	-0.147111	-0.0802633	-0.702825	-0.444165	-0.520861	-0.447053	0.346168	-0.325831	-1.13567	-0.360506	0.0951226	0.363127	0.23758	0.982277	0.637889	-1.27892	-0.135026	-0.212112	0.541174	-1.03875	-0.118039	-0.000427889	-0.566142	-0.141757	-0.618369	0.215475	0.909941	-0.379441	0.356332	0.199784	1.91773
ADH5	0.0291441	-0.531273	-1.42687	0.335097	0.98652	-0.193183	0.186244	0.559626	0.53721	-0.265316	-0.603336	-0.284215	-0.440945	0.126775	0.424419	-0.415161	-0.380596	-0.520515	-0.71679	-0.992872	0.0887025	0.407755	-1.57727	-0.1152	0.402326	0.612185	-0.643101	-0.536223	-0.444463	0.0139244	-0.334446	0.0971426	-0.0512682	-0.287968	-0.143034	0.277498	0.679602	0.844058	0.528345	-0.618474	-0.217094	0.80191	-0.0946794	-0.614197	-0.102522	0.717845	-0.0378645	-0.232363	-0.194523
CDK4	-1.18006	0.772468	-0.329816	-0.592975	-0.337855	-0.457519	0.566128	-0.378939	-1.21133	-1.60407	-0.0529975	1.41759	1.18642	-1.43549	-0.493034	-0.992266	0.469737	0.135561	-0.329371	-1.85277	1.31225	-0.747385	-0.81218	-0.399693	-0.903054	0.733033	-0.633564	-1.26206	-0.778144	-0.586485	0.216355	-1.41806	-0.796729	-0.017862	-1.87502	-1.05521	-0.18889	-0.420009	-0.117157	-0.355009	-0.705634	-0.800106	-0.167737	-1.0831	0.0955661	-1.52255	0.291283	-0.769363	1.00236
PRPS2	-0.854493	-1.21511	0.0866547	0.286693	-0.663631	-0.246413	-0.257412	1.97455	0.182004	-0.377454	-0.389449	-0.846965	-0.017541	-0.0470576	1.06456	0.0449537	-0.682716	-0.431478	-0.437004	0.739887	-0.557411	-0.432083	-0.446944	-0.372756	-0.37042	-0.52772	-0.289562	-0.322975	-0.573777	-1.19615	0.308562	0.10201	-0.78997	-0.24006	0.151976	-0.0361641	1.94637	2.50694	0.245109	-0.657796	-0.560226	0.0494803	0.388175	0.343137	-0.632186	0.7182	0.107892	-1.00529	-0.145232
PABPC1	-0.42492	-0.596272	1.00377	-0.243418	-0.346919	0.710501	-0.456882	-0.357808	-0.312793	-0.0951606	0.320649	-0.268902	0.122634	-0.44778	0.435716	-0.191246	0.700132	0.199793	0.409671	0.529673	-0.184834	-0.313328	-0.00515686	0.551772	-0.383594	-0.345429	0.393302	-0.233166	-0.0703561	0.371902	-0.0245088	0.176052	0.400929	-0.699442	-0.460787	-0.216342	-0.199373	0.173077	-0.0471516	0.437046	-0.0187859	-0.214242	-0.18121	-0.6333	-0.0491778	-0.0226126	-0.424979	-0.494168	-0.129973
PCNA	-1.56462	-0.950668	-0.298757	-0.295781	-0.882636	-1.1015	-1.36853	-0.67546	-0.480253	-1.73711	-1.4674	-1.24073	-0.798224	-0.883532	0.135941	-1.64135	-0.546872	-0.727211	-0.768649	-1.20169	-1.18283	-1.25552	0.297738	-0.730155	-1.74363	-0.182646	-0.236781	-1.23416	-1.41813	-1.21029	1.36649	0.222381	-0.717357	-1.88535	-0.30978	-0.985575	1.95025	-0.80007	-0.242186	-1.17026	-0.785697	-0.652456	-1.13876	-0.874912	-1.2864	-0.744884	-1.45901	-1.16577	-1.2549
HARS1	-0.305608	-0.516969	0.162518	0.108055	0.589677	-0.138992	-0.265094	-0.459275	-0.378315	0.431763	0.200559	-0.274313	-0.181832	0.247878	-0.900017	0.00147407	0.547202	-0.0691302	-0.266818	-0.18616	-0.51786	-0.0845565	0.0187104	0.376048	-0.468652	-0.775822	-0.142133	0.331105	-0.472165	0.0289711	-0.607581	0.0322646	0.312804	-0.0167007	-0.293721	-1.00167	-0.659536	0.476491	0.293911	-0.170612	-0.10389	-0.163038	0.0168976	0.268702	0.170495	0.581726	0.12089	-0.183282	-0.602161
COL11A1	-0.976866	2.47512	-0.884374	-0.312256	-1.79384	2.98152	-0.131748	-0.0683415	0.286666	-0.204982	3.75305	0.770149	3.68496	1.74735	-0.816201	0.342844	0.0375848	2.8323	4.0293	-0.528818	-0.386684	-1.30111	-0.0826452	4.32643	1.15867	0.175501	3.15777	0.361885	0.700554	4.37868	0.238505	-0.870481	3.56689	-1.31029	0.250186	-0.271917	-1.59888	-1.76044	-1.45528	3.1918	3.92321	0.531015	1.29102	0.859307	3.3918	-1.50421	-1.82338	1.70798	2.85906
COL6A1	-0.494966	-0.836191	-0.360527	-1.76927	-1.47924	1.32458	-1.24655	3.95214	1.48964	1.56807	1.32735	-0.837322	0.569765	1.27169	-1.72937	0.893273	-1.03278	1.30091	1.55502	0.143328	-0.396458	-0.482434	0.129928	0.113774	-0.215324	0.235193	1.15671	0.349714	0.363653	1.8979	0.604366	-1.08489	0.987698	1.02313	-0.591535	-0.18136	0.931697	-2.11632	-2.23881	2.28203	1.93152	0.489131	0.470747	0.649359	1.72283	-2.03045	-2.39545	3.10655	-0.512288
COL6A2	-0.346624	-0.628424	-0.635601	-2.68573	-1.50691	1.40527	-1.02349	3.97191	1.63959	1.59077	1.30425	-0.757965	0.598212	1.24119	-2.16516	0.852871	-0.971998	2.07633	1.90831	0.340143	-0.410163	-0.555072	-0.110011	0.00487746	-0.167498	0.79746	0.822665	0.355247	0.311393	1.87844	0.914055	-1.44323	0.90036	1.415	-0.240924	-0.0537964	1.21754	-2.16693	-2.26727	2.37915	2.19999	0.179242	0.791896	0.639505	1.5163	-2.16448	-3.25412	3.48732	-0.386523
COL6A3	-0.176988	-0.968341	-0.00325545	-3.07152	-1.56985	1.20234	-0.872706	4.86744	1.87028	1.71291	1.15271	-0.551902	0.34661	1.37664	-1.78674	1.50437	-0.824659	1.47006	1.55833	0.407643	-0.214392	-0.337655	-0.141413	0.160856	-0.114835	0.399669	0.842268	0.693831	0.352516	1.87342	0.249473	-1.12405	0.745477	1.08243	-0.305254	-0.0279013	0.996312	-2.09805	-2.60306	2.14553	2.31074	0.676462	0.393142	1.22916	1.52386	-1.71778	-3.2558	3.30448	-0.514524
SLC25A4	0.90693	3.04074	0.724927	2.0017	2.72332	1.28161	2.97098	-0.811698	0.987195	-0.426403	2.7223	1.97124	0.467705	-1.32996	0.0204898	1.88252	0.0102765	-2.31915	-1.21967	-0.580721	1.00647	6.22388	-2.09435	0.49149	4.46394	-0.742212	0.838453	5.42466	1.12479	0.081768	0.498595	4.51988	-1.27561	-1.08302	3.82053	1.65266	1.54932	-0.440779	4.33381	1.11705	1.8656	-0.536846	-0.794245	-0.912871	0.142116	1.42359	2.27171	2.36695	3.63545
SLC25A6	0.427909	0.022559	-0.0150048	1.34879	1.02323	-0.239324	2.19402	2.14116	1.439	0.855823	0.579493	1.21295	-0.329129	-0.154343	1.70324	2.61707	1.9034	-0.542186	-0.133764	1.10462	1.26808	-0.800697	1.18364	1.43108	0.860946	-0.0508374	-0.987247	-0.473099	0.806593	0.971267	-0.385606	1.96888	-0.215034	-0.806553	-0.542382	0.453427	0.0425956	0.45718	1.39568	-0.844032	0.762757	0.430276	1.06728	0.330268	0.665285	1.05888	1.27097	-0.345531	0.798606
IMPDH2	-0.905042	-0.98179	-0.18932	0.141392	0.442215	1.08634	-1.18766	0.143752	0.0591869	-0.316678	0.599312	-1.35718	0.724464	0.056922	0.050256	0.072687	1.34087	0.25059	0.856121	0.141565	-0.10405	0.233628	0.141632	1.02087	0.221558	0.11694	0.188232	-0.800869	-1.12969	0.266841	-0.207211	0.151872	0.807154	0.36524	-0.0285349	-0.385359	-0.108393	1.03361	0.254506	0.572518	0.907045	0.109307	-0.0308835	-0.193603	0.959905	-0.34889	0.130136	-0.276193	-1.31704
TPR	-0.151446	-1.03551	-0.396521	0.299652	0.8196	1.65238	-0.854024	-0.07825	0.190436	0.0303925	-0.654352	0.0395745	-0.654517	-0.638875	0.717854	1.32865	-0.186402	-0.399349	-0.772724	-0.123289	-0.540465	0.396535	0.0310864	-0.562475	-0.119398	-0.555451	1.87099	-0.81493	1.21664	-0.695168	-0.410559	1.94059	0.183246	0.495887	-0.586673	0.881599	-0.88616	0.901122	0.24385	0.790854	-0.60356	0.70678	-0.14542	-0.559095	-0.00468515	1.0181	0.0689713	-1.62647	-0.658835
CKB	-0.180182	1.96618	1.91203	0.52775	0.28567	-2.36026	1.3119	0.328181	0.721988	0.592894	-1.69669	-0.813431	-1.92784	-1.94194	1.97352	0.151879	-0.673513	-1.40356	-1.02483	-0.538084	-1.57743	0.676578	2.7391	-2.96338	-0.108073	1.92383	-1.05838	0.484391	0.857698	-1.42814	2.66852	-1.70708	-1.19989	-2.55741	-0.416733	-0.253921	2.86754	-1.61281	0.401828	-2.42965	-1.78764	0.721894	0.894647	-0.564689	0.278677	-0.219574	1.39546	-0.650607	5.11586
ANXA3	5.79581	0.308072	-1.11885	5.1259	1.08772	-1.85748	0.751824	-2.31089	0.0846268	0.79216	-0.982871	-1.23211	-1.166	-0.793951	-1.13139	0.506898	-1.45285	-3.06101	-2.36142	-0.555794	2.3344	4.91185	6.67043	-1.36214	-0.232309	1.95311	-2.45595	0.352337	-0.110818	-1.1825	-0.891672	-0.912133	-0.744976	1.03881	5.28867	0.333302	-0.429865	-0.575298	4.88823	-0.744099	-1.02465	2.87561	-1.27247	5.61226	-0.591129	3.76207	3.45555	-0.628619	-1.59766
BCKDHA	0.0574511	-0.00113555	0.385326	1.37564	0.884555	-1.12167	0.316652	0.836675	0.579601	-0.0222665	0.422914	-0.571833	0.568729	-0.792947	1.31931	0.733614	0.77307	0.481461	0.175198	-0.478578	0.251813	0.867179	-0.140461	-0.401658	0.841758	0.434354	-1.15853	-0.0700975	-0.0907656	0.381198	-0.73573	0.588699	0.837866	-0.0402995	-1.90507	-0.0328311	0.267157	0.882973	0.905756	-1.86562	-0.855154	1.64755	0.260413	-0.554135	0.804562	0.894292	1.16089	0.128042	-0.363226
ACTN1	-1.51065	-0.322175	-0.479042	-0.984282	0.99296	0.105565	-0.623466	-0.136412	0.0631296	-0.843892	0.953934	-1.00794	0.156999	-0.334826	0.312923	-0.525209	-1.03252	0.0799003	0.0459187	-0.000415718	0.209305	-0.572029	2.07333	0.60602	-0.642018	0.0110555	0.108941	-0.245698	-0.908372	1.27664	1.24168	-0.386165	0.9113	-1.44976	1.24235	-1.64419	1.45549	-1.02582	-0.74361	0.0462754	-0.398684	-0.752635	0.373708	0.776675	0.613069	-0.910701	-1.13417	-0.817825	-1.10722
ACE	0.910967	-0.793991	-0.482529	0.288899	-0.877264	2.22853	0.349654	-0.897408	-0.203451	0.0600502	2.48697	-0.683327	1.76693	1.84594	0.774683	-0.725424	4.13262	1.84397	0.980765	0.754265	0.266374	-0.0455985	-0.217862	1.23291	0.804641	-1.63892	1.97331	0.385241	-1.45748	2.59648	-0.926747	-0.294085	3.32998	1.78637	-0.799809	-0.160349	-1.79027	-1.69636	-0.0644804	1.84808	3.23574	-0.262212	0.421528	0.685997	2.43404	-0.454693	1.05898	2.4045	-1.01132
MYH7	2.31482	6.31096	-0.994745	-1.02837	-0.244928	-0.730337	4.60195	0.501766	2.93359	0.443773	5.79389	2.62624	3.89021	1.54771	-1.28768	1.28296	-2.03262	-0.44947	1.50044	1.35517	-0.283696	5.90874	-2.37369	-1.52029	7.05737	-4.0019	-0.61315	7.07992	1.36196	1.48341	-1.37834	6.5224	-0.971271	-0.206359	1.19238	4.62008	-0.258452	0.858491	5.69308	-0.50146	5.27745	0.454879	1.80868	-1.82375	-0.637279	0.548852	1.2645	6.84134	2.67043
SRC	0.49561	-0.940666	-0.394938	0.631053	0.761224	0.0418744	0.0601484	0.452296	-0.592432	0.403659	-0.446835	-1.12001	-0.130395	0.570599	-0.489013	1.05516	-0.185872	0.499272	-0.550017	-0.609667	0.309378	-0.77888	-0.374073	0.00920177	-0.763957	0.565778	-0.356694	-0.0702671	-0.445072	0.534512	0.7175	-0.289396	0.738394	-0.638688	-0.580137	-0.473659	2.3963	-0.14384	-0.379853	-0.246911	-0.126076	-1.32154	-0.274253	-1.6268	0.0526012	1.59048	-0.424912	-1.327	0.425005
PEPD	-1.18909	1.20905	0.420099	-0.851892	-0.55681	-0.363113	1.17822	-0.936473	-1.11087	-0.158118	-0.363426	0.620756	-0.276513	0.207716	0.0396996	-0.517924	2.07047	0.0905385	-0.640894	0.41747	-0.0156187	-0.602379	0.00573647	-0.345401	-0.617816	-1.19235	-0.0243908	0.264482	-0.616344	-0.766334	-0.609846	-0.908064	0.183307	0.929874	-0.338559	-1.14637	-0.343686	0.320255	-0.844978	-0.232809	-0.624457	-0.13409	-0.530282	0.21438	-0.471206	-0.572817	-0.227762	-0.620414	1.48047
XRCC6	0.241023	-0.900398	0.17226	1.03245	0.702626	-0.424429	-0.403478	1.41207	0.962742	-0.581755	-0.358498	-1.00992	-0.227821	-0.603018	0.969606	0.844686	0.210703	-1.58487	-0.211673	0.509401	0.653593	0.855285	-0.624203	0.289269	0.582415	-0.265137	-1.02142	-0.914272	0.754422	-0.167292	-0.975945	0.819748	-0.157413	-0.692784	0.40356	1.34494	0.0292118	0.628491	1.02777	-0.630356	0.0393832	0.259203	0.312878	-0.132007	0.0872399	1.34067	0.896117	-0.348516	-0.954448
XRCC5	0.143891	-0.705494	0.831664	1.23446	0.989379	-0.389075	-0.219156	1.35641	1.02778	-0.075801	-0.51308	-0.789095	-0.412824	-0.574804	0.783649	1.04544	0.369175	-1.82375	-0.127655	0.608152	0.559141	0.823173	-0.638469	0.211508	0.797387	-0.164661	-1.14484	-0.26402	0.967962	-0.0698791	-1.00256	1.13923	-0.167202	-0.628412	0.245513	1.3826	-0.22786	0.818016	1.06125	-0.725664	-0.241796	0.437915	0.314546	-0.0682794	0.0942666	1.3347	1.12623	-0.303234	-0.880933
COX4I1	0.539793	2.01951	0.840555	1.89689	1.91184	-0.604479	3.16675	1.26653	1.17982	-0.0749683	0.21592	2.21236	-0.712445	-0.0970619	0.0133697	1.33566	2.66643	-0.972283	-0.697123	0.247058	1.08203	2.88382	-0.301332	0.597207	1.94775	-0.355601	0.377415	1.4559	0.275772	0.71379	-0.30204	1.48832	-0.975437	-1.09087	0.168014	-0.811175	0.010704	0.238543	2.16751	-0.0912156	0.0967581	0.0364584	-0.202813	0.209683	0.0797576	0.958774	1.95065	0.037567	2.01092
LAMP2	-0.32781	0.161781	-0.592753	-1.14743	-0.742017	0.467683	0.809059	-0.658907	-1.17007	-0.670012	-0.216343	2.27885	0.010375	-0.0070039	-1.10639	-0.780058	0.267597	0.292767	-0.410377	-0.284371	-1.84597	-0.988419	1.52406	-0.373176	-0.75293	0.456645	-0.14537	-0.854935	-0.617595	-0.285963	1.33366	-1.44987	0.268954	-0.417685	0.708203	-0.354679	-0.359195	-0.186326	-0.864642	0.467738	-0.0374921	-1.32254	-1.76646	-0.149554	-0.376338	-0.752221	-0.779086	0.205207	0.849322
RNH1	-0.592711	0.159332	-0.00426728	0.136347	0.375409	0.277271	0.414959	-0.0151541	0.507251	0.608002	0.189817	0.0380034	0.444833	-0.401217	-0.537446	-0.160106	0.358718	0.326722	0.136193	0.674909	0.55802	-0.0429199	0.0138768	0.517812	0.434986	0.318372	-0.141577	0.0305948	-0.365378	0.124569	-0.407463	-0.15075	0.192695	1.03295	0.302446	-0.49155	0.577529	0.260703	0.271041	0.0634066	-0.0796651	0.678004	-0.574233	0.211631	0.00270047	-0.0288738	0.357794	-0.275134	0.0552019
NCAM1	-3.1763	-0.8959	-1.94708	1.46895	1.33458	1.16734	-2.40375	3.08015	1.82553	-0.972728	0.0421444	-1.58053	-0.449341	-0.448895	1.36676	0.982564	-1.42395	-0.0449193	-1.11353	-1.89007	-1.65862	0.507663	-1.11041	-3.59275	1.22805	4.17777	1.27283	-0.21749	1.05279	1.40996	0.705595	1.17733	-0.693116	-1.38487	0.657634	1.62341	-0.0453079	2.89345	0.728792	1.2584	-0.462205	0.942	3.68423	-0.573162	0.693801	3.5786	-0.0127984	-1.02254	-0.527452
VCAN	-0.88078	-0.839834	0.223289	-0.169463	-0.723445	2.39567	-0.545764	-0.64436	-0.701354	0.768123	2.24408	-0.663231	1.34697	1.55004	-3.07669	2.91288	-1.03132	1.8356	2.15373	-1.63543	0.568218	-0.202339	-1.26521	2.54973	0.901438	-1.32896	2.25516	-0.111021	0.195615	3.31909	0.623412	-1.24678	2.73443	1.03051	-0.939773	0.341534	0.931313	-3.49497	-1.95143	2.59077	1.92154	0.710039	0.957312	0.771061	2.7341	-0.996614	-0.398502	2.29534	-1.19319
EEF2	-0.736018	-0.114407	-0.0858515	0.120365	0.341539	0.699241	0.222606	0.119566	-0.109982	0.177767	0.953896	-0.0541673	0.584899	0.290535	0.33401	-0.181229	0.771465	-0.0108902	0.204981	0.59187	-0.502808	-0.153391	-0.0437771	1.2013	-0.302656	-0.706965	-0.0480095	-0.0452341	-0.274422	0.645814	-1.13591	0.232781	0.862595	-0.498213	-0.20383	-0.482458	-1.16689	0.279297	0.231002	0.304356	0.678536	-0.247536	0.0974444	0.145007	0.77218	0.33201	-0.0914656	0.111141	-0.116862
KRT10	1.46073	0.725861	0.494743	-1.11345	-0.0921251	0.403787	0.296251	1.53866	0.226948	5.91023	-0.172613	0.15106	1.03641	0.231325	-0.410198	0.0587926	-0.903177	1.27286	-0.233808	3.5297	1.04682	-0.145135	-0.488335	-0.689927	-0.916036	-0.505477	1.39225	0.539012	2.35092	-0.286268	0.278486	-0.9225	0.634796	1.75067	1.35306	1.90363	-1.06216	0.594347	-0.209437	0.854841	-0.0871769	0.812928	0.221878	1.69332	0.763416	-0.620385	-1.03631	0.246301	1.01169
KRT5	1.52035	1.09568	0.784182	0.00234225	-0.428244	-0.655967	0.862394	1.35653	3.67566	8.23768	-0.223058	0.579618	1.18972	0.0236222	-0.260069	1.58394	-1.43383	1.29907	-0.181073	5.09868	1.469	-0.284148	1.67795	-0.529515	0.319199	-0.622362	1.04112	0.442408	0.792531	0.0312452	-0.582695	-0.167691	0.835761	1.71385	1.01583	1.41984	-0.883169	-0.639238	-0.0672056	-0.975163	0.0183115	6.68008	-1.20499	5.02551	1.02092	1.5051	-1.44962	0.262509	1.22569
PDIA4	-0.728481	-1.77826	-0.55234	0.886194	0.922422	0.0337817	-0.697126	0.924796	0.687444	-0.769772	0.568025	-1.23972	-0.123927	-0.273928	0.453286	0.573611	-0.653048	-0.838692	0.66234	-0.0251188	0.0216124	0.521818	0.270436	0.824952	0.361677	-0.451792	-0.557505	-0.861152	-0.0981182	0.924557	-1.19692	1.21979	0.994326	-1.15344	-0.20747	-1.02352	-1.36128	-0.485171	1.23607	-0.258237	0.261819	-0.431902	0.112369	0.30505	1.09243	0.453395	0.804061	0.349934	-1.71004
C6	-1.11864	-0.616739	0.361131	-0.200484	-1.31974	0.991021	0.087881	2.31312	1.58957	0.560745	1.54321	0.905736	0.970012	0.444801	-1.13634	3.03738	-1.78042	0.757158	1.76646	-0.710837	1.19407	0.287329	0.357353	0.787199	0.119112	1.27886	1.58005	-0.297367	2.01533	2.27534	0.104917	-0.405103	1.1386	0.0998845	2.27052	0.0466518	-0.889397	0.389372	-0.883007	1.71054	2.14732	0.18362	0.665171	2.38199	2.15586	1.3157	-0.10813	2.61078	-0.403048
P4HA1	-1.70657	-1.57176	0.637945	0.401181	0.0370443	1.81985	-1.40626	0.873365	0.263668	-0.94902	2.77786	-0.587518	1.47973	0.575527	0.716357	0.586933	-1.35761	0.811785	1.94178	0.131113	-1.24645	-0.750403	0.617643	1.95541	0.669028	-1.08112	0.437529	-0.58987	0.231288	1.83021	-0.837541	0.512578	2.8751	-1.6046	-0.230082	-0.814652	-2.27404	-1.00501	0.750201	1.07214	1.73949	-0.206573	0.494018	-0.0232529	1.92566	0.113496	0.474564	0.938422	-0.923905
TPT1	0.767427	0.484168	-0.465948	-1.26671	0.247507	0.117661	-0.245181	-1.73366	-1.07378	0.528919	0.208036	-0.152938	0.0770225	0.532282	-0.051709	-1.29667	-0.602636	0.428248	1.41595	-0.417871	-0.433588	-0.94575	1.04289	0.0310111	-1.00059	0.674717	0.284069	-0.216145	-1.49689	-0.434919	0.614073	-0.77743	0.254941	-0.495392	-0.563679	-1.4398	0.0848001	-1.67739	-0.9288	0.328464	-0.0386871	-1.51373	-0.576329	-0.221481	-0.296575	-1.06534	-1.69505	-0.515251	0.625505
ALAD	0.368931	0.346214	-0.0216667	-0.289467	-0.377393	-0.208673	0.564772	0.276627	0.990708	0.454466	-0.400065	0.311468	-0.131186	0.531879	-0.122864	-0.0710713	-0.0195362	-0.296615	-0.881196	-0.978977	3.93637	0.616485	0.826831	-0.519871	-0.0851969	-0.914965	-0.370465	0.1462	-0.4382	-0.654247	1.26159	-0.455868	-0.561069	-0.0740286	1.50472	0.351652	0.467826	0.570203	0.357346	0.266416	0.20464	0.603913	0.377343	0.215534	-0.279388	0.680773	0.8029	0.514803	-0.389069
LCP1	-0.118617	-0.448711	-0.438099	-1.17558	-0.237531	-1.85437	-0.49542	-1.46798	-1.37931	-0.225878	-2.10458	-0.255986	-2.19375	0.227582	-2.28706	-1.28045	-2.21241	-2.04137	-2.47619	-0.0856561	0.411535	-0.694163	3.39587	-1.3725	-1.60511	-1.22514	-2.94859	-0.0456077	-1.12721	-1.02068	-0.525984	-1.94819	-3.12037	1.35202	2.57865	-1.2594	0.266081	-1.24543	-1.70973	-2.07739	-1.2978	-1.81076	-1.78426	2.28487	-2.76785	-0.353861	0.181014	-0.68913	-0.849135
PLS3	-1.75417	-0.646784	-0.441292	0.303807	-1.80223	0.7561	0.233016	-0.846909	0.893978	1.1616	0.762226	-0.527295	0.497292	1.08309	-1.759	0.35274	-0.526289	0.465489	0.734635	1.48155	-0.442948	-0.605274	0.715256	1.15273	-0.0735347	-0.654345	0.692255	1.75629	-1.39704	1.44628	0.132901	-0.18263	1.33966	-0.302762	-0.883393	-1.25715	-1.07336	0.737844	-0.934794	0.673379	1.14287	-0.0482303	0.965017	0.999233	1.41898	-0.803171	-1.06075	0.1933	-0.289183
APEH	0.244018	1.02715	-0.293014	0.630273	-0.0324055	-0.3921	0.781395	-0.742678	-0.0873478	-0.545922	-0.590801	0.344071	-0.424568	-0.566381	-0.49138	-0.734762	0.230318	-0.442059	-0.958436	-0.254054	2.24251	0.704998	0.961477	-0.355951	-0.460034	-0.955046	-0.300726	0.310196	-1.11732	-0.674866	0.168543	0.178869	-0.547698	0.617941	0.911421	-0.798285	0.242753	-0.72744	0.466933	-0.68841	-0.631058	-0.159664	-1.09187	0.227456	-0.584107	0.154969	0.691905	-0.352365	0.496864
ETFA	-0.217441	1.10055	0.383943	1.3272	0.585906	-0.713033	1.40877	0.220317	-0.408705	-0.291613	0.15653	1.06274	-0.259604	-0.49814	-0.213934	0.0262048	1.08087	-0.974674	-0.0382139	-0.183318	0.548836	0.774905	-1.11953	-0.30178	0.0975714	-0.736866	-0.781165	0.740228	-0.0722232	-0.543119	-0.494897	0.0993538	-0.349188	-0.318023	-0.011591	-0.102355	0.552332	0.235345	0.964295	-0.567944	-0.275615	-0.562184	0.283401	-0.108823	-0.889115	0.234737	0.100776	0.28243	0.805026
GYS1	-0.78686	3.27471	-0.261254	-0.673333	1.30034	-0.140668	1.71919	1.04702	-0.610001	-0.907117	1.10384	1.82113	0.182304	-0.825056	0.390741	0.358219	2.63314	1.47778	0.551249	0.0201507	0.0641871	1.5778	1.64278	0.407016	1.63179	1.51817	-0.222037	2.17519	0.88712	-0.490553	0.949294	1.9428	0.418037	0.00521961	0.878735	0.807704	-0.877211	0.2579	1.20184	0.0585858	0.418329	-0.420923	-0.154376	1.54616	0.328026	-0.191564	0.546441	0.115732	3.59929
PRKAR2A	0.120896	1.06182	-0.313609	-0.210396	0.106198	0.648601	0.4484	0.225682	-0.615861	-0.11089	0.139741	-0.0665844	0.397337	0.331525	-0.863604	-0.82763	-0.0254722	0.472847	0.200114	-0.818247	-0.676755	-0.0372943	-0.652309	-0.411587	-0.362627	-0.715745	-0.161472	0.659426	-1.35001	0.273134	0.615431	0.117153	-0.216937	-0.607185	-0.554308	-0.637305	0.824492	-0.312204	-0.115679	0.153825	-0.126795	0.0301827	0.121569	-0.608039	0.879247	-0.442998	-0.485745	0.0621636	-0.0745027
ENO3	0.762743	6.22644	-0.787627	-2.00643	-0.618955	-0.89594	5.36945	0.154929	1.86376	0.218608	5.82501	4.49502	2.34323	0.53234	-1.75809	-1.23993	-0.732518	-0.744211	0.114048	2.84773	-2.38493	5.24934	-0.981224	-1.65621	6.56813	-2.18776	0.499134	7.60029	1.10038	-0.694396	3.21108	5.15118	-0.386822	-2.75549	-2.45711	4.80243	0.175362	0.166718	4.6242	-0.48419	2.92386	-1.17735	-0.746236	-0.76401	-0.24123	-0.785522	0.377096	4.59586	4.26084
GTF2F2	0.246239	-0.574081	-0.686455	0.364368	0.564561	-0.116343	-0.788073	0.30778	-0.0795339	-0.122345	-0.970072	-0.859761	-0.676988	-0.897526	0.866586	-0.0782311	0.330218	0.705337	0.0878942	0.622094	0.0983923	-0.00580732	0.110911	-0.181233	0.644257	0.791163	0.254991	-0.563784	0.720411	-1.05148	-0.194489	0.623587	-1.12731	-0.415625	-1.00164	0.164956	0.0958648	1.01043	0.340979	-0.0133069	-0.862077	-0.106447	-0.00377665	-0.288611	-1.05483	0.162872	0.0611747	-0.344236	-0.544323
CD59	-0.13364	0.751325	0.0277812	0.438221	-1.54816	-0.951481	0.722468	-0.288164	0.129989	0.676786	-0.907412	0.300027	-0.819082	-0.0705831	-0.126292	-0.499021	-0.0960158	-0.0844713	-1.0348	1.7593	-0.479754	0.226892	0.794082	-2.03555	0.330431	-0.773009	-0.992214	1.37849	-1.79599	-1.20879	1.48732	-1.14213	-1.18953	0.587459	0.1145	-0.189969	-0.015995	0.355824	2.71357	-0.679505	-1.15756	0.67035	-0.906396	1.12584	-1.52203	-0.917543	0.224228	-0.443614	0.604798
MIF	-0.341396	0.231861	-1.94312	-0.592965	-1.00215	0.218629	-0.170102	-0.958215	-1.27478	-0.824388	0.116573	0.492819	-0.351761	-0.0724898	0.0538163	-1.81484	0.364632	-0.70617	-0.474417	-1.87038	1.08593	-0.555539	-0.01625	-0.428428	-1.00065	-2.45652	0.724023	-0.921384	-0.52999	-0.850451	1.38335	-0.661082	0.142687	-1.71957	-0.451563	-1.19181	1.14806	-0.510885	-0.483119	0.0331858	-0.785504	-0.578516	-0.496834	-1.07227	-0.460194	-1.76738	0.0147556	-1.10869	-1.22842
FOLR2	-0.646495	0.476897	-1.1971	-1.4798	-1.28259	-1.16748	0.573825	1.76439	-0.649648	-1.91819	-1.28164	1.26909	-1.14075	-0.483291	-2.59907	-0.580738	-1.80343	-1.27196	-1.44971	-1.04026	-0.0925264	-0.49399	0.196752	-1.7595	-0.835931	0.499428	-1.69271	0.204585	0.572308	-1.6704	-0.277315	-1.583	-2.50381	3.03305	0.0671014	0.0705134	0.150978	0.454778	-1.06837	-0.706083	-1.13685	-0.996457	-3.49837	0.372914	-2.20508	-1.88256	-0.286732	-0.638293	-0.0171912
CD99	0.423647	-1.33094	-0.809261	-0.900026	-2.03641	0.628217	-0.590012	0.0279111	-0.000391702	0.208013	-0.104342	-1.27322	-0.633948	0.429432	-0.14146	-2.08189	0.251795	-0.544714	-0.96342	0.156779	-1.13308	-0.41576	-0.239738	-0.618675	0.470235	-1.82739	-0.183936	-0.216946	1.00001	-0.0139575	0.235134	0.0937935	0.13676	0.266772	-1.17863	0.257621	0.30124	0.960896	-0.409213	0.914967	1.18508	-0.258349	0.187784	-0.642119	0.389777	-0.651032	-0.298202	0.945072	-0.51843
PRKCSH	-0.915441	-1.13637	-0.985604	0.178566	0.398349	-0.470777	-0.338571	0.440312	0.167469	-1.04636	0.269139	-0.705968	-0.467872	0.0871081	-0.00403102	-0.855197	-0.911543	-0.616994	-0.0250871	-0.781415	-0.657391	-0.295046	0.45646	0.161996	-0.692583	0.050357	-0.515914	-0.366667	-0.591943	0.124827	0.63721	-0.106337	0.549447	-1.14246	-0.052895	-1.25989	-0.8344	-0.575279	0.384572	-0.799321	0.00512386	-0.862867	-0.543159	-0.233671	0.398507	-0.0268084	-0.0287884	-0.148768	-0.759426
HCLS1	-0.900948	0.0289002	-0.553906	-1.49424	-0.837028	-0.214014	-0.319148	-0.641841	-1.58201	-1.24565	-1.64501	-0.292556	-1.40939	0.284134	-1.85725	-1.06651	-1.49586	-0.635815	-1.45808	-0.00651445	0.309135	-0.576615	2.95451	-1.07432	-0.00499216	-1.45757	-2.29272	-0.488837	-0.462529	-1.16842	-1.5609	-1.91651	-2.22776	3.21039	1.32648	-0.566535	-0.548846	0.657026	-1.48733	-0.72616	-0.843076	-0.884092	-1.38481	1.35167	-1.82517	-1.06047	0.182796	-0.193115	-0.412491
FDPS	-0.120554	-0.480897	0.539799	-0.35064	0.201893	-0.816505	-0.220736	-1.43794	-0.554981	-0.570074	-0.951191	-0.913737	-0.867882	-1.10761	-0.531072	-1.34147	-0.130226	-1.08689	-1.00707	1.27989	0.388945	-0.480142	0.125884	-1.17634	-0.62414	-0.541711	-1.00791	0.613491	-1.53127	-1.26267	0.705711	-0.796319	-1.12135	-0.485503	-0.0666902	-0.838217	0.591642	-0.479798	-0.259684	-0.945578	-1.47871	-0.433992	-1.2718	0.451475	-1.05607	-0.7443	-0.680141	-0.720748	-0.134109
CPM	0.391617	-0.57947	-1.96101	-2.04743	-0.0394366	-1.81528	0.564117	-1.20099	-1.50317	0.699693	0.482091	-0.0924264	0.721667	0.32227	-1.01072	0.498081	-1.03617	0.603843	0.960325	-0.915032	1.55777	-0.764625	0.978635	-1.37231	-0.569178	0.370748	-1.92638	-0.499504	0.8355	-3.48191	0.184169	-0.961451	-2.77209	0.422974	-0.715467	-1.26959	-0.742509	0.382634	-2.31713	-2.69049	-0.666351	-0.380303	0.369234	0.326067	-2.75679	0.515751	0.511805	0.359885	-2.82773
COX7A2	1.4059	1.1904	0.306676	0.652181	0.381399	0.0594669	1.67929	-0.683441	-0.0976314	-0.0381176	-0.510612	1.07598	-0.407628	-0.674405	0.598812	-0.00247899	1.48598	-0.230673	-0.781311	0.329477	-0.280219	0.233951	0.183234	-1.53115	-0.489745	-0.390883	0.0806226	0.165115	0.277067	-0.732656	-0.462259	0.24656	-0.585269	0.591483	0.637184	0.400634	1.11019	0.428815	1.01116	-0.526569	-1.02027	-0.227459	1.28714	0.410658	-0.700618	-0.194901	0.5899	-0.627216	1.87545
NID1	-1.06459	0.0308565	-0.388768	-2.0192	-2.40677	-0.687511	0.378187	-0.130871	0.162246	-0.407777	-0.294469	0.331625	-0.492328	-0.838447	-0.215017	-0.557914	0.100369	-0.255331	-0.457116	2.00826	1.30746	-0.625541	0.947949	-1.40693	-1.348	1.04232	-0.031534	-0.629763	-1.59319	-0.398961	3.6046	-0.5699	-0.524148	-0.0147367	0.0823396	-1.02376	3.82261	-0.0530048	-1.81691	-0.104727	-0.516273	-0.169949	0.243672	0.503997	-0.648197	-1.7883	-1.07523	0.47053	-0.586554
AKR1A1	-0.00431367	-0.0301457	0.00146579	-0.303594	0.212908	0.545649	0.217383	-0.165638	-0.0479901	0.254821	-0.243547	-0.515306	-0.0852326	0.318447	-0.0414911	-0.799125	-0.492906	0.138013	-0.218248	-0.834219	-0.48717	-0.228553	-0.315993	0.0602339	0.151465	-0.16012	-0.0478748	-0.44204	0.034888	-0.0981665	-0.459678	-0.913479	-0.410396	0.809605	0.14388	0.202046	-0.321245	0.0523224	-0.267378	0.206925	-0.0135688	-0.0583642	-0.525666	-0.709471	-0.235583	0.588939	-0.381763	-0.212394	-0.636518
PKM	-0.908956	1.36391	0.711751	-0.483441	-0.533119	0.146695	0.701186	-1.29421	-1.26365	-0.10095	0.486637	1.22337	-0.393983	-0.433661	-0.995744	-0.254809	-0.0823917	-0.311864	-0.792469	0.272247	-1.16659	0.204021	0.823592	0.18505	-0.219048	-2.34895	0.0100396	1.28879	-0.651152	-0.569984	0.470779	-0.236739	0.177396	-0.0424016	0.288478	-1.18799	-0.770576	-1.89622	0.0655875	-0.220671	-0.217665	-0.64756	-0.908619	0.0613283	-0.153492	-1.22497	0.00967992	-0.362629	0.874553
ACYP2	0.952698	4.44329	-0.890275	-0.341814	0.47533	-1.65581	2.98668	-1.83024	-0.828194	0.0731202	2.61016	2.48429	-0.0010074	0.0150314	-0.341606	-1.17403	-0.584517	-0.924986	-1.86029	-0.547895	-0.297764	2.00724	-0.913656	-0.855331	3.28977	-1.16174	-0.674762	3.77894	-0.959619	-1.1093	2.0688	3.09713	-1.63471	0.223803	-0.449244	0.566431	-0.926674	-0.0337021	1.96531	-2.15411	0.696944	-0.989184	0.352593	-0.818975	-0.315343	-1.06813	0.989558	0.0249296	1.39062
HSP90B1	-0.721454	-1.62828	-0.471513	0.395593	0.514908	-0.126797	-0.321845	0.312749	0.132218	-0.710194	0.252745	-0.298225	-0.574273	-0.609376	0.116401	0.764281	-0.459529	-0.791674	0.407451	0.0909242	-0.154524	-0.0189443	0.410402	0.160859	-0.2791	-0.94843	-1.03769	-0.808688	-0.989833	0.63092	-0.635834	0.468589	0.707425	-1.28172	0.0436856	-1.09196	-1.8367	-1.06448	0.569478	-0.440343	-0.206196	-0.702503	0.368525	-0.00226657	0.65785	0.148511	0.563343	0.220489	-1.0336
MYL6B	1.40784	4.88887	-0.683279	-1.16821	-1.12466	-0.987929	3.73907	-0.663762	0.281975	-0.933382	3.91562	0.281839	2.06725	2.27405	-0.464717	-0.171472	-2.28471	-0.713792	0.366173	-0.760752	-1.79308	3.82463	-3.44681	-0.0116093	4.3692	-0.925595	-0.193229	5.58669	0.408757	0.0748257	-0.057861	5.84633	-0.761366	-0.0834181	-1.25956	2.23243	-0.185521	-1.3186	3.10748	-0.473706	4.33093	-0.176409	0.0320922	-1.4663	-1.15558	-0.0739028	0.160759	5.31615	-0.0422875
SNRPB	0.368634	0.252344	0.618839	0.0734359	0.859113	0.0726801	-0.270791	0.857895	0.0639723	-0.216633	-0.146347	-0.206915	0.394815	0.859312	0.747985	-0.127702	-0.11868	0.336257	0.253104	-0.427737	-0.42209	0.422103	-1.02121	-0.00129572	-0.855622	1.89913	0.125059	-0.748765	-0.46165	-0.192044	-0.543806	0.0704096	-0.184866	-0.560586	1.05114	0.687844	-0.341402	0.999125	0.112146	0.228087	0.167438	-0.133097	1.70229	-0.76336	-0.52588	0.244451	-0.330075	-0.178431	0.754059
IDE	0.192153	-0.00555607	0.629256	0.952226	0.240034	-0.59834	0.271474	0.0156241	0.0301958	2.59573	-0.0907513	0.129247	-0.361122	0.460261	0.157861	0.329722	-0.530082	-0.272159	-0.420951	0.869298	0.958421	0.0473128	0.203425	0.248979	0.422524	-1.30201	-0.725186	-0.254138	0.20752	0.048796	-0.472981	1.17368	0.735834	-0.131334	0.0181763	-0.702039	-1.673	0.311196	0.390599	-0.422814	-0.293087	-0.057711	-0.27465	0.763732	2.21534	1.03994	0.242919	-0.146556	0.158608
MMP9	0.816126	-0.805587	0.702184	-0.616828	-0.492716	-0.0272913	0.471429	0.0323054	-1.2232	1.58334	-0.890298	-0.741324	0.00538719	-0.934153	-0.677515	0.264265	-1.59957	1.19579	0.742873	-2.3496	2.24532	1.63721	5.34676	-0.289698	-1.09186	-2.64221	0.36274	0.491821	-1.44461	-0.00849231	-0.588385	-1.06203	-1.23241	2.11454	6.54851	-0.408226	-1.95554	-0.917709	-1.90019	0.259698	-0.966801	-2.8696	-0.986553	5.05141	-1.67666	2.50337	0.0322211	0.0316421	-0.429848
COX6B1	0.561596	2.18673	0.530804	0.138379	-0.587504	-1.06407	1.38849	-0.737417	-0.704688	-0.10265	-0.304772	1.08747	-0.497982	-0.794655	0.241852	-0.638136	1.11294	0.0166292	-0.155685	-0.0392584	-0.492373	0.946753	0.164993	-0.715372	0.293416	-0.476122	-0.710829	1.67884	0.011695	-0.593112	0.46519	-0.302925	-0.441306	0.39177	-0.517719	0.102606	0.49901	0.416047	0.601616	-0.894555	-0.67582	-0.126129	-0.0570595	-0.000648469	-0.955309	-0.479036	0.430068	-0.545007	1.8377
HNRNPL	0.217441	-0.334257	-0.470282	-0.598938	0.657749	-0.124111	-0.943984	0.399703	0.0766963	-1.09743	-0.510789	-0.672633	0.0517883	-2.34723	0.309972	-0.353205	0.351099	-0.285707	0.0693455	-0.410418	-0.111917	-0.110764	0.019658	0.107964	0.0218437	0.790928	-0.0834666	-1.59537	0.345782	-0.0686977	0.160039	0.219078	-0.0848556	-0.791354	-0.0979014	0.205502	0.324646	0.902208	-0.487967	-0.741216	-0.463894	0.0698606	0.580635	-1.27244	-0.294003	-0.615712	-0.751766	-1.23777	-0.0859295
DARS1	-0.0439417	0.42023	0.677879	0.28749	0.632735	0.68438	0.138317	-0.274024	-0.139932	-0.25822	-0.811766	0.332854	-0.921267	-0.0185027	0.144199	0.171563	0.759707	0.645239	-0.0984922	1.51326	0.0224968	-0.0468042	-0.309566	0.456979	-0.0635113	0.0835852	-0.0228917	-0.106256	-0.119914	0.251163	-0.991483	0.526981	-0.243563	0.139	0.0372783	-0.36195	0.230233	0.308966	0.405318	0.290127	0.0396279	-0.0643371	0.0847043	-0.221019	-0.287568	-0.144824	0.685661	-0.297368	0.904454
JUP	2.07822	-0.222852	2.48265	1.22289	1.05972	-0.126665	-0.42601	0.596309	0.886885	5.60347	-0.31953	-0.626715	-0.501651	-0.773461	-0.307748	0.388085	0.194913	0.391406	-0.332678	3.25068	1.17918	-0.00356126	-0.0915867	-0.222492	-0.592599	-0.0470691	0.760945	0.961404	0.23647	0.335726	0.393118	-0.588858	0.427982	1.0711	1.42763	0.404669	-1.43511	0.542441	1.42983	0.459442	-0.82955	0.755266	-0.127795	2.32366	0.385255	0.728054	0.522546	-0.246299	-0.322957
UQCRB	0.202234	2.30237	1.2345	0.121697	0.301926	-0.96278	1.57495	-0.202002	-0.332895	1.07852	-0.297388	1.37186	-0.740521	-0.810058	0.449891	-0.0983922	0.908359	-0.261564	-0.857727	-0.607682	-0.869669	0.908568	0.149506	-0.933472	0.32221	-0.279855	-0.831286	2.07999	-0.885559	-1.04218	-0.0999925	0.0927255	-1.06204	-0.538598	0.390166	-0.120985	0.753379	0.189462	0.796257	-0.60541	-0.379633	0.016341	0.216881	0.181329	-1.42504	-0.461655	0.269768	0.19621	1.6382
CPA3	-0.728031	0.713883	-2.06642	2.8391	-2.59119	2.22671	-0.131903	-2.66314	4.02875	-1.20527	0.0298286	0.16537	1.48446	4.65315	-3.54531	-0.424964	-2.47678	3.29955	-0.708605	2.5	2.41046	2.587	-3.23627	-3.78045	0.950603	1.10498	-0.261696	0.729789	0.80002	-2.35145	-2.29804	0.315003	-1.50488	2.56247	-1.89643	3.95185	2.56598	-2.3262	-1.30768	1.54966	1.78916	6.29731	-3.20813	1.49568	-1.32868	1.94888	3.59101	2.09565	-1.02942
FABP4	1.89539	1.48241	-2.1781	-0.832872	0.768108	-0.946622	0.586623	-0.613631	2.32357	4.83759	-0.399671	-0.939765	1.29858	2.70399	-1.45866	-0.454996	0.134849	-0.0455665	-0.168846	2.62485	5.40959	0.269878	-0.94002	-2.39648	-1.6023	0.429847	-1.08103	0.910047	-1.3046	-0.0988736	-2.02452	-0.930651	-1.07043	3.82975	-0.966678	3.37458	-0.949154	-1.94057	-0.618715	1.34542	-0.415537	0.520905	-0.935666	2.33971	-1.254	1.08417	-0.125435	0.141624	-0.270545
GLUL	1.57247	0.172984	-0.466256	0.801591	0.787496	-1.32102	-0.20555	-1.04839	-0.765057	-0.424131	-0.466339	-0.595063	-0.950324	-1.15422	1.26438	0.198094	-2.86207	-0.955097	-1.26812	0.425898	0.0759647	0.604051	1.56504	-0.336882	-0.794491	-2.22352	-1.17105	-0.189297	-0.224356	-0.382729	-0.615759	-0.924544	-1.82825	2.7014	3.49535	0.582119	-0.629456	-0.207032	1.41643	-1.90934	-0.546425	0.382352	0.147788	0.914642	-1.34477	-0.264833	3.33819	-0.694479	-0.483977
AKR1B1	1.12814	2.1343	0.524081	-0.266573	0.706539	0.221899	1.80232	0.710516	-0.60398	-0.363886	0.130824	1.85146	0.0807695	0.113408	-1.35872	-0.409306	1.01009	-0.279869	-0.683622	-1.25095	-0.201602	0.782157	-0.705847	-0.349922	0.924865	-0.442144	-0.294909	1.4536	0.704067	-0.802076	-1.08464	0.680228	-0.579089	1.62617	-0.391345	1.16156	-1.14635	1.43598	0.670173	-0.262547	0.0231841	0.0612644	-0.427162	-0.769556	-0.68976	0.748194	0.543262	0.332969	1.24373
ANPEP	-1.45067	-0.650503	0.206708	-1.45051	-1.14485	1.4231	-0.0492432	-1.28714	-0.568549	1.33771	0.95091	-0.708322	1.37788	3.39158	-1.58703	0.172657	-1.46957	1.26575	0.546238	3.1023	0.636514	-0.86211	2.45603	0.794677	-0.0141211	-3.09321	1.13411	0.219946	-1.47783	0.398264	-1.40795	-1.27877	1.88806	0.484642	1.85415	-1.01096	-0.656284	-1.45852	-0.839446	0.782501	1.78534	0.418272	-1.03318	2.24337	0.378111	-0.83658	-0.539109	1.22642	-1.79017
RAC2	-0.459268	-0.36655	-0.098335	-0.924115	-0.0510165	-0.57241	-0.716563	-1.82241	-0.896224	-0.0545193	-2.0314	-0.726217	-1.85676	0.437905	-3.23292	-0.367727	-1.38603	-0.875248	-1.36365	-0.445684	0.868718	-0.00482194	4.73703	-1.38092	-0.718022	-1.38513	-2.49947	-0.230087	-0.626016	-2.31607	-1.00013	-1.41339	-2.92698	1.58005	3.31482	-0.0895054	-0.034732	-1.59866	-1.57191	-1.32953	-0.256075	-0.232544	-0.885239	3.05564	-2.75309	0.892262	0.432747	-0.0439343	-0.643104
CPN1	0.323981	-0.21568	-0.372219	-0.943448	-1.2019	0.96391	-0.111661	-0.044525	-0.0224294	-0.102623	1.21346	-0.291512	2.22141	0.445797	-0.875711	2.37883	0.0819225	0.796736	1.39287	-0.699425	0.910993	-1.48587	-0.105803	0.0439338	0.417802	1.25586	2.19959	0.0881285	1.6418	-0.190223	-0.525033	-0.0129384	1.28158	0.278436	1.46957	-0.0162659	-1.08422	-0.764975	0.0979849	1.07269	1.37627	0.275629	0.56742	1.47342	2.53817	0.584034	-0.450621	0.083493	0.440533
GSPT1	-0.437039	-0.308923	0.712477	0.230051	0.236019	0.301435	0.0907849	-0.0488338	-0.0125177	-0.216324	0.392052	-0.288739	-0.0189657	-0.274642	0.434238	0.227738	1.07817	-0.0703132	0.102345	1.07651	-0.127082	0.125448	0.0439483	0.78604	-0.551886	-0.111989	-0.385609	-0.213605	0.303265	0.363477	-0.547968	1.01494	0.298285	-0.326859	-0.197228	-0.346578	-0.610913	-0.223716	0.308972	-0.0682049	0.0240645	-0.454553	0.767711	-0.286124	0.424166	0.437207	-0.00594297	-0.126572	-0.212684
ARSA	1.88515	1.29425	0.444083	0.682753	-0.774208	1.0974	0.950605	-0.631867	-0.723306	-0.613619	1.81716	1.25388	2.41985	2.64025	0.513205	1.06447	-1.35488	0.414987	0.790774	-0.516847	0.0211996	-0.262871	0.860214	1.72202	-0.518968	-0.430467	1.30678	-0.0565131	-0.0221598	0.975362	-1.33178	0.0827058	2.29749	-0.0452938	0.366169	-1.01695	-1.21103	-0.636145	-0.470929	1.22967	2.33524	-0.0804364	1.21205	-1.06932	2.08661	0.586125	-1.25157	-0.154309	-0.806742
EZR	1.10313	1.65102	3.20028	1.99639	-0.392751	-2.07086	2.08245	-0.849124	0.448182	1.66338	-2.41366	0.961248	-2.6992	-1.7788	0.900789	0.976275	-0.766113	-1.93162	-2.78851	2.93648	0.472857	1.09022	0.257722	-1.26087	-0.549948	-2.02919	-3.15323	1.38753	-1.50446	-2.21348	-0.867826	-1.06633	-2.84115	0.423884	-0.260942	-0.426277	0.275455	-1.17825	1.75988	-2.10167	-0.976011	-0.400976	-0.35428	1.64264	-2.44883	-0.377895	1.85787	-1.19008	0.754045
UCHL3	0.0510065	0.87847	-1.39884	-0.742422	-1.46548	0.00319605	0.410137	-1.0953	-0.578695	0.106708	-0.365525	0.239043	0.00953407	-0.476657	-0.557393	-1.62323	-0.0943369	0.581679	-0.0719637	-1.49046	0.106966	-0.0849962	0.838689	-0.163301	-1.16727	-0.561462	-0.480813	-0.0648695	-0.725958	-0.601703	1.08643	-0.513386	0.130292	-0.794808	0.661708	-0.496179	-0.0524526	-0.356952	-0.246995	0.393627	-0.412111	0.257361	-0.939006	-0.894307	-0.312528	-0.891732	-1.24184	-0.88071	0.0251308
NME1	-0.752974	-0.0258015	-1.28577	-0.200445	0.447908	-0.219193	-0.259248	-0.952859	-0.910802	-0.769886	-0.269992	-0.165536	-0.376841	-0.506634	-0.472076	-1.05666	0.440549	0.00395544	0.0977218	0.364866	-0.404398	-0.65407	0.30644	-0.231989	-1.03651	-0.0436251	0.636301	-1.08196	0.019784	-0.527995	-1.42012	-0.321904	-0.168325	-0.474124	-0.757785	-0.486772	-0.312283	0.0918859	-0.18621	0.0839718	-0.49971	-0.900781	0.659756	-0.759528	-0.614028	-1.10763	-0.539391	-0.517037	0.0122725
NQO1	-0.429742	0.316628	-2.18554	2.1164	1.19337	-2.50623	1.27304	1.86244	1.76257	0.320769	-1.75358	2.72063	-3.74251	-1.61049	0.475152	0.545615	-0.81765	-0.911446	0.0940251	3.50426	1.41878	1.96596	-3.67957	-2.30917	0.544496	-1.19873	-1.00266	1.98496	0.205668	-0.110953	-0.71838	-0.29822	-2.16052	3.73014	1.35929	2.31202	2.05241	0.631135	-2.73612	-0.237565	-0.748798	-1.00659	-1.18754	-0.101108	-1.59199	-1.43423	1.27463	1.86798	-0.367407
GNS	-0.147771	0.559914	-0.730155	0.0465039	-0.86392	-0.00163188	1.66347	-0.130869	-1.11394	-1.21612	-0.31953	3.0382	0.0320241	0.352756	-0.0898626	-0.0865677	-0.0243494	0.166236	-0.0083014	-0.209171	-1.1481	-0.763713	1.31972	-0.454196	-0.566007	0.707411	0.276652	-0.576004	-0.330161	-0.222428	0.75729	-0.905941	0.208486	-0.77898	0.311088	0.746959	-1.09388	-0.699952	-0.134598	0.0769315	0.165776	-0.118434	1.35467	-0.0801012	-0.309902	-0.420594	-0.92283	-0.513898	1.41304
ARSB	0.21393	-0.557014	3.94909	-0.425868	-1.0234	0.565834	-1.03322	-1.31806	-1.61919	-0.631324	0.549265	0.372268	0.488237	0.984567	-0.449008	-0.260982	-0.487155	1.44391	1.22421	-1.02288	-0.748987	-1.36126	0.659127	0.741113	-0.980302	1.28999	1.0151	0.167407	0.201855	1.05141	0.527403	-0.760322	1.01041	-0.819239	-0.252321	-0.261984	-0.606533	-1.0853	-0.34473	1.23285	0.6712	-0.191985	1.61559	0.0636177	0.538762	-0.428547	-1.03088	0.275237	-0.13907
RPS2	1.01317	0.64261	1.11438	0.405323	0.13254	0.876226	0.269581	0.239733	-0.355287	0.746047	1.09518	0.312107	1.22961	1.33636	1.07373	-0.271106	0.694861	1.37731	0.61947	0.591449	-0.220014	0.0325911	-1.79528	0.890461	-0.282898	0.684026	0.943053	0.378332	-0.0531926	0.467664	-1.8821	-0.0283802	0.998207	0.534731	0.314602	0.595758	0.207599	1.20929	0.629002	0.946512	1.10481	0.507304	-0.593236	0.289054	0.0891506	0.44621	0.333739	0.202021	0.639343
DSP	0.0121343	-0.462373	-0.128998	-0.776024	-1.07823	-0.436699	-0.658391	1.23894	0.0379284	7.13023	-0.69483	-0.546472	0.360558	-0.157097	-0.736717	0.752796	-1.68094	0.569692	-0.946969	2.09617	0.874099	-0.501535	0.227936	0.607012	-0.42199	-1.66928	0.867784	0.719088	1.13258	0.110311	0.985949	-1.25036	-0.368029	1.60631	0.445632	0.342313	-0.944418	0.564743	-0.669421	0.416483	-0.515528	0.179276	-1.39482	1.52848	0.0502711	0.549514	-0.0508062	-1.57717	-0.323039
RPA2	0.967193	-0.0723343	-0.557441	0.00474926	0.617083	-0.680024	-0.835539	0.231436	-0.0792426	-0.611668	-0.334853	-0.900748	-0.606515	-0.961504	0.83853	-0.0162082	-0.502141	-0.153731	-1.20688	0.0997681	-0.321097	-0.0155714	-0.439257	-0.299896	-0.520542	0.214832	-1.17126	-0.650478	0.027282	-0.877912	0.106668	0.173414	-0.121394	0.653822	-1.77844	-0.137727	1.03529	0.355717	0.398051	-1.01118	-1.08558	0.790371	-0.597218	-1.05409	-0.606959	0.30437	0.415687	-0.973762	-0.571119
TIMP2	-1.90134	-0.80999	0.271907	0.214163	-0.801762	-0.169341	-0.588921	0.943036	-0.479223	1.22992	0.536848	-0.273711	0.245149	0.363571	-0.550027	0.139291	-0.616964	0.499987	0.672711	0.0668385	-1.38709	-1.15425	-0.341317	-0.399988	-0.912023	0.203291	0.5683	-0.883193	-0.781054	2.35021	-0.193739	-1.48634	0.607618	-1.18553	1.15107	-0.408372	-0.572038	-0.588307	-1.40864	0.775778	0.256934	0.180084	0.876809	1.13608	0.720188	-1.88945	-0.9293	0.256054	-0.0852844
CD44	-2.21544	-1.23826	-1.82585	-3.1111	-2.41694	0.201073	-0.599469	-2.26702	-0.753174	0.546984	0.023101	-0.679744	-0.253309	1.50908	-4.10722	-1.92926	1.03419	1.26486	0.176898	-0.264718	-1.08882	-2.21954	0.776923	-1.07456	-1.85165	-0.382491	0.359639	-0.0183834	-2.7786	0.144873	-0.130466	-2.04413	0.643528	-1.16814	0.237637	-0.994373	0.619811	-1.26831	-1.69437	0.44967	0.0719479	-1.31576	-1.56899	0.256065	-0.706268	-1.11948	-1.06568	0.522361	-0.473238
NQO2	-0.928894	0.826782	-0.27953	-1.00049	-0.221457	0.308335	1.2325	0.408321	0.76509	1.91227	-1.15119	1.31816	-1.08144	0.6628	0.761835	-1.24208	-0.9449	-0.14001	-0.959615	-1.61261	0.134734	0.877665	0.746823	-0.748731	0.322498	-3.43294	-0.436347	0.842465	0.0766873	-1.86401	2.03972	0.426628	-0.105418	0.272905	1.06586	1.16314	-0.861093	0.718467	-1.14884	0.740126	-0.91164	2.10528	-0.099222	0.906669	0.301881	-0.859356	0.679175	-0.891641	-1.69132
H2AX	0.674522	-0.164156	0.475206	0.544103	0.13757	0.348937	-1.04326	1.29221	-0.0183492	0.109005	-1.00414	-0.728937	-1.48011	-0.559679	1.19272	-0.484349	1.11905	0.0981334	-0.0894965	-0.0237621	-0.599723	-0.711807	-0.187346	0.0388367	-0.419731	0.44366	0.301485	-0.667049	-0.857346	-1.11805	-0.577827	-0.464836	-0.900924	0.329212	0.416548	0.800333	-0.0299452	0.53198	0.476796	0.112609	1.30239	-0.443739	0.92876	-0.234782	-1.29921	0.572153	0.340429	0.0216725	0.0549417
ACAN	-1.32313	-1.29769	-4.79304	-4.06842	-1.93067	5.53695	-1.54836	0.257823	-0.250893	0.34147	2.92081	-0.807827	2.53863	0.355102	-0.629501	3.20414	-1.23579	2.8992	3.39864	-2.24921	-1.77041	-2.69646	-0.412224	-0.089836	3.66852	0.186398	1.74155	0.815098	-0.024709	1.79977	3.74888	-2.32165	0.866403	1.59966	-0.417998	2.5955	-1.15269	-2.27494	-2.25086	3.43429	1.01925	0.0957998	2.39827	-1.18844	1.46876	-2.52197	-1.34366	-0.679334	-2.24458
CBR1	-0.193578	0.326119	0.387833	-0.597108	0.612938	-1.08005	1.18818	-0.355723	-0.256697	1.02546	-1.47829	0.461139	-1.08738	-0.255496	0.186159	-0.954026	0.520643	-0.956539	-1.3682	-0.716788	-0.648634	-0.499631	-0.817362	-0.767606	-0.392334	-1.02724	-0.933459	0.108971	-1.05539	-1.3912	0.79553	-0.544983	-1.25738	1.45029	-0.401152	-0.483089	0.791632	-0.387255	-0.414963	-0.955989	-0.663439	-0.968997	-1.40665	-0.837637	-1.19073	-0.408896	-0.636448	-0.376879	0.308474
ANK1	1.53462	0.750456	-0.787595	0.377588	0.562048	0.115924	0.93655	0.513312	4.00078	0.536233	1.0194	1.3571	0.678713	-0.0821483	-1.16228	2.02485	0.514569	-0.485344	-0.639631	0.167682	6.6907	2.31489	2.99726	-2.09771	-0.0324359	-1.46917	0.140049	1.84113	1.77224	0.275124	-0.454172	1.14641	1.43694	1.22653	1.87995	2.22642	-1.21561	-0.535259	-0.209745	0.390838	-0.432553	0.864695	1.11248	0.223489	0.859793	2.53954	2.12708	1.447	0.217342
ACADS	-0.0364989	2.04804	-1.33266	-0.396022	1.06852	0.438479	2.20481	0.326898	1.34011	2.09661	0.298944	2.28206	1.04039	1.33505	-2.32858	0.868415	1.72277	0.0306624	-0.746607	1.1662	2.10142	2.52488	-2.07306	0.694707	1.04911	-0.626278	-0.501397	3.08648	0.521239	-0.31628	0.0590985	0.592134	-1.90972	1.56092	-0.402833	2.08321	1.2002	-0.93545	1.12777	-0.205715	1.50105	1.53284	-0.151133	0.228112	-1.31278	1.52145	-0.00172598	1.56877	2.19636
CREB1	0.486791	-0.791319	-1.04845	-0.176463	-0.12008	0.0281281	-0.762096	-0.104547	-0.687511	-0.996409	-0.00657615	-0.853208	0.0965479	-0.731616	0.20391	-2.05286	-3.44072	0.198567	0.345859	-1.14798	-0.431952	-0.739808	0.252211	-0.499047	-0.0947094	0.372271	0.221654	-0.316353	-0.266881	-0.646006	0.811569	-0.572876	-0.617701	-0.661556	0.349576	-0.000858768	0.331681	-0.566893	-0.478638	-0.381659	-0.354752	-0.649096	-0.204065	0.410008	-0.809175	-0.939929	-0.604955	-0.0193895	-0.914847
GLB1	0.840808	0.779611	0.153025	-0.117351	0.0445048	1.09049	1.05257	0.312635	-0.517908	-1.09539	1.38383	0.336688	1.12156	1.18319	-0.0961926	0.0612524	0.44883	1.15853	0.650699	-0.384409	-0.534518	-0.60829	-0.0447497	0.766235	-0.773284	1.01026	0.813004	-0.202869	-1.05103	1.04774	-1.16553	-0.140349	1.53465	-0.0915407	-0.088179	-0.82142	-0.97515	0.882359	-0.547743	0.821219	1.41501	-0.642018	0.471332	-0.222933	0.606642	-0.98462	-0.483456	0.0692738	1.67976
PECAM1	-1.23874	-0.526711	-0.660745	0.64846	-0.692716	-0.2176	0.595393	-1.25708	0.613684	-0.0362771	-0.978295	0.102123	-1.22688	0.531762	-0.243269	-0.0515467	-0.908257	-0.464073	-1.79147	0.410663	4.41562	-0.395933	1.1159	-0.578657	-1.16067	-0.598135	0.127295	-0.0487492	-0.367852	-0.206685	-0.292422	-0.299132	-0.406181	0.400029	-0.0776205	-0.993212	-1.27723	-0.326288	-1.14225	0.0627534	-0.636911	-0.990933	-0.63373	1.55377	-0.465104	0.000456476	-0.195859	-0.170002	-0.393549
PPP3CB	0.676097	0.872219	-1.96472	-0.0363588	-0.572558	0.367725	0.379232	-0.511788	-0.0854395	0.514555	0.693851	-0.45867	0.0585981	1.14642	1.06865	0.577803	2.89756	0.29778	0.789067	-0.938413	0.190805	-0.481007	0.185388	-0.36165	0.873505	0.394578	0.523044	0.757431	0.152119	0.479888	0.0168324	-0.609787	0.396177	0.292774	-0.194927	0.279724	-0.636004	0.616625	0.313251	0.605487	0.816691	-0.942998	0.523156	-0.344065	0.396298	1.14204	0.532259	0.774335	-1.58371
NCK1	0.266924	-0.314827	-1.17592	-0.493156	0.338667	-0.27767	-0.0471894	-0.588217	0.511873	-0.0949907	-0.279739	-0.520977	-0.0623095	-0.202259	0.0289468	-1.07844	0.00412898	-1.75378	-0.414836	-0.535955	-0.599577	-0.0575638	0.0613806	0.0605484	0.0143178	0.0251786	0.350569	-0.828873	-0.00940018	0.205738	-0.0131972	-0.254811	-0.26186	0.344382	0.313323	-0.0613424	0.139647	0.0120255	0.102627	0.205345	0.255099	0.39336	-0.643879	-0.270974	-0.196862	-1.21244	0.0939616	-0.401455	-0.348339
H1-5	-1.67823	-1.30351	-0.472981	-0.202169	-0.678612	-2.02419	-1.7978	-0.991044	-0.0367823	0.317311	-2.20937	-0.939316	-2.18136	-2.06	0.41668	-0.0820241	-0.133467	-2.09748	-1.22395	0.556526	0.811925	-0.0084051	0.658609	-0.61959	-0.433391	0.427019	-1.78282	-0.399924	-0.650401	-1.08509	0.214307	2.59686	-1.52964	-0.698522	0.748481	2.02371	0.350907	-2.38447	0.904623	-1.45666	-1.97526	-2.80301	-0.188604	1.57074	-0.110711	1.05061	-0.356286	-1.84653	-1.15637
H1-3	-0.795143	-1.23932	-2.05249	1.45148	0.640919	-0.073658	-2.0127	0.751288	0.661676	0.276475	-3.44563	-0.422648	-2.73174	-2.75047	0.580142	0.817773	0.56547	-0.337607	0.178069	1.16347	1.29102	0.756288	-1.20399	-1.11894	-1.26914	1.12284	-0.569178	-1.97942	-2.8784	0.467401	0.375382	2.59255	-0.908227	-1.86127	-0.98785	3.55441	1.98078	-2.85587	2.06425	-0.198573	-0.415965	-0.908296	0.510898	0.814087	-1.38393	-0.490181	0.702401	0.0417746	-0.99281
H1-2	-0.547582	-0.882362	-1.65542	1.6084	0.978921	-1.7315	-1.12338	0.409046	2.29096	-0.327528	-1.70348	-0.10991	-1.85636	-2.56226	-0.637507	1.303	0.260435	-2.4264	-0.0976173	0.395512	1.01543	1.01337	-0.642268	-1.70945	1.68414	2.79364	-2.03373	-0.950162	-0.410024	-0.863103	-0.0733868	2.65132	-2.0441	-0.959134	0.169494	3.06189	0.541734	0.348359	1.13772	-1.0969	-1.72794	-0.0181358	0.356827	0.957874	-0.230801	1.29258	1.1398	-0.613749	-1.07167
POR	1.8473	0.279096	-0.219528	1.19533	0.903564	0.507442	0.744995	0.850107	0.32129	-0.214045	0.162075	-0.390392	0.779088	1.5504	1.03924	0.430678	0.685824	0.324996	-0.0965231	0.149774	0.0411504	0.535808	-0.0865401	0.842341	0.789764	-0.807854	-0.209235	0.00559312	0.634126	0.100138	-0.208307	0.451066	0.366111	-0.186343	0.189281	0.2395	0.196547	0.943568	0.530505	-0.452516	0.503934	0.307484	-0.531869	0.389509	0.521578	0.833812	0.914959	0.221905	1.0286
MGMT	0.447808	-0.273559	-0.067598	0.301716	-0.0918082	-0.0365382	-0.773112	1.46714	-0.64183	0.522812	-1.45408	-1.31546	-0.380212	-0.0302083	0.978434	-0.642736	-0.484554	0.266865	2.85178	-0.796983	0.723174	-0.868266	-0.553894	-0.201689	0.313317	3.50754	0.212536	-0.303432	-0.00566166	-1.43829	-2.1882	0.115273	-0.633408	0.920746	0.0892783	1.17949	-0.371206	0.577023	0.399496	-0.179241	-0.262341	-0.455236	0.178023	0.109005	0.639706	0.552088	1.22871	-0.0431749	-0.920155
ATP2A2	-0.193898	2.82991	-1.68954	0.470897	2.1705	-0.183685	1.37612	0.142235	0.335418	-0.947305	1.05113	0.271433	0.306992	-0.0877195	0.0833452	0.529364	0.352489	-0.319902	-0.72654	0.2109	-0.507033	2.97699	-1.26307	1.49631	2.05171	-1.45124	-1.32797	1.82603	-0.0610234	1.13868	1.00266	2.45231	0.100472	-1.47815	-0.988076	-1.06823	0.237722	-0.60546	1.57948	-0.721432	0.810633	-0.33223	-0.569542	-0.22979	0.979538	0.242361	0.343975	0.794746	0.211795
CD36	0.760192	0.818529	-1.66829	-0.585186	-0.346861	1.56792	1.58417	-0.0350473	1.38485	1.08439	-0.832482	0.741103	-0.690718	-0.721002	-0.261485	-0.582283	-2.55045	1.16032	1.3134	0.466457	6.01497	0.133219	1.21576	-1.65153	-0.2549	0.374006	1.26999	0.985514	-1.10038	-1.25531	0.516599	0.0250084	-1.31038	1.45894	-1.03855	1.2443	-1.83499	-0.384397	0.154566	-1.08413	-1.97962	-1.60283	1.39163	1.73294	-0.641162	0.689675	0.23996	0.986572	-0.335876
FAH	0.0905744	-0.117024	-0.969905	0.0404403	-0.290542	0.425167	-0.362058	-0.532072	0.27218	0.0391119	-1.78409	-1.08567	-1.16941	-0.437151	-0.931784	0.0974589	-0.348289	-1.28824	-1.98508	-0.536599	1.38366	-0.0856265	0.480968	-1.76397	-0.5318	-2.17713	0.74323	-0.471858	-0.895444	-1.70417	0.137811	-0.451458	-1.05332	0.653915	0.125843	0.551305	0.0892287	-0.786142	0.538257	0.427337	-1.20507	0.274652	-0.0351777	-0.504765	-1.36024	0.615391	0.850196	-0.412963	-1.36869
STMN1	-0.394587	-1.76095	-0.478981	-1.0395	-0.36968	-1.52675	-2.338	-2.11803	-1.31183	-0.270269	-1.42026	-2.23793	-1.62196	-1.94794	0.529704	-1.59203	-1.2176	-1.60746	-0.935862	-0.934919	-0.4324	-1.10218	0.267949	-0.957139	0.353801	-0.342823	-1.01394	-0.575636	-0.11621	-1.10604	0.835438	0.35528	-0.889643	-1.25533	-0.727339	0.0376612	-0.565834	-1.89409	0.193002	-1.47962	-1.83975	-1.0256	0.619031	-0.289363	-0.560926	0.436861	-0.855064	-2.50319	-2.47309
YBX3	0.835888	0.777541	1.36256	-0.183293	-0.942356	-0.4874	0.0845356	-0.994543	-0.928665	0.491218	0.169215	0.23121	-0.322382	-0.409648	-0.310571	-0.480709	0.292088	0.560302	-0.559069	1.19633	-1.2187	-0.129642	-0.178857	-0.851518	-0.42494	-1.92316	-0.0325892	0.627406	0.0278529	-0.564792	0.453843	-0.471842	-0.510875	-0.389955	0.0457206	-0.295843	0.454695	-0.348172	-0.373907	-0.187513	-0.744741	0.835553	-0.186693	0.627646	-0.678365	-0.376543	-0.913822	0.206639	0.4532
NAGA	1.2033	-0.219817	-0.163334	0.197061	-0.502821	1.03634	-0.16845	-0.456428	-0.726885	-0.62723	0.37556	-0.274531	0.743047	1.5351	0.16819	0.525889	1.05369	0.891761	0.664393	-0.697562	-0.943164	-0.366312	1.20402	1.07897	0.107367	0.27033	0.94456	0.110953	0.591277	0.613848	0.25573	-0.0365287	1.41016	-0.0777792	-0.805849	-0.460688	-0.47281	-0.389935	-0.64603	0.854249	1.38661	-0.26455	-0.0501204	0.0330174	1.04837	0.129625	-1.15507	0.0623332	0.288907
HMGA1	3.04339	0.0377489	1.8403	1.76005	0.140453	-3.70011	-0.629714	0.945584	-0.607363	0.754513	-0.917973	-0.162105	-1.77551	0.208226	-0.86309	0.33906	1.78051	-2.44149	-1.61943	1.00936	0.574445	0.618443	1.4865	-0.433651	-0.309176	-1.48207	-2.38504	0.169299	0.786878	-2.28507	-1.21198	0.706817	-1.73321	2.53918	0.728254	-0.134455	-1.12517	-1.54431	0.191817	-1.96232	0.0994284	-0.677037	-1.21008	0.621295	-2.0019	1.03827	0.0996378	-0.736364	-0.3792
GOT1	0.470748	3.65816	-0.243015	-0.307766	0.153165	-1.0899	2.33576	-0.477587	-0.0140566	0.748151	0.851038	1.56458	-0.331677	-0.284377	-0.0790953	-0.57016	0.465805	-1.131	-0.971278	-0.408354	0.534598	2.64592	0.188056	-0.971948	1.75341	-0.701738	-0.774366	3.21047	-0.477549	-0.97564	1.57429	1.05967	-0.676003	-0.0370707	-0.395073	0.180229	-1.21502	0.0992613	1.79029	-1.27123	-0.683807	-0.44645	0.0757768	0.164302	-0.852862	0.504521	0.373119	0.647399	2.661
UBTF	0.665469	-0.721523	-0.9742	0.612028	1.12875	0.582594	-0.841043	1.07966	2.15081	-0.633881	-0.834658	-0.84178	-0.222072	-1.30357	1.56999	1.11801	-1.25295	1.13998	1.29541	0.422471	0.444405	0.880794	0.825797	0.276994	1.92875	0.813622	0.152762	-0.84755	1.09978	0.554926	0.48051	2.66409	1.20958	-0.502204	-1.1752	1.48752	0.0281567	0.324165	0.683512	0.399721	-0.836959	0.479024	0.630965	-0.897043	0.544172	0.861321	0.682369	1.32078	-1.798
CKMT2	0.16714	5.65072	0.0129206	-1.58714	-1.94913	-0.260804	4.76274	-1.22327	0.172497	-2.52023	3.72318	3.86275	0.99707	0.513976	-0.318133	-1.16057	-1.17354	0.843432	-0.175051	-0.811891	-1.82511	6.0236	0.498994	-0.137864	3.49659	-1.41708	-0.237582	5.44492	0.889332	4.18493	0.931407	3.79841	-0.162671	1.62753	-1.24862	1.037	0.486469	-0.191584	3.93081	-0.0772284	2.11487	-0.834264	1.12847	-1.47443	0.0969001	-0.183767	-0.269032	2.85767	4.29876
NDUFB7	0.796501	1.85895	1.16586	1.17784	-0.339601	-0.259467	1.71241	-0.22434	-0.288933	0.547646	0.217792	0.484999	0.0628795	-0.136289	-0.142178	-0.228234	1.55168	-0.148962	-0.469222	0.265744	-0.369237	1.19973	0.256062	-0.331903	0.733152	0.582897	-0.0214905	1.66181	-0.479713	-0.290484	-0.590889	0.25857	-0.812769	0.157009	-0.850369	-0.426778	0.561875	0.49373	1.11619	0.0451645	-0.283561	-0.0952032	0.238031	-0.0394445	-1.06891	-0.290272	1.06638	-0.582992	1.70827
PRKACA	0.508517	0.865705	-1.85218	0.24048	-0.225631	-0.997809	0.561377	0.213667	0.49896	-0.66607	-0.17587	-0.00257271	-0.435745	-1.03198	-0.0485357	-0.420939	-0.924757	-1.317	-1.12967	-0.529966	0.87592	0.495	-0.662725	-0.735101	0.943638	0.295503	-1.16729	0.896378	-0.431124	0.0433623	0.604426	1.07923	-0.699534	-0.107934	-0.0441712	-0.440747	1.67894	0.151615	0.304383	-0.596795	-0.652794	-0.132653	0.0268876	-0.534413	-0.0572503	0.0755952	0.445757	3.21972	-0.212552
CAPN2	-0.247691	-0.264383	1.23553	-0.939591	0.473524	0.828856	-0.149751	-0.853285	-0.900437	0.451385	0.844854	-0.597953	0.723602	1.25008	-0.591682	0.0421995	-0.352938	0.342406	0.236519	0.703394	0.0761232	-0.641991	-0.434394	0.543549	-0.187396	-0.763059	0.678915	0.279594	-1.0713	0.619223	0.183684	-0.379921	0.981798	0.286343	-1.33776	-0.628883	-0.137231	-1.14586	-0.922774	0.730563	0.784837	-0.412164	-1.01521	-0.442408	0.986156	-0.4362	-1.70548	0.435996	0.583168
DES	0.275308	2.10016	-1.03198	-4.36322	1.04588	-1.97246	0.372357	-1.71315	-3.08865	-1.5439	1.67808	0.321769	1.43442	-2.55664	-2.37396	-0.437868	-1.86179	0.0821021	0.633652	0.186177	-1.79968	0.772446	-0.198592	-1.09701	0.868651	5.24563	0.23569	2.06542	-1.70799	-0.968875	3.08266	2.4616	-0.000134135	-1.67656	0.33673	0.0658052	4.5899	-1.78456	-0.0413087	-1.68263	1.32231	-2.36784	-2.04334	0.289985	0.0204882	-3.19572	-3.0184	2.00939	1.77479
CTPS1	-1.71618	-0.775291	-0.664526	-1.30259	-0.57259	0.218322	-0.820982	-1.25643	-1.62631	-0.985786	-0.231335	-1.22776	-0.533204	-0.3629	-0.584661	-0.4574	-0.0579833	0.208416	-0.491465	1.82819	-0.560531	-1.00655	-0.230867	0.238257	0.155449	0.870316	-0.0691811	-0.557829	-0.527027	0.0725461	1.07022	0.802056	-0.112757	-1.27056	0.196845	-1.1765	0.153093	-0.401098	-0.86104	-0.903085	-0.0641721	0.0416066	0.230092	-0.56913	0.0912044	-0.237536	-0.621566	-0.717368	-0.686809
ENG	-0.601615	-0.379633	-0.296517	-0.627404	-2.1504	0.0520706	0.470182	-0.192621	-0.467695	-0.953674	-0.27545	-0.241999	-0.0743998	2.58655	-0.499542	-0.742927	-0.297801	0.0242501	-0.0950794	-0.503678	2.65794	-0.451883	1.32957	0.506458	-1.19014	-0.000344165	0.614091	0.450189	-1.86361	0.568807	-1.03598	-0.434791	0.0369055	-1.1293	-0.281142	-1.48069	-0.762707	-0.00778132	-1.22778	0.432059	0.159268	-0.620186	0.334478	0.83788	0.102728	-0.613568	-1.66732	2.29018	-0.726272
DDX5	0.992284	-0.273126	0.567391	-0.557764	1.23769	-0.0516472	-0.567992	-0.139013	-0.15791	-0.0666529	-0.749214	-0.524859	-0.089793	-1.7017	-0.0259372	0.664723	0.193816	-0.0948901	-0.414193	1.07168	-0.00420164	-0.227795	0.0888102	0.222826	0.0688827	0.1331	0.0302069	-0.306052	1.11268	-0.296705	-1.10473	0.233099	-0.693525	0.223238	-0.788647	0.824906	-0.640873	0.910485	-0.290672	-0.43843	-0.937807	0.369253	1.13913	-0.743897	-0.485323	0.115505	-0.137386	-0.870509	0.186568
PFKL	1.10281	0.604725	-0.456906	0.306369	1.04768	1.40244	0.621479	0.71722	0.722561	-0.669143	0.752814	0.479965	0.449581	0.45687	1.87296	0.117691	0.473363	0.0524426	0.133229	-0.280849	1.22255	0.869648	0.0243095	1.27352	0.74182	-1.23695	0.0854243	-0.440529	0.439943	0.880861	-0.484461	0.546086	0.836121	0.113519	0.0438688	0.119235	0.0403628	-0.314614	0.843365	0.688607	0.736884	0.468055	0.2129	0.24495	1.29192	0.552201	0.349847	-0.243611	0.626838
GM2A	2.57487	2.31975	-0.313313	0.550508	0.921032	0.868046	1.23191	0.171696	0.187602	2.54072	-0.55137	1.79992	0.165301	1.97938	-0.862465	-0.111035	0.737119	0.694099	-0.486654	-0.109511	-0.60382	-0.0875939	0.570263	-0.594506	0.623362	0.382635	-0.103745	-0.587873	0.129622	-0.106502	-0.131008	-0.851836	-0.266208	0.39319	1.1464	0.530833	-0.874745	0.124503	-0.352012	0.325779	0.848356	0.754609	-0.0281438	0.575085	-0.550455	1.95262	0.661522	-0.565934	2.58367
LGALS3	2.14068	-0.801032	1.59034	-2.28101	0.249797	0.986515	-0.467265	-2.1125	-1.54715	2.28041	0.122452	-0.26045	-0.221553	0.449064	-3.31696	-1.74163	1.95461	0.928671	0.249367	-0.592274	0.297076	-1.75482	0.831467	-1.0575	-1.05652	-0.923978	0.122287	0.134702	-1.55356	0.0173701	0.379154	-2.20698	-0.367943	0.590516	-0.187586	-0.55559	0.320409	-3.48763	-1.35099	0.521772	-0.0553523	0.718896	-1.8631	0.451937	-0.918312	-0.811095	-1.44511	-0.016364	0.951665
IGFBP3	0.0254165	0.221639	0.413468	0.571097	-2.40178	0.0402646	-0.762471	1.06455	0.388173	-1.27391	0.727247	1.54604	-0.275816	0.771072	-0.137509	0.459207	-1.30123	0.0230249	1.30372	-1.91794	0.927669	-0.282266	0.276676	-1.13111	-2.22596	1.08706	-0.602152	-0.264636	1.83753	0.0711192	0.299964	-1.26744	0.645975	-0.666877	0.747627	0.247317	-0.372021	-1.46848	0.274774	0.132565	0.602291	1.38683	0.179087	1.05395	2.06704	-1.37282	-1.8606	0.816334	0.503043
PSMC3	0.224529	0.221945	-0.527985	-0.291712	0.467632	0.252086	0.300533	0.0663316	0.318244	-0.730032	0.116742	0.114909	0.114037	-0.333202	0.110948	-0.718644	0.557484	-0.47475	0.0858256	-0.310936	0.0986487	0.108849	0.0363303	0.601086	-0.532288	-0.520861	-0.48228	-0.802977	-0.191858	0.0452673	-0.206616	-0.079327	0.222651	-0.882333	-0.286081	-0.563006	0.0190359	0.0791438	-0.162918	-0.156655	-0.00564749	-0.428999	0.552108	-0.67752	0.439907	-0.465961	-0.352513	-0.283281	0.0493628
TCP1	0.144432	-0.067378	0.454327	0.375054	0.991333	0.157019	0.255274	0.400771	0.0455881	-0.175344	0.148453	0.290723	-0.119126	-0.390336	-0.014792	-0.0306397	0.85275	-0.478666	-0.0942942	-0.0253292	0.482068	-0.0100701	-0.596484	-0.296938	0.033537	-0.131375	-0.831664	-0.361115	-0.000868577	0.102844	-0.572213	0.632086	0.26261	-0.67223	0.195406	-0.212481	-0.126329	0.584345	0.708162	-0.408185	-0.362169	-0.00996038	0.266897	-0.3439	0.224663	0.277187	0.486161	-0.256009	-0.00545355
PTPN1	0.439209	-0.461485	-0.343087	-0.16217	2.52409	-0.563944	-0.463718	-0.54585	-0.587251	-0.431119	0.693649	-0.119867	-0.634724	-1.39499	-0.643931	0.422105	0.437066	0.333926	0.246163	0.226665	0.258163	-0.171097	-0.79361	1.00153	-0.317916	1.0385	-0.642527	-0.0567318	0.315524	0.149461	-0.305267	0.483325	0.871783	0.209477	-0.036065	-1.03429	-0.324209	-0.855527	-0.779122	-0.558278	-0.272294	-0.309597	0.38629	0.548356	0.0875663	0.0815145	-0.418661	-0.503083	0.438513
RPL35A	0.969352	0.741429	0.818878	0.984532	0.328772	1.08458	0.100488	0.017913	-0.385464	1.59011	1.53964	0.349707	2.0556	1.91274	1.20947	0.390657	-4.26224	1.9879	1.76412	1.08308	-0.424703	-0.153444	-1.93215	1.46985	-0.202753	2.17743	1.12831	0.773954	0.258411	0.536789	-1.78535	0.211519	1.22294	1.1646	0.138704	1.32145	-0.0144587	1.69564	0.616784	1.21479	1.55842	0.403538	1.0924	0.37821	0.132692	0.242693	0.49506	-0.296067	0.564067
ITGB5	-1.06095	-0.967582	0.0488725	-0.63802	-1.093	2.78914	-0.0790467	1.29365	-0.239696	-0.0729811	2.98442	0.0442809	2.93945	2.54573	-0.0408707	-0.12868	-0.174749	1.86054	2.14465	-0.423458	-0.236419	-0.86871	0.617193	2.44026	-0.0790701	-2.52551	1.64483	0.535152	-1.32052	3.098	-0.325154	-1.28741	2.79854	-0.429131	-0.303122	-0.824209	-1.11048	-0.527269	-0.615056	2.19355	3.04782	0.151366	0.376939	0.835001	2.32342	-1.16244	-0.912522	1.73366	-0.513385
ARF4	0.260581	0.368988	-0.939649	-0.451573	-0.576882	2.14724	0.103573	0.351804	-0.260598	-0.500861	1.4236	0.73023	2.27937	1.91701	0.331478	-0.481432	-0.141005	2.57363	1.51955	0.0538158	-0.708669	-0.289762	0.0642964	1.91965	-0.878677	0.505109	2.0715	-0.411142	-0.177371	1.68702	-0.847464	-0.403867	1.71536	0.336799	0.199022	0.563446	0.164408	0.305472	-0.593811	1.92471	1.45625	-0.336723	0.424797	-0.932654	1.4814	-0.692579	-0.697555	0.790455	0.384579
[truncated: 2,436 more rows]
[truncated: 17 more columns]

## Sheet: Supplementary Data 3b
Gene	ST319	ST262	ST311	ST278	ST011	ST025	ST040	ST101	ST200	ST175	ST026	ST179	ST128	ST191	ST265	ST263	ST130	ST167	ST290	ST271	ST196	ST306	ST309	ST060	ST021	ST182	ST318	ST071	ST016	ST236	ST185	ST172	ST018	ST126	ST197	ST031	ST006	ST093	ST295	ST184	ST107	ST320	ST066	ST012	ST121	ST129	ST321	ST078	ST036
[truncated: 3,299 more rows]
[truncated: 194 more columns]
