# Supplementary material for: Proteomic features of soft tissue tumours in adolescents and young adults
Source: Commun Med (Lond). 2024 May 18;4:93. doi: 10.1038/s43856-024-00522-x (PMC11102500; doi:10.1038/s43856-024-00522-x)
Supplement: Supplementary file 7 — Supplementary Data 5 [file 43856_2024_522_MOESM7_ESM.xlsx]

## Sheet: Figure 2B
Gene	log2FC	logFDR
ADGRE5	1.42654	-7.99242
MYLK	1.34692	-3.17112
SUB1	0.895334	-9.98092
NUDC	0.674295	-9.55462
CDKN2A	1.30259	-4.09505
CDK1	1.28952	-9.98092
MCM4	1.27261	-9.32121
HMGB2	1.25157	-8.08663
HYPK	0.922226	-9.09219
HPRT1	0.838474	-8.66109
MCM6	1.23686	-9.10802
PDCD5	0.7748	-8.66109
RNPS1	1.22841	-6.36768
GRB2	0.600461	-8.36648
GBP1	1.19146	-6.61049
MYL9	1.16118	-3.08835
LAP3	0.987333	-8.16318
PFDN2	0.662857	-8.08663
PPIH	0.570156	-8.08663
LCP1	1.15581	-6.52303
CBR3	1.14969	-6.61632
MCM3	1.14791	-8.36648
PLEKHO2	0.816145	-7.76958
EIF4EBP1	0.964594	-7.65669
PCNA	0.901888	-7.62664
NDUFA10	-0.767791	-7.55335
AIF1	1.14196	-5.78377
TBL2	-0.746871	-7.48026
B2M	1.12525	-5.79087
PPIA	0.614463	-7.46298
DRAP1	0.621319	-7.46163
SGTA	0.628126	-7.27195
UBE2L3	0.615245	-7.27195
STMN1	0.949106	-7.26322
PSME2	0.821168	-7.24599
IL4I1	1.11873	-4.12913
SERPINA5	-0.969285	-7.07865
PSME1	0.757863	-7.07865
VBP1	0.532018	-7.06569
DCTN4	-0.440868	-7.05824
SAP18	0.626585	-6.93365
FAM50A	0.646019	-6.91334
YWHAB	0.347735	-6.86727
UBXN1	0.477186	-6.81014
MCM2	1.11292	-7.48026
CDV3	0.586848	-6.7227
LRRFIP1	0.761248	-6.70048
RANBP1	0.626284	-6.64694
CLPP	0.719848	-6.61632
KPNA2	1.10793	-8.08663
RBBP7	0.737474	-6.61632
PQBP1	0.666006	-6.61049
FEN1	1.0921	-8.30807
SRSF2	0.907312	-6.61049
CD163	1.06516	-5.92284
NCLN	-0.54749	-6.57057
HSPBP1	0.549697	-6.53937
MCM7	1.06473	-6.75937
HINT1	0.777878	-6.51881
IFI35	0.814412	-6.50714
PRKAR1A	0.756364	-6.42915
PFDN5	0.492706	-6.38533
SLMAP	1.06159	-2.48011
ITGA5	1.04936	-5.61104
SNAP29	0.616074	-6.34214
DNAJB1	0.520799	-6.31593
TRIR	0.551453	-6.31593
TPD52L2	0.583988	-6.29004
PDXK	-0.578575	-6.29004
YWHAH	0.608799	-6.28893
FARP1	-0.894924	-6.24522
ANP32B	0.627214	-6.24522
IGFALS	-0.925354	-6.24194
SYMPK	-0.896391	-6.24194
SMTN	1.0484	-3.45093
ENO1	0.726978	-6.20329
FABP3	1.0406	-3.16958
PFN1	0.573704	-6.16406
NDUFV1	-0.649476	-6.15359
HNRNPAB	0.61844	-6.15359
MLEC	-0.538941	-6.13364
RPN2	-0.731545	-6.13331
PNPO	0.728711	-6.12081
MAP2K1	0.437896	-6.05563
VPS35	-0.468756	-6.01729
MCM5	0.873766	-6.01654
NDUFS1	-0.575214	-6.01614
NASP	1.03872	-8.4195
CSNK2B	0.455353	-6.01614
TBCA	0.519747	-6.01431
CLNS1A	0.594609	-6.01431
JPT2	0.70029	-6.01431
DUT	0.610031	-6.00051
PSMA5	0.36267	-5.99095
BCAS2	0.421615	-5.99095
RNASEH2A	0.644586	-5.9609
CUL5	-0.571331	-5.9609
PSMB9	1.03848	-7.48026
DBI	0.870879	-5.88302
FAM107B	0.820343	-5.80122
MYL6	1.02507	-4.88539
CTNNB1	-0.756721	-5.79087
RBPMS	1.02122	-3.60482
ACTB	0.446081	-5.72069
ARL8A	-0.588939	-5.69487
DCK	0.549475	-5.63954
PFDN1	0.471887	-5.61104
NIBAN1	1.01908	-6.23632
RBM8A	0.490855	-5.58534
DR1	0.493394	-5.58124
PFKM	-0.820412	-5.56751
SMS	0.622959	-5.56703
ACYP1	0.956864	-5.5613
LMNB2	-0.728306	-5.54676
CACYBP	0.549107	-5.54479
IST1	-0.495772	-5.536
C8B	-0.858288	-5.536
UBE2V1	0.505563	-5.51634
HCLS1	0.916678	-5.51634
MYH11	1.01303	-1.97397
TCOF1	0.611314	-5.44987
HDLBP	-0.806017	-5.41495
TIMM13	0.699791	-5.41495
ACTBL2	0.558956	-5.41495
WARS1	1.0095	-6.01614
UFL1	-0.466079	-5.39777
PIN1	0.63845	-5.35496
SMARCE1	0.413746	-5.352
HIBCH	-0.632528	-5.352
CMAS	-0.827264	-5.31998
CAPN1	-0.451945	-5.31921
CRAT	-0.778817	-5.24334
SRSF1	0.681874	-5.22902
KPNB1	0.309087	-5.22266
SRSF7	0.690188	-5.2121
RAB11B	0.331651	-5.2121
COPS7A	-0.362938	-5.18688
CMBL	-0.944208	-5.18688
PLEC	-0.691986	-5.18688
PEA15	0.660734	-5.17394
AP3B1	-0.484924	-5.17283
RAD23A	0.459792	-5.15861
RCSD1	0.798709	-5.1516
TMED4	-0.473164	-5.15117
TTC1	0.465351	-5.15006
PITPNB	0.471026	-5.15006
LANCL1	-0.660312	-5.13658
FIP1L1	0.489341	-5.10707
ALDH1L2	-0.960266	-5.09095
PLG	-0.904157	-5.08278
DDOST	-0.44793	-5.07275
OPLAH	-0.775018	-5.05883
PFDN6	0.408857	-5.05152
ERH	0.60236	-5.05081
SF3B6	0.40369	-5.0103
PDCL3	0.435163	-4.99677
BDH2	-0.79211	-4.99536
AP2A1	-0.439675	-4.98295
RPA3	0.44903	-4.97479
UBE2Z	0.495929	-4.96632
LSP1	0.957424	-4.96632
AP2B1	-0.444119	-4.96632
SLC9A3R1	0.776044	-4.96302
FDPS	0.547527	-4.9463
ATP5PB	-0.904238	-4.9463
ACIN1	0.552606	-4.94605
ANKFY1	-0.538599	-4.93199
STIP1	0.43925	-4.91206
SERPINF1	-0.807183	-4.9057
COPB2	-0.599339	-4.8961
PACSIN2	0.520595	-4.89058
ENSA	0.595113	-4.88623
MZB1	1.00682	-2.06892
FOLR2	1.0056	-4.09641
SERPINA4	-0.760523	-4.87156
COMMD8	0.388866	-4.86719
HSDL2	-0.650978	-4.86398
CTSC	1.00505	-5.40117
SH3BGRL3	0.756892	-4.85488
BROX	-0.446984	-4.85488
CD14	0.893203	-4.85375
HLA-DRA	0.837228	-4.84247
TMED7	-0.436485	-4.84247
PRDX1	0.462018	-4.84218
ABCF3	-0.471053	-4.82977
PAPSS1	-0.57525	-4.8222
SRI	0.437752	-4.82049
LSS	-0.59205	-4.80556
UBE2K	0.470216	-4.80556
PTGES3	0.422569	-4.80556
SH3GL1	0.490488	-4.77883
PSMB6	-0.628378	-4.77883
U2AF1	0.472975	-4.77883
CAPZB	0.337058	-4.77061
EFEMP2	-0.832505	-4.77061
VASP	0.664886	-4.76856
PAFAH1B1	-0.37519	-4.75278
C8G	-0.897251	-4.75278
VPS33A	-0.425303	-4.74545
CALM3	0.514252	-4.72651
CDC37	0.359049	-4.72166
CPSF6	0.456881	-4.68588
PSMB5	-0.615657	-4.676
RHOA	0.520133	-4.67209
MYL12B	0.542748	-4.67209
TRIP10	0.448948	-4.6712
SQSTM1	0.648594	-4.6712
GPS1	-0.407407	-4.66476
ANP32E	0.604519	-4.66211
SEC24C	-0.489157	-4.66211
ALYREF	0.469359	-4.6444
PHGDH	0.923292	-4.6444
ESD	-0.388099	-4.64138
PURA	-0.513008	-4.63064
DECR1	-0.655058	-4.628
FAF2	-0.458206	-4.628
THOP1	0.385667	-4.62675
HSPE1	0.640397	-4.62675
ATP5F1C	-0.794643	-4.61914
RDH14	-0.462521	-4.61624
PBDC1	0.407462	-4.61581
UBE2V2	0.490803	-4.60334
SAMHD1	0.583508	-4.60181
MYO1C	-0.541353	-4.58575
RRAGC	-0.433738	-4.58575
TUBB6	0.670748	-4.57831
HNRNPH1	0.445903	-4.56982
UBE2N	0.409974	-4.56982
SRSF11	0.470588	-4.54085
COPS6	-0.326879	-4.52503
ITIH2	-0.927856	-4.51115
PSPH	0.745305	-4.50785
TIMM8A	0.666951	-4.50785
OSTF1	0.52467	-4.50785
ATP5F1A	-0.711017	-4.5058
XPO7	-0.462782	-4.5058
EIF2AK2	-0.406903	-4.50555
AGO1	-0.510622	-4.50006
C8A	-0.792339	-4.50006
KHSRP	0.481517	-4.48458
PSMD11	-0.331629	-4.48392
ARPC5	0.399784	-4.46992
GMFG	0.850651	-4.46426
CSNK2A1	0.318258	-4.45597
CUL3	-0.40241	-4.45597
GBP2	0.768303	-4.43941
LEMD2	-0.480788	-4.43941
ACADVL	-1.00259	-6.17736
VARS1	-0.470086	-4.43454
SERPIND1	-0.869325	-4.43206
PON1	-0.966448	-4.43109
PSMD3	-0.400199	-4.43026
RP2	0.447896	-4.42539
PTK7	-0.879437	-4.42428
RANGAP1	0.381661	-4.42163
PTPRC	0.776839	-4.42106
ARHGDIB	0.770534	-4.4195
PSMC5	-0.331175	-4.41621
APOL1	-0.905896	-4.41621
UBQLN1	0.503609	-4.40836
GALM	0.54745	-4.38647
NDUFA9	-1.0041	-8.66109
MAP1B	0.707297	-4.37484
DNAJC9	0.499673	-4.37313
CFL1	0.395134	-4.36473
HSPB1	0.935102	-4.35826
NPM1	0.537457	-4.35186
POLR1C	0.387834	-4.35186
UBE2G2	0.529607	-4.34835
MAT2B	0.302317	-4.34394
HLA-DPA1	0.79724	-4.34152
ADPRS	0.391447	-4.33835
NUDT1	0.527246	-4.33835
MDC1	0.50854	-4.33086
IDUA	-0.746974	-4.33086
PLEK	0.807617	-4.32422
BABAM1	0.329201	-4.31229
TMA7	0.594099	-4.31229
LSM3	0.44604	-4.30941
FBXO22	-0.527731	-4.30941
EPHX1	-0.68914	-4.30941
VAC14	-0.446829	-4.29703
PCNP	0.428537	-4.29703
SNAP23	0.381454	-4.29703
RPL7A	-0.685584	-4.28787
TAF15	0.549858	-4.28638
UBE2I	0.383142	-4.2762
PFDN4	0.419338	-4.27335
ARCN1	-0.459863	-4.26792
PPP1R2	0.449297	-4.26128
CASK	-0.524162	-4.25962
KLKB1	-0.763196	-4.25962
CD44	0.816659	-4.25586
ITIH1	-0.988948	-4.24801
SRRM1	0.642148	-4.23918
SUCLA2	-1.04253	-9.10802
MSN	0.504712	-4.23392
FBLN1	-0.964005	-4.22743
ITGB3	0.913363	-4.22625
LSM7	0.443372	-4.22201
SRSF10	0.585661	-4.20487
PSMC2	-0.273267	-4.19794
SND1	-0.557538	-4.19542
MYCBP	0.472674	-4.19381
CYBB	0.851223	-4.175
PSMD6	-0.366326	-4.15632
NUDT21	0.398057	-4.15267
RPL7	-0.862814	-4.15095
RTCA	-0.488808	-4.13887
ACTL6A	0.254067	-4.13808
SCFD1	-0.35994	-4.13808
CDC42	0.296345	-4.13102
THBS4	-1.05774	-4.00397
RPS11	-0.755761	-4.12747
DAZAP1	0.366554	-4.12747
BRK1	0.374533	-4.12614
ESYT1	-0.450955	-4.12614
NDUFS3	-0.465194	-4.12614
PARK7	0.364809	-4.12486
LSM4	0.53061	-4.12166
MRPS36	0.45663	-4.12056
ME1	0.669043	-4.12002
EEF1B2	0.414483	-4.10875
IGF2BP2	-1.06838	-3.40433
CLEC11A	-1.08289	-4.43734
ATP6V0D1	-0.427126	-4.0947
MT-CO2	-0.476878	-4.08683
ERGIC1	-0.53004	-4.08683
CD74	0.704044	-4.08669
TRA2B	0.627627	-4.07966
ACBD3	-0.405282	-4.07779
DIABLO	-0.556185	-4.07776
SRSF3	0.565995	-4.06457
SRSF4	0.783781	-4.06457
RAC1	0.285498	-4.05977
VPS26A	-0.401367	-4.05431
PRPH	-1.09604	-2.79596
ERO1A	0.623473	-4.04039
EIF4A2	-0.507381	-4.03422
MAX	0.506155	-4.03405
RPL9	-0.626092	-4.02954
SF3B5	0.41519	-4.02598
PSMC4	-0.261467	-4.02598
TSSC4	0.351168	-4.02557
CCT2	0.3259	-4.02557
HADHB	-0.616718	-4.02447
ARHGAP4	0.531431	-4.02447
COPS5	-0.328405	-4.02401
ZNRD2	0.651054	-4.01958
AHCY	-0.447138	-4.01699
HADHA	-0.697057	-4.01699
SMAP	0.446633	-4.01699
STAT2	-0.495229	-4.01699
MYH7	-1.10329	-2.70192
GLIPR2	0.706643	-4.00263
C3	-0.862506	-3.99701
NFS1	-0.417885	-3.9945
CTSB	0.795669	-3.99407
RAC2	0.835358	-3.99002
RAP1A	0.596707	-3.97659
CHCHD4	0.522577	-3.97263
NCKAP1	-0.41359	-3.97263
LANCL2	-0.419786	-3.96386
SOD2	0.902301	-3.9578
CRKL	0.410511	-3.9578
NDUFB5	-0.536299	-3.94944
COPA	-0.465669	-3.94442
COPG1	-0.498644	-3.9381
FBLN2	-0.889167	-3.9374
TYMP	0.782581	-3.93585
SEC63	-0.465011	-3.92781
PSMD8	-0.284444	-3.92727
NME3	-0.556868	-3.91135
ACADM	-0.515178	-3.90969
PSMD12	-0.364655	-3.90732
RAD50	-0.493703	-3.90326
RAD23B	0.350453	-3.90157
SLC25A1	-0.72823	-3.89935
NAMPT	0.659957	-3.89726
NDUFS7	-0.539466	-3.8963
HMGN2	0.768021	-3.8963
ZYX	0.536982	-3.8963
EIF3L	-0.448714	-3.89275
RPS3	-0.796314	-3.88393
RPL18	-0.707662	-3.88393
TRMT112	0.412439	-3.88393
H6PD	-0.483152	-3.87888
MYH10	-0.732768	-3.8756
CAP1	0.432824	-3.8756
CALU	0.614451	-3.86986
HACD3	-0.546666	-3.86508
MRPL4	-0.624215	-3.8535
PCOLCE	-0.974758	-3.83794
POLR2H	0.338805	-3.82974
RPS23	-0.7113	-3.82714
RACK1	-0.490588	-3.82714
MMUT	-0.517366	-3.82705
ASPN	-1.12813	-3.34414
TPMT	0.466276	-3.82226
TMSB4X	0.951054	-3.81603
PSMD1	-0.291405	-3.81453
TTC9C	0.354664	-3.811
DDT	0.631819	-3.80973
SNX17	-0.57177	-3.80586
SNRPC	0.389074	-3.79567
ACTR1B	-0.399798	-3.792
M6PR	0.472065	-3.792
RPS3A	-0.505148	-3.78477
RPL11	-0.494153	-3.77713
MIEN1	0.482335	-3.7763
UBE2L6	0.578854	-3.77163
MTHFD1	0.384014	-3.76691
RPS2	-0.646522	-3.76691
RAB5B	-0.363136	-3.76289
STT3A	-0.64484	-3.7606
ISOC2	-0.531378	-3.7606
CSTF2	0.388498	-3.7606
SEC23A	-0.50724	-3.75923
MYO6	-0.550959	-3.75923
PCMT1	0.405182	-3.75923
PPIE	0.341348	-3.75923
MESD	0.401625	-3.75923
RPL35A	-0.985157	-3.75923
FMOD	-1.131	-3.82705
COL11A1	-0.962049	-3.75923
CBX3	0.399248	-3.75895
ATRN	-0.533468	-3.75674
EIF1	0.347134	-3.75539
RPS8	-0.628646	-3.75511
TRAPPC3	0.280301	-3.75352
AP3D1	-0.426392	-3.74549
COTL1	0.583309	-3.74549
MOB1B	0.248385	-3.74549
STAT3	-0.404264	-3.74423
GLG1	-0.516266	-3.74024
PPP1R18	0.451939	-3.73803
UAP1	0.818302	-3.73172
DEK	0.497232	-3.72851
NUP37	-0.338104	-3.72842
CISD2	0.402383	-3.71686
DCTPP1	0.612145	-3.71301
PEX19	0.474189	-3.7074
CLEC3B	-0.726743	-3.7074
SUMO2	0.388667	-3.70672
NDRG1	0.709096	-3.7013
AGO2	-0.577604	-3.69735
RGS10	0.542457	-3.69031
POR	-0.406996	-3.69031
RPL5	-0.521746	-3.69031
SEPTIN7	-0.325979	-3.68487
HNRNPA2B1	0.4018	-3.67463
STX12	0.388304	-3.66989
PSMD9	0.316494	-3.6623
EFHD2	0.53877	-3.66043
TAGLN2	0.641309	-3.66043
AP3S1	-0.317373	-3.66043
RPS16	-0.699098	-3.65839
RPS4X	-0.614553	-3.65378
MYO1D	-0.688806	-3.64222
GCA	0.840546	-3.64123
MOGS	-0.442459	-3.63698
PPM1G	0.377166	-3.63437
PRKCSH	0.421251	-3.63413
COPB1	-0.482817	-3.63278
APOM	-0.797033	-3.62603
NAAA	0.648597	-3.6256
RPL4	-0.570196	-3.62413
AKT1	-0.359912	-3.62413
CASP1	0.647775	-3.62102
RPL34	-0.666198	-3.61828
SEPTIN5	-0.691289	-3.61377
BPGM	-0.683962	-3.61127
CWC15	0.358765	-3.60671
COL12A1	-1.15047	-4.37522
TMED10	-0.343982	-3.60482
CCDC124	0.315923	-3.60427
ARHGEF2	0.412665	-3.60427
KDM1A	-0.435661	-3.6039
CLIC4	0.501159	-3.60281
EHD1	0.416409	-3.59834
PSAT1	0.775048	-3.59689
FCGR3A	0.805588	-3.59272
RPL27	-0.615142	-3.59098
BCL7C	0.364106	-3.58871
CASP3	0.479422	-3.58458
HNMT	0.631969	-3.57712
HSBP1	0.531056	-3.57483
SEPTIN11	-0.52131	-3.57483
SRP19	0.388298	-3.57451
NIPSNAP3A	-0.580399	-3.5713
NDUFS2	-0.490949	-3.56851
SHMT1	0.656437	-3.56575
TCEA1	0.3888	-3.56468
CCDC12	0.400679	-3.5584
PXN	0.463977	-3.55146
ST13	0.420814	-3.54899
DDX39B	-0.486268	-3.54157
MDP1	0.454557	-3.54157
NUBP1	0.350529	-3.5337
TIPRL	0.290354	-3.52272
RBM42	0.379924	-3.50936
SPCS3	-0.347923	-3.50607
PHB2	-0.74674	-3.50607
RPL3	-0.641698	-3.50607
COLGALT1	0.535589	-3.50127
SRPRA	-0.434226	-3.49612
MAPRE1	0.304717	-3.49466
H2AZ2	0.44223	-3.49358
PPP6R1	0.543346	-3.4931
EIF3E	-0.412193	-3.49292
UBL4A	0.348239	-3.49112
EIF4H	0.344358	-3.48962
CCDC50	0.400754	-3.48919
VWA5A	-0.589724	-3.487
RFTN1	0.444345	-3.48599
SRSF6	0.599993	-3.48183
COPS4	-0.221768	-3.48063
POLR2D	0.289044	-3.47963
SIPA1	0.379016	-3.46668
HNRNPA1	0.392754	-3.45691
OGFR	0.353701	-3.45503
PRMT1	-0.535774	-3.45356
OLFML3	-1.15763	-4.05431
PYCR3	-0.442702	-3.44513
SLC25A6	-0.597219	-3.44513
YWHAQ	0.317624	-3.43927
MSR1	0.654285	-3.43845
TOLLIP	-0.336906	-3.43394
RPS9	-0.670211	-3.42745
POLR2L	0.322718	-3.41664
RPL23	-0.586661	-3.41242
NSF	-0.351306	-3.4057
TUBB2B	-1.15923	-3.32004
DCHS1	-0.543947	-3.40307
RPL26	-0.541407	-3.39836
H1-5	0.670192	-3.39454
ZC3H18	0.430306	-3.39192
TUBB4B	0.431744	-3.38306
SEC11A	-0.399458	-3.38306
CTNNBL1	0.306709	-3.38306
NXN	-0.661575	-3.38267
DYNLRB1	0.345848	-3.38005
DNAJC8	0.392393	-3.38005
UBE2A	0.384572	-3.38005
CNP	-0.371158	-3.37926
ATP5PO	-0.465887	-3.37743
RPN1	-0.370999	-3.37589
SLC25A12	-0.621754	-3.37101
PODN	-0.712126	-3.36849
RPS6	-0.549505	-3.36625
PDCD10	0.30105	-3.35499
TRA2A	0.629291	-3.34999
SAR1B	0.404965	-3.34864
TP53I3	-0.578506	-3.34547
PRDX3	0.431649	-3.34423
FBLN5	-1.16242	-4.85893
NAP1L1	0.383265	-3.34168
ALDH7A1	-0.446131	-3.3404
CNOT1	-0.378391	-3.33567
SRSF5	0.5519	-3.33542
SEC22B	-0.380798	-3.33166
MB	-1.17749	-1.8901
BID	0.518443	-3.31775
MZT1	0.431478	-3.30993
UBLCP1	-0.330474	-3.30419
RPL28	-0.630487	-3.30179
TFRC	0.586736	-3.29146
RANBP3	0.286343	-3.2812
DUSP3	0.460763	-3.27172
PPP4R2	0.302699	-3.26754
PAK2	0.306742	-3.26414
RPS7	-0.451406	-3.26349
FECH	-0.44553	-3.2631
CHKB	-0.397273	-3.2631
RPL13A	-0.645041	-3.26131
NDUFAB1	0.511728	-3.25582
UBR7	0.443155	-3.24909
TBC1D17	-0.405294	-3.24055
ATP5MG	-0.476408	-3.23964
EIF1AD	0.414575	-3.22626
RPL13	-0.64291	-3.22601
NECAP2	0.360598	-3.22274
ARL1	-0.411238	-3.22274
SFXN1	-0.513206	-3.2169
SSH3	-0.391656	-3.21074
MTDH	-0.29568	-3.20433
DRG2	-0.374237	-3.20433
FYTTD1	-0.409837	-3.19726
CPN1	-0.575871	-3.19392
SF3B4	0.399721	-3.19243
GID8	0.270267	-3.18956
CCDC43	0.314003	-3.18755
ACTR1A	-0.370425	-3.18659
ELOC	0.359758	-3.1829
CLIC2	0.622736	-3.18003
FKBP5	0.487415	-3.17743
CORO1C	0.435559	-3.17185
CPXM1	-1.1788	-6.35947
MBD2	0.31692	-3.17112
RPL18A	-0.655407	-3.17068
EEF1D	0.294881	-3.16992
KRT18	-1.18141	-2.65533
IGKV4-1	-0.679013	-3.16381
COMMD6	0.324656	-3.16016
COPS3	-0.244568	-3.15768
RPL15	-0.556813	-3.15768
NDUFA13	-0.410756	-3.15685
UBE2G1	0.458187	-3.13895
RPL21	-0.539305	-3.13853
GMPS	0.305422	-3.13748
GSDMD	0.449738	-3.13069
CFB	-0.651707	-3.12745
AP3M1	-0.435573	-3.12345
SH3BP1	0.365805	-3.1214
LUC7L2	0.440407	-3.10978
IGHG3	-0.767766	-3.1059
GAPDH	0.407867	-3.09632
FXR1	-0.38283	-3.09574
SEPTIN2	-0.277732	-3.09513
NDE1	0.412866	-3.09513
NDUFA8	-0.358596	-3.09471
DNPEP	-0.372076	-3.09052
CD5L	-0.783355	-3.09052
SRP9	0.373281	-3.0905
STX4	0.282437	-3.09049
RPL30	-0.52853	-3.08844
CKM	-1.20397	-1.96044
RBBP9	-0.348975	-3.08364
METAP1	0.390004	-3.08159
WIPF1	0.408273	-3.08054
RRM2B	-0.526238	-3.07699
IGHV3-72	-0.664216	-3.07448
CHCHD2	0.473918	-3.07255
NUP50	0.396548	-3.07251
YARS1	0.389416	-3.0696
GALNT2	-0.405531	-3.0696
AGL	-0.470737	-3.06806
GIMAP4	0.575105	-3.06318
NT5DC1	0.408293	-3.05972
MRC1	0.681284	-3.0574
PFKL	-0.393619	-3.0574
GOT2	-0.561805	-3.0574
PGLYRP2	-0.576054	-3.05483
ITGB2	0.775378	-3.05433
ACAP2	-0.380837	-3.05073
RPS18	-0.444979	-3.0506
SMARCB1	0.343857	-3.04942
PACS1	-0.335865	-3.04275
BTF3	0.351239	-3.04275
ELMO2	-0.457176	-3.03259
P3H3	-0.754376	-3.01981
PTMA	0.539919	-3.01392
RPL10A	-0.451507	-3.00819
HAX1	0.411289	-3.00715
NMI	0.399661	-3.00367
PROS1	-0.551036	-2.99856
UQCRC2	-0.469612	-2.99303
F12	-0.627976	-2.99303
IGHV3-49	-0.665289	-2.99125
NDUFV2	-0.314433	-2.9901
SLC4A1	-0.992765	-2.98828
HP1BP3	-0.612026	-2.98822
MAPK1	0.284747	-2.98822
RPL27A	-0.503015	-2.98716
RPL24	-0.495524	-2.9848
C6	-0.639376	-2.97782
PAIP1	0.30421	-2.97507
PAIP2	0.420501	-2.9617
PDXDC1	-0.416587	-2.95144
ALDH18A1	-0.58392	-2.94796
CTSL	0.561861	-2.9466
BTD	-0.385282	-2.94361
AHSG	-0.62793	-2.94055
CPN2	-0.690523	-2.92937
VPS28	0.297355	-2.92871
DYNC1H1	-0.34385	-2.92871
SDF4	-0.47787	-2.91579
RPL8	-0.589475	-2.9121
IL16	0.605522	-2.9121
SRPRB	-0.344845	-2.8916
PDLIM2	-0.478031	-2.89136
AP2S1	-0.377214	-2.89121
F2	-0.598697	-2.88775
ADI1	0.377408	-2.88082
TXNDC12	0.420301	-2.88082
RPL35	-0.491898	-2.88081
SEC24A	-0.33584	-2.87053
RPL14	-0.495116	-2.85571
GCN1	-0.444073	-2.85295
PSMB8	0.526499	-2.85289
STXBP1	-0.35653	-2.8525
SERPINA7	-0.610483	-2.8525
CARHSP1	0.442121	-2.8525
IGHV3-7	-0.726094	-2.85168
MIF	0.479866	-2.85168
ITGB1	0.529785	-2.84805
RPL6	-0.480483	-2.8411
FAM98A	-0.409046	-2.83877
SH3KBP1	0.523702	-2.83877
S100A13	0.599431	-2.83805
SCPEP1	0.446402	-2.83118
TJP2	0.513384	-2.83062
SREK1	0.379947	-2.82955
ASPSCR1	0.286914	-2.82955
GLOD4	0.299221	-2.82955
SCRN2	-0.425889	-2.82867
PABPN1	0.301947	-2.82867
PEX14	0.370951	-2.82411
SERPINF2	-0.601976	-2.82386
ACTA2	0.871438	-2.82282
IGHV4-34	-0.635473	-2.8191
CAPZA1	0.292563	-2.81771
GYS1	-0.495438	-2.81771
WDR91	-0.338431	-2.81771
PDIA6	0.334731	-2.81771
LSM6	0.294514	-2.81593
FAM120A	-0.247835	-2.81343
MFAP4	-0.975391	-2.81145
PRPS1	-0.494079	-2.80864
DDX6	-0.338421	-2.80864
COMMD9	0.284973	-2.80756
AFM	-0.584042	-2.80756
C4A	-0.801159	-2.80658
EIF1AX	0.309244	-2.80647
HNRNPK	0.270152	-2.80555
NUTF2	0.340156	-2.80366
RPS24	-0.570405	-2.80366
EIF3B	-0.366659	-2.80366
APOC1	-0.766477	-2.80366
DNASE2	0.458303	-2.80366
MAT2A	0.222471	-2.79983
SOD1	0.454105	-2.79917
AGRN	-0.559753	-2.79776
UBE2D3	0.366276	-2.79776
RHOT1	-0.43737	-2.79599
TF	-0.557974	-2.79596
KRT19	-1.25644	-2.79394
KRT8	-1.26148	-2.44437
PCCA	-0.53482	-2.78809
ENOPH1	0.31145	-2.78809
WDR1	0.391161	-2.78065
CFH	-0.603728	-2.76757
RSU1	0.443454	-2.76703
F10	-0.59029	-2.76665
UBE4A	-0.329447	-2.76491
EVL	0.448912	-2.76491
EML4	-0.420793	-2.76445
ACAA1	-0.410685	-2.75961
SZRD1	0.399661	-2.75911
SAFB	0.379625	-2.75418
QSOX1	-0.508876	-2.7466
CAPZA2	0.225869	-2.74354
EDF1	0.330815	-2.74354
S100A11	0.517347	-2.74265
SMNDC1	0.337756	-2.74265
HNRNPF	0.315767	-2.74172
GPC6	0.784249	-2.74172
MCMBP	0.309593	-2.73884
KRT1	-0.616264	-2.73884
WBP11	0.314928	-2.73559
AGO3	-0.465683	-2.73229
VPS36	-0.27315	-2.72452
NCL	0.384141	-2.71353
RCN1	0.449504	-2.71098
TMED5	0.389215	-2.709
COPS2	-0.215877	-2.70879
ACAT2	0.41544	-2.70726
UBQLN4	0.29807	-2.70403
KYAT3	-0.410083	-2.70235
RBBP4	0.343645	-2.70217
EIF3H	-0.334084	-2.70217
DIS3	-0.416342	-2.70192
MYLPF	-1.27206	-2.46453
ATP5F1B	-0.455988	-2.70192
BAG6	0.240093	-2.6974
ACADS	-0.632508	-2.6974
DDB1	-0.270622	-2.69707
PSMD13	-0.207277	-2.68625
PPP1R21	-0.317925	-2.68489
TSNAX	-0.383277	-2.6768
YBX1	0.331657	-2.6723
LUC7L3	0.531033	-2.67087
COMP	-1.29655	-4.23606
NDUFB4	-0.354202	-2.65798
PIH1D1	0.270517	-2.65634
CALB2	-1.30666	-5.49552
IGKV3-20	-0.628983	-2.65522
TFCP2	-0.327441	-2.64819
SSC5D	-0.703611	-2.6431
RRAS	0.548435	-2.64029
PPM1B	0.260505	-2.6368
NCF4	0.602769	-2.63246
ANG	-0.47283	-2.62798
SYAP1	0.367651	-2.62723
AEBP1	-0.732831	-2.62693
OGN	-0.93181	-2.62626
C1QBP	0.397576	-2.62611
TMX1	0.273081	-2.62536
SRRM2	0.410264	-2.62425
SERPINC1	-0.556592	-2.62424
RAB6D	-0.294992	-2.62424
RPA2	0.279984	-2.6239
PLAA	-0.302812	-2.6239
TXNL4A	0.293822	-2.62317
CBR1	0.388051	-2.61589
FMNL1	0.467527	-2.61589
P3H4	-0.6873	-2.61553
NEDD8	0.279181	-2.6154
MME	0.878378	-2.61262
C1S	-0.527436	-2.6087
ACTR10	-0.267409	-2.6077
ATG3	0.258114	-2.60339
EIF3M	-0.273958	-2.60144
FKBP2	0.310631	-2.60026
IGKV3D-20	-0.628738	-2.59275
DAP3	-0.399657	-2.59069
COASY	-0.32917	-2.58928
PSMB10	0.564749	-2.58757
ARL8B	-0.329695	-2.58214
TUBB	0.314687	-2.58205
ABHD14B	-0.423919	-2.57618
PITHD1	-0.322129	-2.5758
THOC3	0.287151	-2.57552
RNPEP	-0.269171	-2.57373
SRPX2	-0.662384	-2.56851
GC	-0.577845	-2.56174
NFYC	0.294777	-2.56174
AIFM1	-0.51493	-2.549
MANF	0.356787	-2.549
GLRX	0.516846	-2.54386
DDX1	-0.289703	-2.53839
CLTA	0.338861	-2.53404
DNAJB4	0.533181	-2.53404
ACSL1	-0.477582	-2.53283
GLA	0.45255	-2.52721
CORO1A	0.572962	-2.52429
NAP1L4	0.257874	-2.52367
BPHL	-0.423872	-2.5228
NSFL1C	0.273111	-2.52048
NME1	0.304185	-2.51464
EIF2A	-0.303215	-2.50841
MZT2B	0.30619	-2.49722
CTBP1	-0.335784	-2.49632
TIMM9	0.337586	-2.49396
PTPN23	-0.304631	-2.49323
ANK1	-0.638445	-2.49185
NUDT16	0.306831	-2.49185
IRGQ	0.34864	-2.49085
CYFIP1	-0.3148	-2.4902
PNN	0.341203	-2.48824
TOM1L2	0.449112	-2.4878
GPX7	-0.63611	-2.48683
LMAN1	-0.428533	-2.48683
RAB1B	0.247225	-2.48683
GPX8	-0.606186	-2.4856
DYNC1LI2	-0.292768	-2.48511
CD47	0.429985	-2.48511
FLII	0.312929	-2.48511
CDKN2C	0.669491	-2.48419
HSP90AA1	0.290178	-2.48284
GTF2I	-0.463246	-2.48073
MYL1	-1.32459	-2.16267
PRKAR2B	-0.653476	-2.47759
DCXR	-0.51426	-2.47721
NT5C	-0.394273	-2.47367
HSPA5	0.363441	-2.47292
C1R	-0.530159	-2.46806
RNASET2	0.440493	-2.46806
RECQL	-0.404763	-2.46738
MYL2	-1.33302	-2.39684
NOLC1	0.442697	-2.45804
RPL23A	-0.357833	-2.45568
RPE	0.300836	-2.45506
IGKV3D-11	-0.525142	-2.45506
TIMM10B	0.360202	-2.45348
C2	-0.457982	-2.45272
WDR18	-0.341849	-2.45148
NDUFA4	-0.343367	-2.45148
BIN2	0.499148	-2.45148
WFS1	-0.479697	-2.45123
PTGDS	-0.793445	-2.44916
APOB	-0.730436	-2.44743
EEF1A2	-1.37256	-3.75923
RPS15A	-0.418463	-2.44423
FN3KRP	0.311139	-2.44402
SNU13	0.335746	-2.44187
TLN1	0.305696	-2.44054
S100A16	0.57088	-2.43944
SRSF9	0.375889	-2.43777
APOA2	-0.718083	-2.43777
COL14A1	-0.813176	-2.4351
SLC25A4	-0.826397	-2.4312
CGGBP1	0.343698	-2.42754
GPX4	0.323361	-2.42571
DTYMK	0.309012	-2.42459
PPP1R12A	0.405162	-2.41906
TSC22D4	0.368134	-2.41643
LHPP	-0.382359	-2.41404
FCER1G	0.658333	-2.41368
HSPA8	0.239185	-2.41274
STK24	0.258976	-2.4121
ERLIN2	-0.453911	-2.4057
MACROH2A1	-0.524202	-2.40216
EHBP1L1	0.310101	-2.39926
MYL3	-1.38684	-2.66468
TXN	0.412262	-2.39671
DLD	-0.343519	-2.39497
SART3	-0.345129	-2.39273
CALR	0.335807	-2.38791
POLR2G	0.217659	-2.38791
RABGGTA	-0.281528	-2.38452
PIP4K2A	0.259805	-2.38079
BAG2	0.689637	-2.37806
KRT2	-0.574802	-2.37728
SF1	0.245416	-2.37253
ITGAM	0.701779	-2.37236
SSRP1	0.343125	-2.37074
PDHX	-0.381235	-2.36887
KNG1	-0.536678	-2.36645
COQ9	-0.429125	-2.36076
CREB1	0.338541	-2.36033
UPF1	-0.283136	-2.3558
SPCS2	-0.299822	-2.35211
SUN2	0.399947	-2.35205
RAB8B	0.326712	-2.34643
SYNM	0.891484	-2.34634
IGHM	-0.74553	-2.34265
PDAP1	0.277046	-2.34039
UQCRC1	-0.353568	-2.33901
TMED9	-0.272453	-2.33901
EMD	0.378936	-2.33901
FAF1	0.241142	-2.33569
HSPA12B	-0.603546	-2.33218
OSBP	-0.265006	-2.33208
PIP4K2C	-0.489317	-2.32771
ANXA5	0.367567	-2.32445
H1-0	-0.633208	-2.32429
TRIM25	-0.349267	-2.32288
GGH	0.457611	-2.32288
C5	-0.614035	-2.316
PDP1	-0.318543	-2.31038
AP1M1	-0.277389	-2.30518
AK2	0.361827	-2.30448
RHOG	0.292939	-2.30448
AGT	-0.546312	-2.30448
IVD	-0.402565	-2.2994
ALB	-0.520343	-2.2994
APPL2	-0.354575	-2.2947
TMEM43	-0.358856	-2.29282
NCK1	0.202915	-2.29282
CTSS	0.542794	-2.29197
ERLEC1	-0.32444	-2.28978
WASF2	0.176825	-2.28951
WDR37	-0.290391	-2.28448
KPNA4	0.19276	-2.28371
MTA2	0.270272	-2.28196
NDUFA6	-0.345632	-2.2815
PEPD	0.30118	-2.27386
LAMP2	0.401282	-2.27122
FNBP1	0.309611	-2.27078
BAG3	0.384585	-2.26579
CADM1	-0.754523	-2.26495
ARL6IP5	-0.389236	-2.26253
AKAP2	0.367818	-2.25897
CRABP2	-0.83965	-2.25155
NAGLU	-0.430753	-2.24565
MXRA7	0.480345	-2.24509
ARF3	-0.207839	-2.24356
GPKOW	0.249685	-2.24059
TES	0.554483	-2.24059
LRPPRC	-0.449032	-2.23818
NPC2	0.518082	-2.23351
VPS29	-0.180903	-2.23293
MRPL15	-0.408626	-2.23072
DNAJC13	-0.27215	-2.22889
SF3A1	0.248109	-2.22477
DLAT	-0.508001	-2.22374
MTX1	-0.314228	-2.22292
MMP14	0.483745	-2.22292
CSNK2A2	0.191144	-2.21744
LMNB1	0.388263	-2.21675
RPS26	-0.362617	-2.21384
STX10	0.308589	-2.21233
REPS1	0.31426	-2.21233
GLRX3	0.27091	-2.21147
CHERP	0.263492	-2.20674
RPL38	-0.298071	-2.20674
LYPLA2	0.266891	-2.2031
SMARCC2	0.254673	-2.19687
CRYL1	-0.39007	-2.19591
SUGT1	-0.260033	-2.19557
RPS20	-0.311899	-2.19366
ANGPTL2	-0.511132	-2.19163
UAP1L1	-0.420616	-2.18529
TUBA1C	0.450176	-2.18177
NAXD	-0.353334	-2.17552
ECHS1	-0.373834	-2.17532
CTSH	0.48278	-2.17436
KRT9	-0.478822	-2.17257
LMNA	-0.37421	-2.16901
HINT2	0.40784	-2.16569
MYOF	-0.458147	-2.16551
GBF1	-0.282106	-2.16267
THBS3	-1.40792	-6.58047
EIF3D	-0.246629	-2.16267
S100A6	0.545886	-2.16094
PPIC	-0.568878	-2.16018
LIG1	0.398042	-2.15758
PSMC1	-0.196983	-2.15732
ARPIN	0.286918	-2.15569
PPP5C	0.252105	-2.15562
KRT10	-0.535349	-2.15317
DFFA	0.261793	-2.15204
COL16A1	-0.618248	-2.14883
SNW1	0.247308	-2.14857
RFC4	0.334826	-2.1482
RPL10	-0.346425	-2.14679
EWSR1	0.301695	-2.14679
SF3A3	0.2386	-2.14544
SLK	-0.234575	-2.14412
PFAS	0.291755	-2.14339
REXO2	0.35933	-2.1352
SNRPA1	0.211771	-2.13152
SSR4	-0.325382	-2.1278
FXR2	-0.427018	-2.12746
RAB2A	-0.243843	-2.12157
S100A4	0.689041	-2.12017
SLC35A4	0.303558	-2.11995
MXRA5	-0.690972	-2.10767
EIF6	0.256305	-2.10713
MBNL1	0.281418	-2.10683
CDKN2AIPNL	0.366547	-2.10478
UBA1	0.219842	-2.10423
GSTO1	0.35447	-2.1
C1RL	-0.446601	-2.09669
GALC	-0.479367	-2.09532
MECP2	-0.475815	-2.09498
ECE1	0.495995	-2.09098
DLGAP4	0.308547	-2.09044
EIF3A	-0.276585	-2.08665
C7	-0.525523	-2.08156
IGHV5-51	-0.516775	-2.08045
PPP2R1A	0.187086	-2.07975
RPL19	-0.356294	-2.07947
SNRNP70	0.301612	-2.07876
F9	-0.433733	-2.07703
PPIF	0.391316	-2.0763
MDH1	0.298747	-2.07594
TUFM	-0.414426	-2.07594
ATOX1	0.326131	-2.07567
PRKDC	-0.393122	-2.07567
MARS1	-0.27105	-2.07268
FDXR	-1.4082	-9.98092
SACM1L	-0.304698	-2.06892
LBH	0.458842	-2.0671
SBDS	-0.251873	-2.06546
RPLP0	-0.240931	-2.06515
ILVBL	-0.287179	-2.0581
NTPCR	-0.340407	-2.0581
ACOT1	-0.431955	-2.05407
TNS1	0.555887	-2.05253
ZPR1	0.2346	-2.05251
METAP2	0.250998	-2.05016
QRICH1	-0.313954	-2.04853
ATP6V1F	0.322951	-2.04783
SMARCD2	0.275647	-2.04623
ARF4	-0.384017	-2.04326
COLEC12	-0.647207	-2.04158
LGALS1	0.474962	-2.03936
THTPA	0.353072	-2.0384
PCCB	-0.519448	-2.03804
PSMD5	-0.214407	-2.03654
C4BPA	-0.610598	-2.03652
NUP43	0.208702	-2.03365
TP53BP1	-0.32874	-2.03207
UGDH	0.500907	-2.03207
LGMN	0.451947	-2.0308
FSTL1	0.531123	-2.02818
VDAC3	-0.413039	-2.02818
MOV10	-0.335585	-2.02778
CFL2	0.594744	-2.02636
HMGB3	0.423288	-2.02305
VCL	0.437646	-2.0187
TSN	-0.300288	-2.01779
CD2AP	0.253091	-2.01649
CDK4	0.633631	-2.01488
VAMP3	0.324191	-2.01085
GPD1	-0.833613	-2.01085
CHMP5	0.272995	-2.01054
S100A9	0.895088	-2.00933
GRPEL1	0.338914	-2.0076
PDE12	-0.25329	-2.00425
RNASE2	0.811525	-2.00376
TRIOBP	0.342539	-2.00093
MARCKSL1	-0.566481	-2.00023
MELTF	0.622029	-2.00023
TWF2	0.228192	-1.99529
PSMD7	-0.245738	-1.99051
SAFB2	0.322075	-1.98933
PPAT	0.274284	-1.9892
CNPY4	-0.405153	-1.98102
CTBP2	-0.36347	-1.98044
LASP1	0.307917	-1.98044
GM2A	-0.341639	-1.98044
GSTM2	-0.488542	-1.97973
HDGF	0.314606	-1.9786
MYO1B	-0.438329	-1.97576
MDK	-1.42207	-7.07865
APOD	-0.53927	-1.97371
PDCD6	0.307804	-1.9606
APOA1	-0.570087	-1.96045
ASS1	-0.591384	-1.96045
MACROH2A2	-1.61528	-9.26707
HBD	-0.762182	-1.95482
SERPINA6	-0.477997	-1.94285
RAB5C	0.186497	-1.94285
PKM	0.321526	-1.94285
IGHV3-43D	-0.511075	-1.94271
NPL	0.462224	-1.93983
NDUFS5	-0.282371	-1.93712
PGK2	0.313725	-1.93527
NIPSNAP1	-0.421891	-1.93476
C8orf82	-0.324299	-1.93476
CA3	-0.922902	-1.93459
TCEAL4	0.456024	-1.93079
WDR61	-0.173873	-1.92697
NUDCD2	0.269195	-1.92456
NDUFS4	-0.268906	-1.92426
RPRD1B	0.270133	-1.92426
CNOT9	-0.200803	-1.9236
SAE1	0.242017	-1.91907
TPT1	0.308412	-1.91392
HSPB6	0.915703	-1.91392
FN3K	-0.399282	-1.91386
CSNK1A1	-0.268142	-1.91386
GLUD1	-0.371639	-1.91386
ECM1	-0.568591	-1.91206
SH3BGRL	0.451982	-1.91206
PPA1	0.278681	-1.90631
COX4I1	-0.367377	-1.90184
RNASE1	0.525566	-1.89786
TMOD3	0.289465	-1.89678
BIN1	0.445895	-1.89396
EMILIN2	0.601175	-1.89308
PYCARD	0.382253	-1.89308
ESYT2	-0.316003	-1.89274
MRPL23	-0.304375	-1.89274
FUS	0.312964	-1.8901
CRABP1	-1.92685	-4.87629
EIF2B2	-0.253791	-1.89002
MTA1	-0.344488	-1.88982
PGRMC1	0.378466	-1.88958
MAN2C1	-0.342752	-1.88347
PPP1R7	0.205181	-1.88251
MBD3	0.349776	-1.88154
ILKAP	0.22456	-1.87615
MTPN	0.246766	-1.87578
ARMT1	0.234069	-1.87483
BZW1	-0.252574	-1.87483
RAB6B	-0.42412	-1.87271
NCBP2	0.23961	-1.87055
RNASEH2B	0.299956	-1.87055
CYB5R1	-0.408679	-1.86935
SARNP	0.252627	-1.86935
SF3B3	-0.348382	-1.86935
KPNA3	-0.308659	-1.86789
NDUFA12	-0.250612	-1.86428
TBC1D9B	-0.294274	-1.86351
CRYZ	-0.382847	-1.85922
MRPL38	-0.299048	-1.8576
LPP	0.538158	-1.8576
GSR	-0.220319	-1.8576
RPL37A	-0.465031	-1.85603
UBE2R2	0.22554	-1.85603
BOD1L1	0.64245	-1.85442
FMR1	-0.358224	-1.85417
THRAP3	0.354139	-1.84862
PSMD14	-0.213147	-1.84387
APOH	-0.446604	-1.84115
EIF2S3	-0.283465	-1.83985
PUDP	0.341912	-1.83251
JPT1	0.387645	-1.83116
RAB23	0.613655	-1.83116
DCTN1	-0.242036	-1.82778
RPS13	-0.320254	-1.82778
ARPC5L	0.275342	-1.82621
PGRMC2	0.254725	-1.82618
UFD1	0.167275	-1.82602
S100A8	0.843099	-1.82401
C1orf198	-0.431843	-1.82274
NUCB1	-0.283151	-1.82274
EZR	0.477009	-1.8219
CLUH	-0.35548	-1.82072
STK4	0.275191	-1.81934
AP1G1	-0.30718	-1.81711
ACOT9	-0.405887	-1.81365
SELENOM	0.538068	-1.81335
UROD	0.245744	-1.80765
MFAP1	0.284495	-1.80765
CUL4B	-0.316648	-1.80168
DERA	-0.340296	-1.80168
BGN	-0.55841	-1.80168
CHCHD3	0.312521	-1.79924
C11orf54	0.308244	-1.79744
C11orf96	0.723644	-1.79666
CORO1B	0.213443	-1.79263
NDUFS6	-0.27433	-1.79128
ABHD10	-0.284282	-1.79128
OVCA2	0.247472	-1.78491
FAP	-0.657687	-1.78409
PYGM	-0.845004	-1.78249
MSI2	-0.465472	-1.78029
RAB3GAP2	-0.242638	-1.78029
COPZ1	-0.239931	-1.78006
IGKC	-0.468333	-1.77366
PRCC	0.249409	-1.77014
UCHL3	0.265714	-1.76983
LGALS3	0.434513	-1.7682
NEGR1	0.64304	-1.76756
PLXNB2	-0.21388	-1.76756
CHMP4A	0.262096	-1.76756
CTNNA1	-0.240223	-1.76675
MCRIP1	0.26881	-1.76652
QPRT	-0.662948	-1.7652
COMMD3	0.155176	-1.75199
SLC25A3	-0.490958	-1.7516
C9	-0.459459	-1.75148
BLVRA	0.227988	-1.75114
COPE	-0.272211	-1.75058
SNX12	0.210855	-1.75058
ACO2	-0.310051	-1.74873
ROCK2	-0.283464	-1.74772
NUP93	-0.281645	-1.74672
CBX5	0.338251	-1.7422
WASHC3	0.217128	-1.74198
CDH11	-0.441091	-1.74197
ETF1	-0.254589	-1.74005
CKAP4	-0.446412	-1.73956
RPLP1	0.248531	-1.73825
LARS1	-0.262179	-1.73825
MFF	-0.208923	-1.73713
RPS14	-0.291626	-1.73525
UBA7	0.314013	-1.73454
SSU72	0.272035	-1.73426
HBG1	-0.91577	-1.7303
ARL6IP4	0.277452	-1.7285
TTC38	-0.290044	-1.72778
PRDX6	0.351722	-1.72646
HSPD1	0.374559	-1.72516
PTGR2	-0.338463	-1.72172
DIAPH1	0.279348	-1.72172
RPL22	-0.27208	-1.7217
BORCS5	-0.244491	-1.72127
TPI1	0.264225	-1.72061
ALDOA	0.332708	-1.72061
RBMS1	0.242151	-1.72061
WDR44	0.299616	-1.72033
EIF4E	0.168214	-1.71806
EXOC7	-0.180659	-1.71655
PPP2R2A	-0.203492	-1.71655
PPP3CB	-0.273444	-1.71526
BAP18	-0.341273	-1.71526
PIP4K2B	-0.316015	-1.71425
RRBP1	-0.393377	-1.7103
HLA-DQB1	0.556024	-1.70417
PRTN3	0.83649	-1.70041
GBE1	0.343099	-1.69771
PPP2R5E	0.206598	-1.69643
SH3GLB1	0.233925	-1.6962
ARSA	-0.406702	-1.6962
AIDA	-0.206672	-1.6953
RO60	-0.187461	-1.6953
NIPSNAP2	-0.31979	-1.69456
CLINT1	0.179523	-1.69456
GYG1	0.355614	-1.69456
ANP32A	0.286386	-1.69308
HMGB1	0.322107	-1.69293
GMDS	-0.309131	-1.69287
DNAJC11	-0.362815	-1.69271
LAMA4	0.538404	-1.69032
SAA4	-0.58173	-1.68777
RPSA	-0.22107	-1.68642
JUP	-0.429119	-1.68581
SET	0.262048	-1.68528
SNRPA	0.19879	-1.68528
TCIRG1	-0.369199	-1.68528
APOA4	-0.457474	-1.6845
PRPF40A	0.329075	-1.68373
DAB2	0.462622	-1.6807
QARS1	-0.20303	-1.68031
SWAP70	-0.302405	-1.6786
RAP2B	0.315603	-1.67466
PPM1F	0.27825	-1.67422
TPSAB1	-0.799757	-1.67364
ACTN2	-0.813841	-1.67158
UCHL5	0.217616	-1.6701
PSMD2	-0.161793	-1.67
IGKV2-40	-0.46564	-1.65906
PPP1R11	0.35556	-1.65848
ECI2	-0.295747	-1.6549
FBL	-0.33254	-1.65163
HDDC2	0.341625	-1.65126
THY1	-0.425954	-1.6479
CPNE1	-0.318171	-1.6479
HSP90B1	0.286236	-1.6449
POLD2	0.267534	-1.64425
PALM	-0.588461	-1.64207
CTSK	-0.768605	-1.64109
IGBP1	0.215445	-1.64018
ICAM1	0.38915	-1.63975
BSG	0.258258	-1.63484
SNX6	0.204823	-1.63484
TBC1D5	-0.23186	-1.63484
OGDH	-0.291621	-1.63477
PRDX4	0.349364	-1.63477
YTHDF3	-0.20811	-1.63182
PMPCA	-0.254027	-1.63158
ASMTL	-0.271275	-1.62694
HDHD5	-0.364405	-1.62154
SIAE	-0.370589	-1.62012
GCLC	-0.293329	-1.61812
ITGA7	0.717868	-1.61682
TALDO1	0.208103	-1.61622
RAP1B	0.244986	-1.61593
TTR	-0.457876	-1.61593
ATP6V1H	-0.233778	-1.61461
PPP1R12B	0.840351	-1.61029
TKFC	-0.282426	-1.61029
MECR	-0.24614	-1.60904
RWDD1	0.264732	-1.60872
CUL1	-0.19714	-1.60602
AP2M1	-0.247321	-1.60575
ENY2	0.25397	-1.60482
CST3	0.342265	-1.6035
FHL1	-0.569756	-1.60293
SNF8	-0.174584	-1.60293
EIF4A1	-0.308189	-1.59978
ARGLU1	0.266091	-1.599
CCS	0.214876	-1.599
ZNF207	0.21095	-1.59899
PTGES2	-0.264549	-1.59861
TUBB2A	-0.402628	-1.59749
RBM25	0.273151	-1.59749
POSTN	-0.753847	-1.596
RPS28	0.251885	-1.59547
STX8	-0.246122	-1.5917
PPCS	-0.21491	-1.59138
ITGA1	0.528155	-1.59076
SEC24D	-0.401347	-1.59076
ENO3	-0.775122	-1.59029
NDUFA2	-0.226532	-1.58862
BCAT1	0.601195	-1.58702
STXBP3	-0.210887	-1.58371
AK4	0.446696	-1.58294
HDGFL2	0.310008	-1.58205
STOML2	0.279841	-1.58115
BCLAF1	0.325778	-1.58115
STAU1	0.175176	-1.57863
ASF1A	0.266799	-1.57804
SH3PXD2B	-0.348944	-1.57804
NUP62	0.182324	-1.57804
EXOC4	-0.232305	-1.5775
ECHDC1	-0.274546	-1.57749
IGFBP7	0.443589	-1.5744
AKR7A2	-0.231337	-1.57321
CRMP1	-0.670929	-1.57321
NTMT1	0.23164	-1.57023
PCBP2	-0.207245	-1.57023
RAB21	0.287718	-1.57023
PRKAA1	-0.228636	-1.56994
CMPK1	0.247896	-1.56796
YKT6	-0.235183	-1.56587
GNG10	0.342344	-1.56587
NELFE	0.247305	-1.56327
VAMP5	0.364054	-1.56258
HSD17B4	-0.330262	-1.55669
MCAM	0.591158	-1.55607
IDH1	0.264321	-1.55607
CRLF3	0.239908	-1.55607
EXOC8	-0.204913	-1.55607
CD276	0.354123	-1.55607
EMC10	0.218361	-1.55278
IGHG2	-0.47239	-1.55278
EIF4A3	-0.304287	-1.55216
MMP2	-0.477061	-1.55201
CA1	-0.661121	-1.5515
CASP7	0.255353	-1.54941
CUL2	-0.214831	-1.54574
GNG12	0.309987	-1.54574
ARSB	-0.282574	-1.54574
PSIP1	0.487028	-1.54324
CCDC22	-0.234619	-1.54302
HSD17B8	-0.394506	-1.5401
GNG2	0.444541	-1.53665
TP53RK	-0.317212	-1.53405
PMPCB	-0.233477	-1.53343
RMDN1	-0.285565	-1.53343
CPM	0.458369	-1.52906
PNKP	-0.264649	-1.52607
POLR2J	0.195237	-1.52567
USP5	-0.189744	-1.52567
PHB	-0.296401	-1.52559
EIF5A	0.192321	-1.52462
PAFAH1B2	-0.263763	-1.52345
NEXN	0.483256	-1.51998
LYRM4	-0.256894	-1.51693
EFTUD2	-0.257702	-1.51599
LYPLAL1	-0.267722	-1.51599
HK3	0.466034	-1.51308
DSTN	0.42958	-1.51243
KHDRBS1	0.265866	-1.5084
PAK1	0.268275	-1.50746
UNC119B	-0.208945	-1.50641
MRC2	-0.511044	-1.50322
PIN4	0.273404	-1.50159
CAD	-0.298788	-1.50066
LUC7L	0.336607	-1.50066
PLOD3	0.287939	-1.50066
GPX1	0.249062	-1.50066
PRKRA	-0.190691	-1.49881
TARDBP	-0.253789	-1.49698
TIMM10	0.307386	-1.49566
KTN1	-0.292006	-1.49401
DAG1	0.415197	-1.49341
MRPS22	-0.272083	-1.49341
RAB27A	0.341839	-1.49288
LACTB2	0.277841	-1.49288
ACTN4	0.248866	-1.49282
SNX15	0.189818	-1.49277
SRA1	0.23117	-1.4919
PDHA1	-0.263011	-1.49102
SLC3A2	0.323801	-1.48836
KRT5	-0.615528	-1.48642
PPP3R1	0.20008	-1.48566
LZIC	0.235538	-1.48566
MRPL44	-0.294042	-1.48542
CCDC86	0.300754	-1.48461
THBS1	-0.544255	-1.48461
CDC42EP4	0.367274	-1.48461
CTTN	-0.248739	-1.48413
PEF1	0.217005	-1.48411
TIMM8B	0.353058	-1.47817
IARS1	-0.21463	-1.47592
GOLIM4	0.266193	-1.47347
SELENOF	0.206482	-1.47224
CPVL	0.416749	-1.47094
DPYSL3	0.447705	-1.46713
HSPB8	0.62245	-1.46614
HNRNPL	0.218618	-1.46023
IRF3	0.17451	-1.46023
PTPN11	-0.171673	-1.45884
DLST	-0.285261	-1.45783
SFRP4	-0.613554	-1.45553
GPHN	0.223531	-1.4553
DCN	-0.626094	-1.45467
SPR	0.339985	-1.45358
PGP	0.252143	-1.45342
HNRNPLL	-0.244609	-1.4515
NHLRC2	-0.192804	-1.44948
NID1	0.5591	-1.44697
MLF2	0.266714	-1.44629
DPY30	0.267701	-1.44462
POLR2B	-0.233226	-1.44462
U2AF2	0.221836	-1.44305
ATP6V1G1	0.286399	-1.44126
ARPC3	0.164841	-1.43993
VWF	-0.315186	-1.43883
AMPD2	-0.327327	-1.43827
PTBP3	-0.380586	-1.43782
GDI2	-0.181454	-1.43691
ARID1A	0.246779	-1.43682
LUM	-0.529748	-1.43371
CTPS1	0.277152	-1.42753
NRF1	0.208553	-1.42013
RAB4A	-0.241433	-1.4201
PLPBP	0.189239	-1.41158
C4B	-0.459295	-1.41051
CRELD2	0.312919	-1.41051
PPP1R12C	0.228872	-1.40913
SNX2	0.21208	-1.40593
EPPK1	-0.541634	-1.4031
SF3A2	0.19429	-1.40227
ARPC1A	-0.304912	-1.40008
CAP2	-0.539183	-1.39748
ALDOC	0.356954	-1.39743
ARHGDIA	0.165275	-1.39743
SNRPB2	0.196953	-1.39722
PYCR1	-0.51296	-1.39507
TXNDC17	0.214529	-1.39213
FSCN1	-0.499593	-1.39213
RPS17	-0.230419	-1.39198
VAPA	0.165714	-1.3915
EIF2B4	-0.200474	-1.38958
UQCRH	0.27535	-1.38936
CAND1	-0.213421	-1.38863
TARS1	0.232748	-1.38849
LSM8	0.203567	-1.38849
FHOD1	-0.255661	-1.38849
EHD4	0.224892	-1.38849
G6PD	0.242395	-1.38849
CHMP4B	0.219237	-1.38805
IARS2	-0.323786	-1.3879
RBM15	0.247545	-1.38337
INF2	-0.253006	-1.38263
CZIB	0.208659	-1.38259
PLXDC2	-0.362958	-1.38006
RPL36A	-0.337251	-1.38006
PTGR1	-0.290959	-1.37907
GRK2	0.199509	-1.37871
CPQ	-0.338814	-1.37449
CD9	-0.477002	-1.3741
GATC	0.249895	-1.37349
DPYD	0.333512	-1.37182
SON	0.211753	-1.37088
PLCD1	-0.308091	-1.37019
LDB3	-0.698448	-1.37019
HMBS	-0.236845	-1.36798
CBX1	0.274674	-1.36659
SFXN3	-0.2976	-1.36651
LRRC47	-0.191638	-1.36651
NUP133	-0.197633	-1.36375
DNAJC7	0.196345	-1.36236
NDUFB7	-0.233024	-1.362
FLNA	0.438834	-1.36111
CTSZ	0.316308	-1.36032
PACSIN3	-0.344803	-1.35798
CPNE3	-0.179809	-1.3543
AUP1	0.214804	-1.35289
L3HYPDH	-0.325047	-1.35123
COX6C	-0.265053	-1.35123
FAM136A	0.283938	-1.34775
DHRS7	-0.258547	-1.3462
IGLV1-47	-0.380223	-1.34188
ADD1	-0.353531	-1.34039
RAB11FIP5	-0.287422	-1.34025
LARP1	-0.224724	-1.33619
CIRBP	-0.274364	-1.33532
ALDH2	-0.334292	-1.33532
CNPY2	0.2337	-1.33352
ITIH3	-0.483588	-1.33217
ARHGAP18	0.300963	-1.33209
STUB1	0.221758	-1.33189
STAT1	0.299196	-1.33122
MPST	0.219284	-1.33122
WBP2	0.325188	-1.33052
NDRG2	-0.387535	-1.33038
TMED2	-0.216122	-1.33038
STAT6	-0.26994	-1.33038
TUBA4A	0.302719	-1.32847
PLIN2	0.490755	-1.32817
AKAP8L	0.264562	-1.32804
HNRNPH3	0.207503	-1.32559
ALDH4A1	-0.348186	-1.32559
HTRA1	-0.533995	-1.32559
RPL12	-0.175117	-1.32559
OGA	-0.239729	-1.32287
HBB	-0.575572	-1.32287
GET3	0.154406	-1.3226
TGFBI	-0.513566	-1.3226
UBE2M	0.154351	-1.32252
BOLA2	0.166429	-1.32224
HSPA12A	-0.394701	-1.3178
NDUFAF3	0.263316	-1.3127
CETN2	0.219711	-1.31216
EIF5B	-0.250921	-1.31145
DDX19A	-0.271708	-1.31088
GPC1	-0.403055	-1.30985
CTHRC1	-0.666454	-1.30839
TMEM119	-0.540114	-1.30839
NDUFB9	-0.220426	-1.30839
APOC2	-0.53811	-1.30602
NAGA	-0.234709	-1.30518
SBSPON	0.811472	-1.30518
FGG	-0.474419	-1.30369
TLN2	-0.293476	-1.30175
NAA10	0.177119	-1.30135
COL1A1	-0.566172	-1.30111
MIX23	0.225934	-1.30111
STK3	-0.187708	-1.30067
RAB35	-0.14524	-1.30003
GLO1	0.216372	-1.29954
LBP	-0.404479	-1.29954
PELP1	-0.227344	-1.2977
APMAP	-0.230135	-1.29768
GMFB	0.218186	-1.29689
MPO	0.708615	-1.29657
PLIN4	-0.591769	-1.29495
CNBP	0.229079	-1.2927
SPART	-0.267952	-1.29196
ATG4B	-0.18499	-1.29153
SSBP1	0.243579	-1.29044
DARS1	-0.201599	-1.28843
CCDC47	-0.169948	-1.28634
SDHA	-0.25787	-1.28586
ATP6V1E1	0.221678	-1.28586
NUDT5	0.204699	-1.28586
PRPF4	0.158279	-1.28511
BST1	0.377746	-1.28511
DGLUCY	-0.443661	-1.28423
TRADD	0.191207	-1.28423
PRELP	-0.582247	-1.2822
ANXA6	0.267329	-1.28108
TGFB1I1	0.433255	-1.27705
RAB9A	0.240916	-1.27673
TMSB10	0.402455	-1.27562
GATM	0.362301	-1.27476
NAGK	0.197373	-1.27295
RPS21	0.197495	-1.26816
SOD3	0.667531	-1.26313
LTBP2	-0.373546	-1.26062
A2M	-0.421012	-1.2571
VCAN	-0.498307	-1.25488
ADA	0.285198	-1.25368
PECAM1	0.34184	-1.25368
ATP5PD	-0.234324	-1.25091
UBXN6	-0.191394	-1.24943
ADPRH	0.283118	-1.24684
CNPY3	0.258662	-1.24684
RALA	0.249933	-1.24437
SMAP1	-0.13774	-1.24284
ADRM1	0.149751	-1.23996
RCC1	0.18137	-1.23995
CCDC115	0.178262	-1.23793
OXCT1	0.3799	-1.23661
VDAC1	-0.217105	-1.23658
LSM1	0.188185	-1.23368
PAWR	0.540571	-1.23307
VDAC2	-0.226495	-1.23306
NAXE	0.259548	-1.23306
COL1A2	-0.491582	-1.23206
CSRP1	0.584179	-1.23122
SIRT2	0.201071	-1.23122
EPX	0.648232	-1.23122
PRAF2	-0.266168	-1.22862
SHBG	-0.405527	-1.22853
PPIG	0.248256	-1.22777
AK1	-0.292042	-1.22777
SAMM50	-0.265496	-1.22777
PRKAG1	-0.255801	-1.22688
UBE3A	-0.194771	-1.22659
RBM12	0.156559	-1.22659
DPM1	-0.207582	-1.22478
LRRFIP2	0.217252	-1.22291
IPO5	0.197581	-1.22232
GIGYF2	-0.205885	-1.21854
ARFGAP3	-0.207021	-1.21745
ILK	0.285676	-1.21647
RIC8A	-0.192095	-1.20749
TMED1	-0.203566	-1.20728
SIRPA	0.306568	-1.20637
MVD	0.204882	-1.20637
PPP4R3A	-0.184905	-1.20606
GPD2	-0.306638	-1.20578
HSPA1B	0.27213	-1.20577
ITIH4	-0.374796	-1.20577
DNAJB11	0.189965	-1.20364
TUBG1	0.149546	-1.20302
NUDT3	0.181685	-1.20208
ACE	-0.382083	-1.20127
APOBR	0.334348	-1.19407
TPD52	0.445351	-1.19407
HOOK3	-0.194983	-1.18937
FERMT3	0.325959	-1.18851
SART1	0.184201	-1.18688
UBQLN2	0.224707	-1.18654
AMDHD2	-0.20241	-1.18397
CCT5	0.132532	-1.18052
DNM2	0.157737	-1.18052
EDC4	-0.20358	-1.1788
CFHR2	-0.308949	-1.1781
LAMC1	0.422762	-1.17693
AFG3L2	-0.273758	-1.17614
STAB1	0.301332	-1.17203
WDFY1	-0.287837	-1.17203
AHSA1	0.154106	-1.16621
DDAH1	0.35859	-1.1661
ALAD	-0.249216	-1.1654
EIF2B3	-0.170543	-1.16393
ALCAM	0.49787	-1.16393
REEP5	-0.204466	-1.16259
H2AC21	0.306447	-1.16251
BPNT1	-0.205887	-1.16251
PSMD10	0.142344	-1.16185
UBTF	-0.267404	-1.16114
DCTN6	0.143888	-1.15896
COMMD10	0.157732	-1.15796
NRAS	0.183998	-1.15796
TBCD	-0.244378	-1.15562
PLIN1	-0.639724	-1.15562
SAR1A	-0.181205	-1.15117
ABCE1	-0.237607	-1.15062
VAT1	-0.253817	-1.14969
RAVER1	0.172321	-1.14613
COMMD7	-0.1423	-1.14341
KRAS	0.205382	-1.14338
TOM1	-0.237627	-1.14178
MRPL11	-0.236803	-1.14131
PTPN12	-0.183052	-1.14082
IQGAP1	0.19803	-1.13957
DDX39A	0.32285	-1.13491
FKBP4	0.22926	-1.13486
DHX9	-0.263478	-1.13486
PKN1	0.183099	-1.13474
NAA50	0.135607	-1.13401
CLTB	0.201107	-1.13325
SYNPO	-0.314041	-1.13204
TNNC2	-0.789731	-1.12762
PTPN1	0.235856	-1.12762
CNN2	-0.280918	-1.12305
ARFGAP2	-0.152548	-1.12299
GOLPH3	0.21132	-1.12141
ANXA11	0.178262	-1.11548
LYZ	0.440904	-1.11476
COL5A1	-0.491394	-1.11381
CHP1	0.175925	-1.11101
SRP14	0.185212	-1.1098
PRDX2	-0.304013	-1.10536
WDR5	-0.19453	-1.10536
NUMA1	-0.232159	-1.10491
FKBP9	-0.364105	-1.1028
COL6A3	-0.404938	-1.1028
EML3	-0.221187	-1.10044
CYB5R2	-0.390072	-1.09815
CCDC25	0.176573	-1.0958
POGLUT2	-0.267399	-1.09574
HMGA1	0.466476	-1.09565
ERP44	0.194002	-1.09565
CELF1	0.219832	-1.09527
DOHH	0.220809	-1.09527
MAGOH	0.152797	-1.09193
CDK6	-0.32062	-1.09173
HSPA9	0.238771	-1.09145
EMILIN1	0.420197	-1.09038
SMAD4	0.166513	-1.08419
PPP2R5A	0.218141	-1.08419
HPX	-0.335841	-1.08379
PTK2	-0.225932	-1.08376
GSTT1	-0.472165	-1.08151
CYGB	-0.387779	-1.08079
CLIC1	0.167777	-1.07915
TXN2	0.209885	-1.0776
FIS1	-0.177951	-1.0776
PLOD2	0.385644	-1.07492
YWHAZ	0.156649	-1.07492
ADD3	-0.367943	-1.073
PPP2R5C	0.192093	-1.07287
RDX	-0.18807	-1.06481
CHORDC1	0.197967	-1.06437
NPEPL1	0.195131	-1.06347
UBE2O	0.168009	-1.06295
USP47	-0.204996	-1.06263
NDUFA7	-0.207896	-1.06197
HTATIP2	0.292118	-1.06119
GLB1	-0.228093	-1.05722
SGCD	-0.331706	-1.05509
XRCC6	-0.194001	-1.05424
RAE1	0.118122	-1.05424
MACROD1	-0.290226	-1.04872
FUBP1	0.203824	-1.04827
GSTM1	-0.664574	-1.04798
ALDH6A1	-0.247371	-1.0477
SEPTIN10	-0.23939	-1.04666
DENR	0.132246	-1.04533
IWS1	0.159341	-1.04531
CKAP5	-0.197115	-1.04439
P4HA1	-0.354514	-1.04439
AGPS	-0.225305	-1.04435
CMA1	-0.650671	-1.04395
GART	-0.18354	-1.04279
SQOR	0.319301	-1.03765
ISY1	0.150824	-1.03535
CARS1	0.184124	-1.03349
LDHA	0.2453	-1.03308
FAM114A1	0.309114	-1.03297
ITGB5	-0.350678	-1.03297
NT5E	0.387582	-1.02994
MAP2K4	-0.208665	-1.02816
NUCKS1	0.28904	-1.02803
RBM22	-0.169845	-1.02776
MFAP2	-0.369087	-1.02751
HRG	-0.310492	-1.0275
C12orf57	0.240982	-1.02325
RPS25	-0.186526	-1.02207
SNX8	-0.210904	-1.02197
TRAP1	-0.252798	-1.02176
GMPR2	-0.187524	-1.02148
SEC31A	-0.180031	-1.0209
PCYOX1	-0.221588	-1.0209
PGK1	0.186857	-1.0209
PDLIM1	0.280905	-1.02002
DNM1L	0.157054	-1.01852
H1-10	0.271814	-1.01565
TUBB3	-0.347514	-1.01565
ERAP2	0.442586	-1.0151
UQCRFS1	-0.187668	-1.01487
CFHR1	-0.373892	-1.01143
BPNT2	-0.203708	-1.01103
PIR	0.369784	-1.01103
FLYWCH2	0.212018	-1.00924
PDIA5	-0.283544	-1.00791
RPL17	-0.162598	-1.00729
PTGFRN	-0.315726	-1.00729
MRPL13	-0.199832	-1.00673
NEK7	-0.182657	-1.00617
GANAB	0.159164	-1.00264
OAT	-0.263088	-1.00264
GOLM1	-0.30715	-1.00263
PSMC6	-0.109491	-1.00062
SH3GLB2	0.18932	-1.00031
CCAR1	0.183188	-0.999523
VRK1	0.228136	-0.99517
TAPBP	0.288139	-0.995083
COL5A2	-0.467642	-0.994337
GRWD1	0.198499	-0.991351
KANK2	0.383195	-0.991307
HIBADH	0.22309	-0.991089
CA2	-0.424685	-0.990788
APPL1	-0.139738	-0.99056
PDS5B	-0.225342	-0.989968
GTF2A1	0.162617	-0.98958
PRPF31	-0.16837	-0.98794
GGCT	0.209971	-0.987316
LTA4H	0.273346	-0.986381
COL6A1	-0.356656	-0.985196
POFUT2	-0.230886	-0.984339
GNB4	0.184082	-0.984339
RBFOX2	0.186613	-0.984339
UBFD1	0.186309	-0.984264
HEXB	0.185412	-0.983765
BRCC3	-0.163114	-0.983193
CNN3	-0.264884	-0.982788
FBP1	0.396322	-0.980792
HNRNPA3	0.186214	-0.980256
QKI	0.167897	-0.979611
PARVA	0.246003	-0.97893
AKAP8	0.197344	-0.976898
PRPF8	-0.196558	-0.97556
G3BP2	0.141028	-0.975235
CSPG4	0.309768	-0.97478
LAMTOR5	0.216148	-0.974337
PEBP1	-0.198504	-0.973779
RPL31	-0.205277	-0.969658
TTLL12	-0.198257	-0.968932
TRIM28	-0.226287	-0.965511
METTL7A	-0.31877	-0.96516
SNX18	0.209753	-0.965021
COL2A1	-0.498768	-0.961114
PPT1	0.200586	-0.961114
PDGFRB	0.292274	-0.961114
COPZ2	-0.347846	-0.95837
TRAPPC4	-0.145338	-0.954425
TNPO2	-0.211962	-0.953312
NES	0.310092	-0.953312
IGFBP3	-0.308533	-0.953179
PCP4	0.745625	-0.948942
MYO1F	0.325249	-0.948942
PLAUR	0.362096	-0.946707
RAP1GDS1	0.157207	-0.944068
CDC42EP1	-0.244534	-0.944068
PGM5	0.585289	-0.944068
PA2G4	0.154241	-0.943787
NMNAT1	-0.176018	-0.943787
PCBD1	0.310048	-0.943787
AIP	0.127542	-0.94334
PDIA3	0.184903	-0.942778
TNPO1	-0.119113	-0.942778
EPN1	0.146062	-0.942634
XRCC5	-0.199852	-0.940834
RALB	0.184888	-0.940834
RHOB	0.214737	-0.940834
SORBS3	-0.209779	-0.940834
STRN3	-0.135801	-0.940228
CSRP2	-0.456508	-0.938984
ECPAS	-0.153123	-0.937634
UBXN7	0.161938	-0.932045
UFC1	0.171038	-0.931841
MYADM	-0.285612	-0.930349
KPNA1	0.133867	-0.930349
APOC3	-0.432345	-0.930349
MRI1	-0.228261	-0.92868
RPLP2	0.152885	-0.927394
ACP2	0.197483	-0.926294
DDI2	-0.192274	-0.925408
ACAA2	-0.227569	-0.925408
RBM39	0.16289	-0.924118
FN1	-0.362229	-0.924118
MYH9	0.230515	-0.921754
MVP	-0.253526	-0.921739
SNRPD1	-0.263301	-0.91987
XPOT	-0.224784	-0.918935
HSPA4	0.143272	-0.915283
EFHD1	-0.376821	-0.915283
IDH3A	0.217444	-0.914514
EXOSC6	0.18306	-0.914174
FBN2	-0.473156	-0.914174
MYEF2	-0.421498	-0.914174
PDCD6IP	-0.140106	-0.908145
TMA16	0.190071	-0.90612
TMEM263	-0.311498	-0.905088
DARS2	-0.225881	-0.90397
ATP6V0A1	-0.183938	-0.903668
OGT	-0.141785	-0.903226
PSMA7	0.104272	-0.903226
TBCEL	-0.158277	-0.903035
SDSL	-0.247599	-0.902668
SP100	0.237024	-0.902668
SEC13	-0.145012	-0.902548
CHMP3	-0.16081	-0.899372
BUD31	0.150937	-0.898277
PTP4A2	0.134297	-0.898277
COL4A2	0.359579	-0.898217
ATG7	-0.158382	-0.897492
ACTA1	-0.591134	-0.897077
NFU1	0.176371	-0.897077
MXRA8	-0.291133	-0.897077
PGAM1	0.128251	-0.897035
ANXA1	0.294375	-0.895461
MRPL1	-0.194125	-0.895238
MYG1	0.186108	-0.894826
COL18A1	-0.28402	-0.891873
SLC2A1	-0.343192	-0.891663
LNPK	-0.192145	-0.890381
SNX3	0.170318	-0.889044
TUBA1A	0.38179	-0.888445
CNDP2	0.205653	-0.888187
MCCC2	-0.24859	-0.886678
HNRNPD	0.166042	-0.886237
ADO	0.105582	-0.885493
STX6	0.133984	-0.885493
SUCLG1	-0.171215	-0.884416
ALDH1B1	0.468406	-0.884074
PGLS	0.12445	-0.883233
DBNL	0.130762	-0.88317
PPIL3	0.180273	-0.883108
TOMM22	0.188089	-0.883084
CFI	-0.267854	-0.882933
ITPA	-0.213291	-0.882933
DRG1	-0.195036	-0.881661
CD2BP2	0.147705	-0.880294
HAGH	0.202323	-0.880132
PDHB	-0.184433	-0.880126
FKBP11	-0.31938	-0.880108
PPM1A	0.129037	-0.880108
C9orf64	0.16782	-0.880108
RNASEH2C	0.244433	-0.880108
GALNS	-0.273764	-0.879577
EXOSC1	0.144283	-0.877754
ITSN1	-0.171279	-0.877754
UBA5	-0.137289	-0.877418
LTBP1	0.2971	-0.876955
HSPB2	-0.374145	-0.876891
ARMCX3	-0.177543	-0.876304
RAB10	-0.123026	-0.874392
EPS15	0.151016	-0.873399
SRM	0.198983	-0.873399
SPATS2L	-0.265432	-0.873296
NUBP2	0.114991	-0.870771
PUF60	0.117879	-0.870771
SYNPO2	0.536248	-0.870771
MATN2	0.384842	-0.869236
SDHB	-0.188394	-0.867575
RAB5A	0.109335	-0.867575
LONP1	-0.248592	-0.865541
PAM16	0.191739	-0.864889
VTA1	0.143472	-0.863695
CDK5RAP3	-0.106026	-0.861838
HTRA2	0.179369	-0.861838
TATDN1	0.132628	-0.861701
BTF3L4	0.158983	-0.861701
RTN1	0.267169	-0.861701
TBC1D15	-0.227947	-0.86164
LRRC20	-0.217226	-0.860895
HMGN3	0.263943	-0.860099
FAH	0.220485	-0.859829
MAPK9	-0.145999	-0.859412
ETHE1	0.183812	-0.859412
AGK	-0.19175	-0.858516
ZRANB2	0.195537	-0.857917
SSB	0.163251	-0.856976
RWDD4	0.173701	-0.856798
PREP	-0.135815	-0.855746
PPID	0.163271	-0.853503
ALDH1A3	-0.488953	-0.852739
EIF4B	0.124484	-0.851788
GGT5	-0.315264	-0.851115
NIT2	-0.145368	-0.851084
PPIL1	0.113712	-0.846588
CAB39	0.115334	-0.846547
RHEB	0.176133	-0.846141
DHRS1	-0.231832	-0.845324
RRS1	-0.217959	-0.845057
NANS	0.168468	-0.84491
CCDC6	0.18051	-0.843378
ANKRD13A	-0.150747	-0.843078
FCGRT	0.228989	-0.84009
CAVIN2	0.348811	-0.838081
CDKN1B	0.265229	-0.835251
TAX1BP3	-0.197054	-0.835251
GNAQ	-0.16554	-0.834748
[truncated: 1,300 more rows]

## Sheet: Figure 2C
Name	AYA001	AYA002	AYA003	AYA004	AYA005	AYA006	AYA007	AYA008	AYA009	AYA010	AYA011	AYA012	AYA013	AYA014	AYA015	AYA016	AYA017	AYA018	AYA019	AYA020	AYA021	AYA022	AYA023	AYA024	AYA025	AYA026	AYA027	AYA028	AYA029	AYA030	AYA031	AYA032	AYA033	AYA034	AYA035	AYA036	AYA037	AYA038	AYA039	AYA040	AYA041	AYA042	AYA043	AYA044	AYA045	AYA046	AYA047	AYA048	AYA049
Reactive oxygen species pathway	483.623	-43.4233	657.48	209.788	404.036	-237.91	-395.538	-164.623	-588.959	250.21	-519.139	-689.675	-530.376	-493.128	306.602	160.753	157.042	-325.114	728.171	755.191	818.158	-187.785	356.482	-433.383	118.613	-414.397	-571.058	514.921	443.515	90.507	-157.257	-547.68	476.199	713.508	112.544	-474.357	634.399	412.837	-62.0527	184.642	-409.339	-602.491	-731.17	-216.522	-670.583	-694.346	-652.304	-993.364	-766.449
Allograft rejection	163.086	-63.7512	670.786	-600.564	700.527	-613.039	-629.906	-802.038	-625.868	-419.885	-607.345	-771.87	-480.748	-815.014	394.425	637.822	-48.4931	145.033	75.7354	322.761	70.9707	-306.133	-34.8739	-592.24	-498.866	-538.414	-466.184	121.901	-8.21717	347.638	-363.387	-335.155	365.901	142.208	575.393	-869.956	780.623	549.139	275.065	52.0625	-855.608	-388.048	-347.248	-379.726	-425.02	-309.365	-403.997	-131.848	-321.996
DNA repair	386.731	247.385	145.332	184.138	-470.989	-65.0997	156.274	-257.918	-249.173	-187.617	-118.457	-58.7224	184.441	-495.451	32.728	-268.475	-46.7603	1.28495	-219.592	-337.246	-399.914	-105.79	-129.578	104.866	108.45	-261.647	261.104	-88.8175	-34.2165	-48.0865	-1.77897	-620.755	-258.966	-500.556	-579.169	80.0865	-556.312	-180.374	-53.3018	262.947	376.901	-681.689	-501.516	-223.721	-438.605	-687.15	-816.54	-513.736	-486.42
INFG response	463.716	-72.788	332.878	-172.303	812.556	-640.774	-585.551	-292.071	-414.944	45.975	-656.799	-670.424	-922.432	-765.693	254.026	526.094	465.152	-274.264	74.949	678.587	-47.7836	-490.998	368.407	5.18587	-187.265	-471.658	-561.76	94.3847	167.673	953.417	-678.349	29.654	428.581	-248.455	650.65	-892.663	631.48	456.182	30.09	480.105	-909.044	-331.037	-404.054	-475.057	-562.254	-700.19	-384.716	171.524	-428.934
PI3K Akt mTOR signaling	79.4336	36.6913	295.965	202.605	-151.221	-462.6	-379.235	-529.704	-541.725	-568.105	-529.155	-297.7	-630.303	-608.325	-196.072	-60.7665	-468.741	-157.657	100.717	-161.378	25.2921	-83.873	-61.3201	-592.627	-192.254	-616.832	-190.476	-186.503	15.5751	-195.947	-423.239	-577.296	-368.3	-307.778	-313.449	-532.929	103.839	33.504	-365.988	18.4122	-82.7954	10.1359	-134.144	118.493	-32.2336	108.273	-67.2471	15.038	-316.581
mTORC1 signaling	153.051	-503.62	360.401	0.468767	408.243	-700.805	-22.6965	-399.3	-678.303	-258.051	-659.958	-78.966	-481.3	-391.447	-423.861	-454.932	114.128	194.545	169.442	481.059	340.344	-130.745	-102.607	-401.615	0.670371	-421.616	-351.232	111.027	16.5942	-4.12048	-174.092	-285.774	-179.442	-28.9463	-143.888	-373.758	266.094	167.707	-330.191	252.206	-262.705	-230.254	-285.198	-157.929	-636.175	-262.585	-334.088	-235.955	-498.929
INFA response	670.763	112.442	280.182	-74.8661	695.729	-608.883	-325.236	-637.032	-593.294	-56.2863	-522.035	-728.729	-975.096	-931.723	-152.068	630.931	439.931	-690.281	-265.037	360.363	-479.195	-768.267	-37.6825	46.9334	-55.0641	-565.142	-638.965	-337.059	-4.39286	1041.6	-779.571	-241.95	537.312	-721.551	507.126	-868.447	324.166	107.908	230.888	791.172	-810.047	-603.58	-676.984	-628.616	-687.559	-939.971	-275.241	518.82	-402.707
TNFA signaling via NFKB	-124.267	565.564	784.471	290.77	466.918	-576.305	-568.42	-474.201	-452.65	-472.362	-589.369	-507.038	-696.794	-278.2	-433.33	-7.02218	-406.363	152.774	-202.79	74.6078	-293.296	-400.681	-478.455	-793.446	-608.388	-975.702	-836.507	-132.132	-662.996	-469.932	-860.461	-626.729	-214.594	-119.863	100.649	-576.422	325.412	508.045	-285.85	501.938	-926.326	-300.313	-65.3354	-129.791	-184.213	319.763	-670.469	-510.063	-538.54
Inflammatory response	126.512	505.804	963.321	-197.863	551.117	-1073.21	-877.518	-815.423	-291.692	-482.513	-683.849	-623.128	-751.695	-644.826	-319.946	405.754	-298.06	16.594	-535.348	-56.0322	-327.562	-947.802	-305.578	-451.637	-610.236	-641.216	-729.511	-180.9	-487.688	191.74	-624.457	-286.866	-682.669	-327.148	731.803	-1035.38	891.534	703.696	228.119	701.274	-1009.85	-104.236	-177.372	-559.033	-454.018	-99.71	-434.796	-276.966	-603.316
G2M checkpoint	64.1715	-119.663	-73.0217	153.473	-652.918	328.93	-2.60272	-99.4447	-27.8339	-251.803	-375.631	607.63	208.215	-60.3983	-151.012	-515.147	-228.805	30.7258	-759.243	-1076.88	-987.827	296.126	71.5289	-108.654	451.562	193.262	931.168	-899.254	-43.6156	-186.295	349.054	51.9326	-748.884	-1021.7	-781.666	339.616	-493.088	-254.331	-297.434	483.55	763.58	-572.282	-557.132	-44.7197	-609.448	-830.771	-587.045	-225.262	-850.998
MYC targets v2	71.585	-584.892	-737.805	144.101	-360.479	-326.825	247.049	-794.639	-345.617	-399.627	-611.391	828.217	-341.039	-465.518	-649.561	-760.64	-102.698	420.01	-530.754	-410.557	-448.334	533.271	98.4467	-12.8369	263.002	-450.712	729.353	-456.883	432.406	653.974	-347.771	-91.73	-172.954	-886.225	-627.773	730.874	-270.663	-501.004	-934.534	-68.1695	213.104	-901.803	-658.921	-162.677	-818.505	-965.503	-818.94	-518.418	-825.339
E2F targets	321.865	-23.0419	32.7311	268.711	-725.081	-47.4854	-76.9401	-354.638	-326.325	-422.526	-542.178	584.159	-88.9708	-385.472	-219.546	-755.408	-372.577	165.468	-1066.37	-1137.3	-1110.88	276.028	-133.793	-413.146	192.035	-51.7991	800.539	-1015.75	-425.396	-400.586	117.776	-268.708	-913.938	-1079.56	-951.723	36.5491	-591.599	-376.903	-522.718	479.061	637.538	-853.007	-872.584	-343.896	-900.58	-945.333	-843.213	-576.171	-1017.45
KRAS signaling	512.561	78.8725	1046.54	-113.763	389.306	-806.329	-600.469	-807.464	-290.098	-625.757	-1102.39	-726.204	-491.305	-531.922	680.51	-606.32	128.774	-665.744	-969.808	-586.838	-379.322	34.7159	413.203	169.502	-1082.27	-904.483	-149.46	-692.884	-478.152	-641.07	385.999	-478.674	-568.559	-764.952	-9.08108	-888.007	569.87	707.316	30.1833	-693.997	1.034	-765.864	-630.651	-293.163	-825.483	-1076.33	-1045.08	-943.98	-1209
[truncated: 260 more columns]

## Sheet: Figure 3B
Name	AYA001	AYA002	AYA003	AYA004	AYA005	AYA006	AYA007	AYA008	AYA009	AYA010	AYA011	AYA012	AYA013	AYA014	AYA015	AYA016	AYA017	AYA018	AYA019	AYA020	AYA021	AYA022	AYA023	AYA024	AYA025	AYA026	AYA027	AYA028	AYA029	AYA030	AYA031	AYA032	AYA033	AYA034	AYA035	AYA036	AYA037	AYA038	AYA039	AYA040	AYA041	AYA042	AYA043	AYA044	AYA045	AYA046	AYA047	AYA048	AYA049
SPM 1	-546.185	308.22	-469.596	-771.966	-559.222	-493.388	190.837	-886.853	-312.95	119.387	-206.682	75.5824	-480.96	-285.559	-697.462	-724.931	-358.252	-407.234	-555.494	-619.062	-198.037	-236.769	-43.0136	-778.804	-322.502	201.079	-196.381	289.363	-873.658	-344.857	1470.16	-448.359	-551.26	-339.729	-446.198	-565.698	1262.53	-721.959	-436.978	-283.987	-579.939	-374.343	-565	-185.794	-405.291	-768.618	-704.709	-11.813	-102.11
SPM 2	-256.903	321.802	-12.2872	-742.674	-608.857	-407.945	394.64	-1006.05	-981.648	-116.897	-803.809	487.283	-706.322	166.034	-992.486	-734.244	-496.539	-215.811	-634.944	-124.676	-96.2256	-603.112	1276.08	-705.907	-968.175	-882.631	-524.863	109.609	-687.541	-764.422	-347.187	-1112.98	-583.324	874.63	773.899	-845.922	-490.375	-816.759	-881.99	-381.566	-689.771	-941.953	-965.353	920.427	-787.082	-556.605	-214.661	-349.999	211.629
SPM 3	424.533	-854.452	-169.114	1062.26	1236.13	-26.372	-742.454	1237.61	1206.1	-155.294	-337.529	-852.287	26.9129	-949.468	1264.72	1181.17	193.313	-440.239	374.483	674.51	697.676	1170.39	-851.311	798.933	1087.68	911.325	-589.874	-634.531	1188.55	249.183	-655.478	1321.58	-18.1704	-15.1822	151.239	1270.26	-5.17777	1094.09	995.593	-523.939	66.1735	989.47	1032.4	-505.141	373.806	1221.42	1073.67	-306.36	-831.367
SPM 4	319.847	-425.102	-252.589	-595.128	-409.696	-887.576	-841.893	-817.293	-1029.83	-394.938	-1025.48	-880.738	-919.993	-697.217	258.579	-1173.8	-261.645	-488.358	-672.284	-749.333	-1026.54	-993.71	437.235	-977.778	-928.402	-415.345	-450.997	-856.309	-916.9	-1072.08	882.957	-789.623	-874.545	-861.408	-681.129	-556.096	236.179	-86.6321	-459.899	-738.695	-1059.54	-787.697	-544.504	-995.705	-974.29	-806.884	-801.226	-972.797	-337.205
SPM 5	502.719	-961.766	-183.597	277.264	713.402	-504.902	-1125.45	666.583	259.9	-826.283	-862.418	-1148.38	-622.904	-1136.65	992.892	83.2096	111.518	-672.294	-335.826	51.6564	-465.544	160.758	-268.834	-371.873	337.644	584.947	-441.572	-1119.52	553.789	-639.509	56.5287	835.17	-602.111	-628.001	-348.724	919.496	-116.348	915.279	407.593	-730.483	-860.763	328.894	612.167	-1083.38	-620.459	340.237	209.316	-830.376	-827.373
SPM 6	-482.083	-1068.92	-266.351	-930.39	-146.711	-1117.3	-1142.73	-1084.24	-939.018	-829.597	-1180.91	-1083.52	-1129.62	-1195.23	98.1897	-456.377	-438.571	-1080.8	-950.888	871.795	282.81	-1072.44	243.586	-1020.18	-717.225	-234.287	-1013.12	-941.967	-686.633	-1085.34	773.038	604.635	-1046.6	-888.48	-570.218	-655.371	887.08	-708.41	-522.747	-1160.02	-1250.83	-921.313	-451.558	-470.486	-962.684	17.1295	-708.977	-922.751	-1033.75
SPM 7	-477.569	-192.193	-155.786	-632.231	-1287.7	151.116	-374.657	938.056	1278.1	430.545	864.112	1100.02	1138.15	917.081	-1276.51	1363.07	-1141.35	594.99	1107.43	-852.157	1266.35	-467.328	322.541	-142.561	-61.4358	948.602	997.482	-67.6233	1240.8	996.595	-381.18	-772.428	931.489	437.944	1238.38	696.36	-655.84	-475.28	-1283.65	1275.49	1127.54	232.639	602.001	1396.13	1250.99	377.95	-722.477	1294.98	192.202
SPM 8	-686.818	-53.6717	-368.198	-770.94	-940.295	1525.83	-783.376	894.312	635.042	1254.44	1399.05	-31.6666	1433.05	1457.44	-1139.24	1040.78	-280.252	1540.86	1519.61	95.128	-329.816	-43.9455	-476.876	1116.78	556.315	626.252	1410.59	1087.57	822.04	1501.54	-80.4422	-682.744	1347.67	539.647	-548.654	433.233	-0.78012	-1028.49	-1068.03	1583.86	1495.16	789.541	937.05	819.777	1271.44	-1077.3	-1004	1390.01	5.79096
SPM 9	-747.935	-855.212	-575.231	-369.947	-561.251	1238.98	-424.224	-254.065	-562.318	-283.512	1273.78	-386.983	1240.58	1092.88	-329.328	-282.127	-730.9	1030.18	1271.11	-333.189	-863.129	-704.666	418.171	1242.63	-13.1368	-445.99	947.577	-407.483	-348.574	1256.03	-466.96	-314.156	1375.79	-280.083	-585.746	-611.427	-852.404	-748.82	-424.294	1165.58	1165.63	-455.129	21.0653	-311.013	1215.62	-545.556	-649.536	846.484	-528.631
SPM 10	-436.39	-589.03	-356.227	907.341	834.736	1133.31	455.886	945.48	880.659	396.262	1094.89	-140.879	1119.99	861.346	529.142	933.66	328.878	928.105	897.205	419.874	681.979	773.518	-362.544	1327.12	980.857	-254.789	415.985	201.977	816.343	1214.03	-1055.99	1056.17	1175.99	700.517	-131.972	223.641	-1134.03	278.116	749.722	855.939	1160.05	811.893	407.336	247.944	1208.64	779.877	711.394	809.234	-401.915
SPM 11	727.218	503.904	850.898	682.677	566.965	651.898	386.27	355.384	-113.228	436.161	550.866	252.023	524.718	567.266	836.728	142.413	768.659	561.287	218.737	921.687	325.339	220.284	-877.034	695.483	36.8437	299.667	472.486	525.22	198.203	280.227	-1083.39	430.902	463.523	382.335	252.725	333.705	-151.467	799.749	708.809	420.903	630.007	490.682	335.179	229.264	230.122	583.667	554.536	55.8516	494.226
SPM 12	444.287	928.524	1168.2	530.453	189.129	-790.326	827.119	-684.294	-554.257	484.079	-844.48	715.33	-995.992	-473.512	555.543	-407.623	1235.33	-359.848	-1024.03	853.479	-183.179	-149.251	-113.707	-964.777	-597.205	-210.529	-321.484	810.552	-333.562	-1104.49	-321.799	-563.816	-983.532	-9.47485	-690.586	-229.877	427.473	383.814	710.132	-731.062	-541.178	15.9644	-165.527	-107.403	-1139.43	-392.129	541.862	-908.503	1132.51
SPM 13	623.51	1344.22	825.76	1290.69	1143.02	-745.132	1472.39	832.823	955.248	489.477	103.094	1316.58	-654.335	-537.075	470.387	900.319	1262.97	-692.193	-859.716	545.106	828.931	1394.42	-1068.03	-202.257	1165.23	-71.9125	-787.799	1255.8	355.921	-306.006	168.179	1089.01	-927.711	-262.891	-115.082	284.605	836.431	585.467	1367.23	-880.383	-12.5897	952.785	234.184	257.144	-544.729	934.884	1297	290.049	1136.63
SPM 14	-73.2798	-211.33	120.705	782.48	895.126	567.11	412.005	508.032	603.451	-296.734	506.035	-169.86	282.66	-30.5649	618.113	699.299	551.265	-20.1468	250.656	625.398	653.354	597.881	198.18	957.535	737.686	-409.636	-241.961	-84.3192	413.207	711.959	-812.994	944.333	629.339	124.802	4.75854	-82.9587	-955.11	410.971	741.491	-23.8047	532.167	384.217	530.529	79.4308	798.115	820.37	780.961	-39.5959	-80.7215
[truncated: 260 more columns]

## Sheet: Figure 3C
Name	AYA001	AYA003	AYA004	AYA006	AYA008	AYA009	AYA010	AYA011	AYA013	AYA014	AYA015	AYA016	AYA017	AYA018	AYA019	AYA020	AYA021	AYA022	AYA023	AYA024	AYA025	AYA026	AYA027	AYA028	AYA029	AYA030	AYA031	AYA032	AYA033	AYA034	AYA035	AYA036	AYA037	AYA038	AYA039	AYA040	AYA041	AYA042	AYA043	AYA044	AYA045	AYA046	AYA047	AYA048	AYA050	AYA051	AYA052	AYA053	AYA054
SPM 1	-0.153393	-0.145101	-0.304811	-0.0363045	-0.452377	-0.0723024	0.184531	0.0716607	-0.0309113	0.0818836	-0.263403	-0.393842	-0.1093	-0.0964519	-0.127912	-0.197756	0.00758841	-0.0640151	0.157595	-0.251084	-0.0607639	0.317655	0.0908366	0.195417	-0.524228	-0.148355	1.38556	-0.154265	-0.0804181	0.0512654	-0.163662	-0.171161	1.11296	-0.250734	-0.209748	0.0701607	-0.175524	-0.123025	-0.146138	0.0444694	-0.0619511	-0.367336	-0.327697	0.0514244	0.0113357	-0.0507472	0.35893	-0.0334139	0.95625
SPM 2	0.0212679	0.109749	-0.299255	0.0257387	-0.430371	-0.443109	0.0256518	-0.2243	-0.113513	0.362119	-0.355049	-0.34487	-0.208595	0.118401	-0.18418	0.16096	0.0886054	-0.22403	0.867455	-0.147959	-0.463345	-0.393016	-0.121507	0.103542	-0.28034	-0.29372	-0.037486	-0.56104	-0.0530117	0.82383	0.452683	-0.227952	-0.00975245	-0.242369	-0.359413	0.0631134	-0.178677	-0.403674	-0.39101	0.45852	-0.191759	-0.161625	0.0815846	-0.070923	0.31941	0.131473	0.396518	0.0504737	0.291551
SPM 3	-0.0290467	-0.339689	0.39326	-0.262038	0.834188	0.634153	-0.427279	-0.554123	-0.403074	-0.95469	0.840215	0.693417	-0.0572842	-0.457359	-0.12044	0.194856	-0.0548708	0.522861	-0.622898	0.244348	0.46092	0.404082	-0.545817	-0.667141	0.725416	-0.171257	-0.594276	0.795805	-0.343802	-0.439542	-0.283502	0.678531	-0.244112	0.599529	0.312147	-0.571393	-0.424254	0.319098	0.321563	-0.626878	-0.129306	0.676497	0.458039	-0.391213	-0.315783	-0.320675	-0.30406	-0.20316	-0.832568
SPM 4	0.382389	0.0889603	-0.0707483	-0.278826	-0.305829	-0.440181	-0.0624229	-0.379564	-0.3169	-0.150746	0.413412	-0.645973	0.0759387	0.0148819	-0.178095	-0.172862	-0.427401	-0.350749	0.294298	-0.344929	-0.359218	0.0466283	0.0163435	-0.288427	-0.376335	-0.520459	0.563317	-0.248149	-0.25308	-0.147349	-0.195803	-0.0909389	0.26452	0.267911	-0.0218533	-0.18636	-0.454677	-0.24867	-0.0512748	-0.387254	-0.441036	-0.16138	-0.200261	-0.435676	-0.0965674	0.0529038	-0.137414	-0.0176803	0.68786
SPM 5	0.264513	-0.0993226	0.136532	-0.26306	0.403283	0.00509815	-0.518709	-0.533259	-0.320437	-0.801182	0.66093	-0.0267767	0.0904271	-0.387792	-0.19256	0.0484202	-0.297602	-0.0346834	-0.146919	-0.191852	0.108522	0.294859	-0.234777	-0.710476	0.342614	-0.398656	-0.00569848	0.365184	-0.323104	-0.331545	-0.196922	0.516605	-0.0709881	0.591862	0.198895	-0.451221	-0.566088	0.131902	0.396106	-0.652294	-0.404084	0.246692	0.13382	-0.624053	-0.206062	-0.142458	-0.274695	-0.162749	-0.0753444
SPM 6	-0.0807685	0.266189	-0.221709	-0.568607	-0.432549	-0.323012	-0.310883	-0.486536	-0.520662	-0.544217	0.469985	0.0394297	0.00976765	-0.538656	-0.419846	0.642044	0.502205	-0.394331	0.254641	-0.367553	-0.14079	0.0543854	-0.497358	-0.285266	-0.23062	-0.505037	0.522654	0.439349	-0.653358	-0.171228	-0.111342	0.0123629	0.61691	0.0840572	0.0808363	-0.61897	-0.714444	-0.256051	0.335265	-0.142977	-0.534887	0.473971	-0.139143	-0.629179	0.119061	0.118475	0.408422	0.214978	0.745267
SPM 7	-0.606163	-0.229883	-0.900339	-0.0633299	1.04757	1.56373	-0.0438073	0.535388	0.766713	0.444324	-1.39728	1.89404	-1.39994	0.200104	1.19274	-1.19237	1.00211	-0.703025	0.0143373	-0.30611	-0.275673	0.828921	0.783187	-0.346659	1.34217	1.07252	-0.405925	-1.00709	0.763013	-0.0331462	1.44175	0.137967	-0.733814	-0.329765	-1.56157	1.12231	1.00625	-0.147595	0.21688	1.36779	1.6919	0.0583457	-0.943169	1.08369	1.72077	-1.12877	0.300261	0.986558	-0.107715
SPM 8	-0.934391	-0.904561	-1.62931	1.94196	0.207684	0.0175217	0.713818	1.44358	1.63969	1.47316	-1.96404	0.549091	-0.615339	1.70922	2.28353	-0.555777	-0.904537	-0.546087	-0.637964	0.585639	-0.0701384	0.135006	1.4771	0.480057	0.422288	1.81803	-0.364238	-1.44282	1.14077	-0.00820698	-0.812096	-0.377155	-0.536914	-1.78391	-1.61489	2.576	1.74852	0.419671	0.386238	0.318356	1.20797	-1.74767	-1.69968	1.57176	0.145414	-0.87143	-0.281616	-0.824659	-0.711903
SPM 9	-0.625296	-0.440529	-0.224196	0.894334	-0.274663	-0.527446	-0.330183	0.825342	0.972163	0.756528	-0.132014	-0.360188	-0.529749	0.63497	0.848392	-0.25648	-0.593108	-0.580629	0.023347	1.02641	-0.133122	-0.3701	0.612788	-0.354069	-0.426499	0.927281	-0.36319	-0.234779	1.19761	-0.337251	-0.385107	-0.540606	-0.620853	-0.467726	-0.290826	0.799283	0.753343	-0.4932	-0.130376	-0.280432	0.828609	-0.407381	-0.421728	0.235851	-0.666274	-0.321716	-0.668326	0.0769905	-0.253845
SPM 10	-0.58725	-0.423765	0.23003	0.664651	0.407902	0.284009	-0.344908	0.312557	0.515327	0.198616	0.191715	0.285502	-0.0737047	0.293257	0.296009	-0.163864	-0.000228248	0.133462	-0.426323	1.2091	0.34069	-0.39111	-0.132631	-0.357297	0.20862	0.907455	-0.944831	0.416448	0.718442	0.0676672	-0.322925	-0.300712	-1.05331	-0.0561092	0.13077	0.128474	0.674465	0.118664	-0.019955	-0.228228	0.707559	0.207947	0.147832	0.179181	-0.575914	-0.394214	-0.632275	-0.127655	-0.921541
SPM 11	0.160756	0.291271	0.152531	0.106451	-0.0914686	-0.378438	-0.0712458	-0.0105945	-0.0802208	0.0291817	0.413076	-0.248192	0.259064	0.0549586	-0.145026	0.253439	-0.112107	-0.204386	-0.552975	0.209998	-0.22986	-0.0478796	0.0611987	-0.0676085	-0.183469	-0.146896	-0.664779	0.0333809	0.0171155	-0.155188	-0.181146	-0.166921	-0.311398	0.372981	0.186477	-0.0885848	0.0456838	-0.0433925	-0.0920962	-0.242701	-0.145737	0.0930789	0.135141	-0.284044	-0.213353	0.163203	-0.211223	-0.124109	-0.784794
SPM 12	0.319813	0.944293	0.327917	-0.375865	-0.54701	-0.338413	0.225584	-0.364906	-0.589128	-0.276479	0.468904	-0.207245	1.36874	-0.202025	-0.672734	0.59505	-0.123078	-0.189944	-0.0082012	-0.520824	-0.33832	0.00790575	-0.144634	0.456193	-0.122332	-0.838753	-0.106683	-0.293816	-0.461274	0.116511	-0.48574	-0.131809	0.217112	0.403173	0.475129	-0.466553	-0.354134	0.064637	-0.117263	-0.134926	-0.902258	-0.18344	0.437281	-0.405362	0.233838	0.685442	0.219538	-0.639523	0.391889
SPM 13	0.266244	0.523716	1.03314	-0.598392	0.476054	0.575321	0.0519725	-0.217537	-0.579205	-0.453389	0.248297	0.511153	1.11467	-0.603388	-0.715533	0.168054	0.353619	1.23979	-0.733945	-0.248842	0.668502	-0.0509537	-0.629216	0.984094	0.0441185	-0.323907	-0.0376438	0.55004	-0.6968	-0.296255	-0.210227	0.0086543	0.400378	0.382019	1.09595	-0.709831	-0.229694	0.575463	0.0740023	-0.0407819	-0.496188	0.503066	0.958993	-0.0177649	-0.171185	0.555949	0.0919721	-0.203496	-0.0457953
SPM 14	-0.248	-0.0705807	0.271728	0.179933	0.120938	0.019926	-0.392646	0.000723774	-0.0881136	-0.230489	0.286248	0.134865	0.171929	-0.26185	-0.0675058	0.181417	0.0519343	0.0915384	-0.117189	0.544076	0.20456	-0.378212	-0.33936	-0.250425	0.074851	0.136728	-0.570165	0.357295	0.2176	-0.201327	-0.218776	-0.369585	-0.573991	0.133752	0.286736	-0.23449	0.0089414	-0.00117504	0.10686	-0.205983	0.311657	0.301129	0.313712	-0.205072	-0.501966	-0.192352	-0.488889	-0.379177	-0.578809
[truncated: 71 more columns]

## Sheet: Supplementary Figure 2
Name	AYA001	AYA002	AYA003	AYA004	AYA005	AYA006	AYA007	AYA008	AYA009	AYA010	AYA011	AYA012	AYA013	AYA014	AYA015	AYA016	AYA017	AYA018	AYA019	AYA020	AYA021	AYA022	AYA023	AYA024	AYA025	AYA026	AYA027	AYA028	AYA029	AYA030	AYA031	AYA032	AYA033	AYA034	AYA035	AYA036	AYA037	AYA038	AYA039	AYA040	AYA041	AYA042	AYA043	AYA044	AYA045	AYA046	AYA047	AYA048	AYA049
Angiogenesis	146.26	1164.42	442.348	325.536	857.102	-955.282	-1265.29	-175.58	883.78	-1120.1	-289.895	-696.35	-1162.69	-567.666	651.504	-249.284	-1196.35	72.9557	-388.819	421.62	-435.487	589.378	-87.2939	-429.863	-1023.67	-180.522	-610.248	199.258	-649.099	-98.8568	-859.695	745.193	571.966	449.712	1212.74	-969.465	1223.46	238.492	-1152.19	270.359	-1027.35	1150.05	910.286	629.195	915.876	1036.09	1099	214.163	1073.47
Coagulation	298.924	526.451	755.071	23.0806	1119	-16.0287	-1081.54	555.966	722.977	-745.623	-85.965	-984.784	-490.022	-346.104	958.693	-47.0558	-878.502	-656.017	-466.783	849.067	-173.054	684.199	544.391	-611.903	-1161.66	553.979	-750.35	212.001	-634.793	101.687	-78.769	966.274	452.376	116.746	911.673	-1049.19	1198.68	1037.07	-302.965	-502.978	-1001.49	865.866	724.6	552.78	851.528	761.969	967.153	-4.75953	796.243
Oxidative phosphorylation	257.837	-552.73	-769.826	19.1865	288.128	-241.696	1137.53	467.004	-77.3034	1112.88	597.342	788.19	435.461	843.084	-113.846	-561.885	1034.9	397.088	1407.14	1302.25	1461.41	-333.88	561.576	1060.12	864.422	590.47	-350.673	1257.58	1042.1	872.23	564.015	450.062	561.717	1210.04	209.839	830.22	159.764	-109.152	225.823	-624.166	335.741	-549.92	-808.479	-102.72	-693.768	193.255	-373.982	-194.801	-21.5599
[truncated: 260 more columns]
